# Supplementary material for: Genome-wide impacts of alien chromatin introgression on wheat gene transcriptions
Source: Sci Rep. 2020 Mar 16;10:4801. doi: 10.1038/s41598-020-61888-1 (PMC7076028; doi:10.1038/s41598-020-61888-1)
Supplement: Supplementary file 2 — Table S1. [file 41598_2020_61888_MOESM2_ESM.xlsx]

## Sheet: Sheet1
Table S1 List of primer sequences and physical position used in the study
Molecular marker	Forward primer sequence	Reverse primer sequence	Product size(bp)	Tm (°C )	Specific chromosome	Bin or physical position (Mb)	Reference
Xcfb3530	TTGTGCTTGTGCTACTATTACC	CAACATCTTACTGCTAACGTCC	155	60	chr3BS	3BS3-0.87-1.00*	https://wheat.pw.usda.gov/GG3/
Xcfb3039	CGTAGCCTTTTTCGTCCC	TCCATCTCCTGACTCTCCC	183	60	chr3BS	3BS8-0.78-0.87	https://wheat.pw.usda.gov/GG3/
Xbarc68	CGATGCCAACACACTGAGGT	AGCCGCATGAAGAGATAGGTAGAGAT	-	55	chr3BS	3BS9-0.57-0.78	Somers et al. (2004)
Xcfb3103	TGACCAGTTGCAACTATG	GCGGAAGAGGAGCATCAG	102	60	chr3BS	3BS1-0.33-0.55	https://wheat.pw.usda.gov/GG3/
Xgwm285	ATGACCCTTCTGCCAAACAC	ATCGACCGGGATCTAGCC	-	60	chr3BS	C-3BS1-0.33	Somers et al. (2004)
Xbarc77	GCGTATTCTCCCTCGTTTCCAAGTCTG	GTGGGAATTTCTTGGGAGTCTGTA	-	55	chr3BL	C-3BL2-0.22	Somers et al. (2004)
Xcfb59	GACGCAATATCCGAAGATTCC	CCGCCCTCTTTCATCTTCC	100	60	chr3BL	C-3BL9-0.38*	https://wheat.pw.usda.gov/GG3/
Xcfb3033	TCATCATGTACAAGTCGTGTC	TTTCCCCACCTTCCATCC	156	60	chr3BL	3BL1-0.31-0.38*	https://wheat.pw.usda.gov/GG3/
Xcfb3173	ACTCTTCTCTTCGCTTTCCC	CATCGCAAATCCAATCCCTC	150	60	chr3BL	3BL10-0.50-0.63	https://wheat.pw.usda.gov/GG3/
Xbarc84	CGCATAACCGTTGGGAAGACATCTG	GGTGCAACTAGAACGTACTTCCAGTC	162	58	chr3BL	3BL7-0.63-1.00	Somers et al. (2004)
3SlS-01	GCCTGGGCAATCACTACAC	TCTTCTGCTGTCCCTCCT	997	58	3Sl#2S	33	Wang et al. (2018)
3SlS-02	AACACTTGTGCCAATGCA	GAGCCACTAACCAGGAAA	935	58	3Sl#2S	33	Wang et al. (2018)
3SlS-03	AGAGTCTTCAAGCCAGGTT	CAGCACTAGCATCATCATCT	557	58	3Sl#2S	33	Wang et al. (2018)
3SlS-04	CTTGTGCCAATGCAGTCT	GCTGTCCCTCCTCTTCTA	763	58	3Sl#2S	33	Wang et al. (2018)
3SlS-05	GCCTGGGCAATCACTACAC	TCTTCATCGGCAATCCTA	695	58	3Sl#2S	33	Wang et al. (2018)
3SlS-06	CTTGTGCCAATGCAGTCT	GAGCCACTAACCAGGAAA	931	58	3Sl#2S	33	Wang et al. (2018)
3SlS-07	CTTAACTGGAGAATTGAGGTAG	TTCGGAACGGAGTGAGTA	664	58	3Sl#2S	258	Wang et al. (2018)
3SlS-08	ACCACATCACCACTGCTA	CTGCGTTCATATCTCCAATATC	862	58	3Sl#2S	258	Wang et al. (2018)
3SlL-01	GGAACTCTGGACATATACTCA	TTCTGCTGCTCCTTGTTG	628	58	3Sl#2L	706	Wang et al. (2018)
3SlL-02	CCGACACTAGGCATACAAG	CAAGGATGGTAGACATTCAGA	808	58	3Sl#2L	582	Wang et al. (2018)
3SlL-03	GCCTATACCAAGACATACTGA	CATCGCTCTCACTTACGG	241	58	3Sl#2L	449	Wang et al. (2018)
3SlL-04	CCGACACTAGGCATACAAG	GCACAAGGATGGTAGACAT	811	58	3Sl#2L	582	Wang et al. (2018)
6SlS-03	CATTCCTAACATCGATAACAG	TCTTGTGTTAGTAGTAGATCAGT	806	58	6Sl#3S	165	Wang et al. (2018)
6SlL-07	CAATCAACTGCTCGTGTG	GGATCTCTTCGTGGTGAA	175	58	6Sl#3L	670	Wang et al. (2018)
CL29051Contig1	TCTCGGACACAACAACCTTTCT	TGGAACTCTGCCACCTAGATG	106	60	chr3BS	27	by myself
CL24323Contig1	TTTTCCACCCAACCAAACG	GCACGGGTATTCAAACAGG	330	57	chr3BS	119	by myself
CL27257Contig1	GATGGTTGATTAGTGCGCGG	GTCGATCGTCCACCTGAGG	171	60	chr3BS	123	by myself
CL35206Contig1	AGGTTTATGAATTGAGCGGCTAC	ATAACGCTGGGCATGGAAA	270	57	chr3BS	219	by myself
CL23073Contig1	GGGAATCACTGCCCTCTAC	TGACTCGCTCGCCACTAAA	277	57	chr3BS	274	by myself
CL22200Contig1	CCCTCTTCGATTGGCCAACT	GGGGGTATTGGGCCAGAAAA	221	60	chr3BL	798	by myself
CL53819Contig1	CTGCTTTCCGTATGTAAAAGGGT	GGTGTACGTTCTCCCATATTCA	171	57	chr3BL	823	by myself
CL40247Contig1	GGATACTTTCCTTCAGCGTGGTT	CAGCACCATTTGAATCCATCCTT	688	60	chr3BL	823	by myself
18SrRNA	GTGACGGGTGACGGAGAATT	GACACTAATGCGCCCGGTAT	151	60	-	-	by myself
CL53958Contig1	TAGGAGAAGGGAAGGAGCGACAC	CCACCATTAGACGAAAGCACGAA	304	57	chr1AL	516	by myself
CL78654Contig1	CGCATGAACTCTGGAAATGAG	TATGCCTTACCCCAGTATGTGT	246	58	chr3AS	127	by myself
CL23519Contig1	GCCGTACACGCACCAGAACC	CGACAAGCGCAAACGGGAC	242	58	chr3DL	284	by myself
BE443951/Alu1	ATTTAGCTGCAGCCACCAAT	CATGCAAATCAGCTCCTTCA	-	58	6Sl#3L	C-6BL3-0.36	by myself
BE407066/Msp1	ACCCAAGAAGCAGAGCAGAA	GATGTCGACAAACGGTTCCT	-	60	6Sl#3L	6AL8-0.90-1.00	by myself
BE590879/Msp1	ATGGTGCAAGGAGCCATAAC	CGCACCAATTAAGATGCAGA	-	59	6Sl#3S	6DS6-0.99-1.00	by myself
Xgpw2082	AGCAAAATCATGCATTGAAAA	CAACAACAGAAGGTGGGTGG	152	60	chr6AS	C-6AS1-0.35	Sourdille et al. (2004)
Xbarc3	TTCCCTGTGTCTTTCTAATTTTTTTT	GCGAACTCCCGAACATTTTTAT	-	52	chr6AS	6AS1-0.35-1.00*	Somers et al. (2004)
Xbarc1055	GCCAGACGCACAGGGACAAGATACACTA	GCCGTACCCTGGTTATTGTTG	149	55	chr6AL	C-6AL8-0.90*	Lowe et al. (2011)
Xgwm427	AAACTTAGAACTGTAATTTCAGA	AGTGTGTTCATTTGACAGTT	-	50	chr6AL	6AL8-0.90-1.0	Roder et al. (1998)
Xgwm169	ACACACTGCAGAGAACACATACG	GTGCTCTGCTCTAAGTGTGGG	-	60	chr6AL	6AL8-0.90-1.0	Roder et al. (1998)
References：
Lowe, I. et al. Mapping and validation of QTL which confer partial resistance to broadly virulent post-2000 North American races of stripe rust in hexaploid wheat. Theor. Appl. Genet. 123, 143-157 (2011).
Roder, M. S. et al. A microsatellite map of wheat. Genetics 149, 2007-2023 (1998).
Somers, D. J. et al. A high-density wheat microsatellite consensus map for bread wheat (Triticum aestivum L.). Theor. Appl. Genet. 109, 1105-1114 (2004).
Sourdille, P. et al. Wheat genoplante SSR mapping data release: a new set of markers and comprehensive genetic and physical mapping data. https://wheat.pw.usda.gov/ggpages/SSRclub/GeneticPhysical (2004).
