# Supplementary material for: Genome-wide impacts of alien chromatin introgression on wheat gene transcriptions
Source: Sci Rep. 2020 Mar 16;10:4801. doi: 10.1038/s41598-020-61888-1 (PMC7076028; doi:10.1038/s41598-020-61888-1)
Supplement: Supplementary file 3 — Table S2. [file 41598_2020_61888_MOESM3_ESM.xlsx]

## Sheet: Sheet1
Table S2 List of EGs of CS, DEGs of TA3575 and TA7548
		Chromosome No.	chr1A	chr1B	chr1D	chr2A	chr2B	chr2D	chr3A	chr3B	chr3D	chr4A	chr4B	chr4D	chr5A	chr5B	chr5D	chr6A	chr6B	chr6D	chr7A	chr7B	chr7D	chrUn	Note
CS	EGs	Short arm	470	576	477	731	872	734	695	676	689	630	710	600	475	506	511	676	912	620	919	696	870	683	BLAST(expect<=1e-10;qcov>=75%)
		Long arm	1007	1180	1007	1042	1194	1203	974	1163	1190	1097	936	822	1189	1529	1337	709	1019	848	885	1158	841
		Sub-total	1477	1756	1484	1773	2066	1937	1669	1839	1879	1727	1646	1422	1664	2035	1848	1385	1931	1468	1804	1854	1711	683
		Genome group	4717			5776			5387			4795			5547			4784			5369			683
TA3575	NEGs	Short arm	3	11	7	14	17	5	7	178	12	7	13	8	2	5	3	8	19	3	10	7	11	42	CS-FPKM≥0.5&TA3575-FPKM=0
		Long arm	14	15	9	27	17	11	14	283	17	7	11	12	16	20	16	14	11	10	11	15	15
		Sub-total	17	26	16	41	34	16	21	461	29	14	24	20	18	25	19	22	30	13	21	22	26	42
		Genome group	59			91			511			58			62			65			69			42
	URGs	Short arm	8	15	11	17	12	20	10	7	32	14	5	20	5	4	5	6	12	16	15	12	18	8	p<0.05&ABS(log2foldchange)≥1&CS-FPKM≥0.5&deletTA3575-FPPKM<0.5
		Long arm	15	25	23	20	25	22	25	9	58	23	18	17	25	32	32	19	18	30	7	17	6
		sub-total	23	40	34	37	37	42	35	16	90	37	23	37	30	36	37	25	30	46	22	29	24	8
	DRGs	Short arm	0	0	2	3	5	4	4	41	8	1	7	2	0	2	1	1	4	2	2	3	6	24
		Long arm	9	4	4	11	10	5	6	59	11	6	2	1	2	9	3	6	8	5	6	3	3
		sub-total	9	4	6	14	15	9	10	100	19	7	9	3	2	11	4	7	12	7	8	6	9	24
		Group sub-total (URGs/DRGs)	116 (97/19)			154 (116/39)			270 (141/129)			116 (97/19)			120 (103/17)			127 (101/26)			98 (75/23)			32 (8/24)
	DEGs	total	49	70	56	92	86	67	66	577	138	58	56	60	50	72	60	54	72	66	51	57	59	74
TA7548	NEGs	Short arm	6	4	2	7	6	8	6	2	5	2	9	4	4	4	1	28	8	10	10	10	7	4	CS-FPKM≥0.5&TA3575-FPKM=0
		Long arm	11	9	9	9	14	16	19	5	9	6	11	10	5	15	19	26	12	9	12	13	10
		Sub-total	17	13	11	16	20	24	25	7	14	8	20	14	9	19	20	54	20	19	22	23	17	4
		Genome group	41			60			46			42			48			93			62			4
	URGs	Short arm	8	10	13	11	16	19	10	8	14	9	4	18	6	3	5	5	18	16	15	15	17	7	p<0.05&ABS(log2foldchange)≥1&CS-FPKM≥0.5&deletTA3575-FPPKM<0.5
		Long arm	14	30	14	22	24	18	19	18	27	14	20	14	27	30	36	12	25	24	7	18	10
		Sub-total	22	40	27	33	40	37	29	26	41	23	24	32	33	33	41	17	43	40	22	33	27	7
	DRGs	Short arm	6	5	7	7	6	4	5	12	17	4	8	4	2	2	6	60	5	14	6	2	10	31
		Long arm	21	13	9	10	18	15	12	8	18	14	5	4	9	20	10	59	7	21	14	8	8
		Sub-total	27	18	16	17	24	19	17	20	35	18	13	8	11	22	16	119	12	35	20	10	18	31
		Group sub-total (URGs/DRGs)	150 (89/61)			170 (110/60)			168 (96/72)			118 (79/39)			156 (107/49)			266 (100/166)			130 (82/48)			38 (7/31)
	DEGs	total	66	71	54	66	84	80	71	53	90	49	57	54	53	74	77	190	75	94	64	66	62	42
Note: EGs: transcribed genes; DEGs: differentially expressed genes; NEGs: none-transcribed genes; URGs:up-regulated expression genes; DRGs: down-regulated expression genes
