# Supplementary material for: Genome-wide impacts of alien chromatin introgression on wheat gene transcriptions
Source: Sci Rep. 2020 Mar 16;10:4801. doi: 10.1038/s41598-020-61888-1 (PMC7076028; doi:10.1038/s41598-020-61888-1)
Supplement: Supplementary file 4 — Table S3. [file 41598_2020_61888_MOESM4_ESM.xlsx]

## Sheet: EGs of at fpkm≥0.5
Table S3-1 List of transcribed genes in CS (FPKM≥0.5)
id	Sample_A_380_1	Sample_A_380_2	Sample_A_CS_1	Sample_A_CS_2	length	NR.id.and.Des	NR.e.value	swiss.id	swiss.e.value	swiss.Des	KOG.id	KOG.e.value	KOG.Des	kegg.id	kegg.term	kegg_hits_numbers	KO_ENTRY	KO_name	KO_Definition	GO.id	GO.term	Query_length	Query_start	Query_end	Subject_id	Subject_length	Subject_start	Subject_end	Identity	Subject_id	%identity	alignment length	mismatches	gap openings	q. start	q. end	s. start	s. end	e-value	bit score	Name	Type	Species	Class	GenBank ID	GenBank Locus	Description
CL100009Contig1	0	1.60865	0.806777	0.765839	314	-	-	-	-	-	-	-	-	-	-	-	-	-	-	-	-	314	1	314	chr7BS	750620385	292644015	292643702	312/314(99.36)	-	-	-	-	-	-	-	-	-	-	-	-	-	-	-	-	-	-
CL100017Contig1	2.4885e-20	2.4475	1.66461	1.4327	306	-	-	-	-	-	-	-	-	-	-	-	-	-	-	-	-	306	1	306	chr1AS	594102056	169646442	169646746	304/306(99.35)	-	-	-	-	-	-	-	-	-	-	-	-	-	-	-	-	-	-
CL100018Contig1	2.4411	2.6106	2.24928	2.41583	2540	gi|475610278|gb|EMT27698.1|Putative pentatricopeptide repeat-containing protein [Aegilops tauschii]	0	sp|Q9LMH5|PPR42_ARATH	2e-117	Putative pentatricopeptide repeat-containing protein At1g13800	KOG4197	5e-118	FOG: PPR repeat	-	-	-	-	-	-	-	-	2540	127	2494	chr6DL	473592718	450648711	450651078	2312/2368(97.64)	-	-	-	-	-	-	-	-	-	-	-	-	-	-	-	-	-	-
CL100021Contig1	0	0	0.640939	0.625152	386	-	-	-	-	-	-	-	-	-	-	-	-	-	-	-	-	386	1	386	chr3DS	615552423	65314053	65313668	385/386(99.74)	-	-	-	-	-	-	-	-	-	-	-	-	-	-	-	-	-	-
CL100023Contig1	0	0.291753	1.17147	0.579757	726	gi|474347295|gb|EMS62918.1|Translocation protein SEC63-like protein [Triticum urartu]	4.82862e-10	-	-	-	-	-	-	-	-	-	-	-	-	-	-	726	1	726	chr2DL	651852609	336473043	336473770	717/728(98.49)	-	-	-	-	-	-	-	-	-	-	-	-	-	-	-	-	-	-
CL100032Contig1	0.062076	1.42901	1.01514	1.00619	1103	-	-	-	-	-	-	-	-	-	-	-	-	-	-	-	-	1103	1	1103	chr4BS	673617499	63753224	63752115	1074/1111(96.67)	-	-	-	-	-	-	-	-	-	-	-	-	-	-	-	-	-	-
CL100037Contig1	0.804749	1.89594	1.60411	1.05496	1754	gi|326499371|dbj|BAK06176.1|predicted protein, partial [Hordeum vulgare subsp. vulgare]	6.07667e-261	sp|P37707|B2_DAUCA	5e-12	B2 protein	-	-	-	-	-	-	-	-	-	-	-	1754	446	1754	chr7BS	750620385	35669254	35670544	1258/1311(95.96)	-	-	-	-	-	-	-	-	-	-	-	-	-	-	-	-	-	-
CL100048Contig1	0.577885	2.4934	2.46111	1.12979	585	-	-	-	-	-	-	-	-	-	-	-	-	-	-	-	-	585	1	585	chr1BS	689851870	39850945	39851529	571/585(97.61)	-	-	-	-	-	-	-	-	-	-	-	-	-	-	-	-	-	-
CL10005Contig1	1.24969	2.39247	1.40341	1.28389	1006	-	-	-	-	-	-	-	-	-	-	-	-	-	-	-	-	1006	1	1006	chr2DL	651852609	490125805	490124800	1006/1006(100.00)	-	-	-	-	-	-	-	-	-	-	-	-	-	-	-	-	-	-
CL100061Contig1	0	0	0.622681	0.601501	369	-	-	-	-	-	-	-	-	-	-	-	-	-	-	-	-	369	1	369	chr4DL	509857067	461465452	461465820	366/369(99.19)	-	-	-	-	-	-	-	-	-	-	-	-	-	-	-	-	-	-
CL100074Contig1	1.10282	2.01484	2.03961	1.66336	2103	-	-	-	-	-	-	-	-	-	-	-	-	-	-	-	-	2103	69	2103	chr7DL	638686055	511630277	511628243	2023/2035(99.41)	-	-	-	-	-	-	-	-	-	-	-	-	-	-	-	-	-	-
CL100075Contig1	4.17707	2.75794	1.7107	11.0831	310	-	-	-	-	-	-	-	-	-	-	-	-	-	-	-	-	310	1	310	chr4BL	673617499	422784844	422784535	310/310(100.00)	-	-	-	-	-	-	-	-	-	-	-	-	-	-	-	-	-	-
CL100083Contig1	0	0.575622	0.946056	0.941257	425	-	-	-	-	-	-	-	-	-	-	-	-	-	-	-	-	425	1	425	chr1DL	495453186	464741592	464741168	425/425(100.00)	-	-	-	-	-	-	-	-	-	-	-	-	-	-	-	-	-	-
CL100084Contig1	0.413053	0.621381	0.610675	0.501349	471	-	-	-	-	-	-	-	-	-	-	-	-	-	-	-	-	471	1	471	chr7DS	638686055	37288226	37287756	452/471(95.97)	-	-	-	-	-	-	-	-	-	-	-	-	-	-	-	-	-	-
CL100089Contig1	0.372987	0.127533	1.56469	2.79443	1849	gi|326518616|dbj|BAJ88337.1|predicted protein [Hordeum vulgare subsp. vulgare]	3.97238e-12	-	-	-	-	-	-	-	-	-	-	-	-	-	-	1849	1	1849	chr3DL	615552423	319519025	319520855	1780/1857(95.85)	-	-	-	-	-	-	-	-	-	-	-	-	-	-	-	-	-	-
CL100090Contig1	2.36882	1.90894	1.1297	2.27423	407	-	-	-	-	-	-	-	-	-	-	-	-	-	-	-	-	407	1	407	chr3DL	615552423	582019390	582019796	406/407(99.75)	-	-	-	-	-	-	-	-	-	-	-	-	-	-	-	-	-	-
CL100108Contig1	1.12939	1.66499	1.99656	0.831425	580	-	-	-	-	-	-	-	-	-	-	-	-	-	-	-	-	580	1	580	chr2DL	651852609	338668973	338668402	560/580(96.55)	-	-	-	-	-	-	-	-	-	-	-	-	-	-	-	-	-	-
CL100112Contig1	2.19539e-22	0.121831	1.36099	1.24149	2690	gi|475536969|gb|EMT09004.1|DNA-binding protein EMBP-1 [Aegilops tauschii]	2.44759e-12	-	-	-	-	-	-	-	-	-	-	-	-	-	-	2690	656	2690	chr2AL	780798557	355458463	355460493	2018/2035(99.16)	-	-	-	-	-	-	-	-	-	-	-	-	-	-	-	-	-	-
CL100114Contig1	0	0	0.684625	0.681774	394	-	-	-	-	-	-	-	-	-	-	-	-	-	-	-	-	394	1	394	chr4BL	673617499	668728889	668728496	385/394(97.72)	-	-	-	-	-	-	-	-	-	-	-	-	-	-	-	-	-	-
CL10011Contig1	0.98283	0.942681	1.18423	0.856488	1994	-	-	-	-	-	-	-	-	-	-	-	-	-	-	-	-	1994	1	1994	chr2DS	651852609	95532202	95530210	1972/1998(98.70)	-	-	-	-	-	-	-	-	-	-	-	-	-	-	-	-	-	-
CL100129Contig1	0.702894	0.825916	0.586158	1.61611	547	gi|475584724|gb|EMT19852.1|hypothetical protein F775_23395 [Aegilops tauschii]	3.30768e-09	-	-	-	-	-	-	-	-	-	-	-	-	-	-	547	1	547	chr5BL	713149757	261342772	261342226	534/547(97.62)	-	-	-	-	-	-	-	-	-	-	-	-	-	-	-	-	-	-
CL100158Contig1	1.49889	1.32993	1.94139	2.29731	1833	gi|475618774|gb|EMT30534.1|hypothetical protein F775_05012 [Aegilops tauschii]	1.18713e-230	sp|Q9FLS0|FB253_ARATH	6e-12	F-box protein At5g07610	-	-	-	-	-	-	-	-	-	-	-	1833	138	1832	chr7DL	638686055	586508958	586507256	1655/1707(96.95)	-	-	-	-	-	-	-	-	-	-	-	-	-	-	-	-	-	-
CL100166Contig1	11.9993	5.35598	1.24097	1.90359	472	gi|473964953|gb|EMS51221.1|hypothetical protein TRIUR3_13145 [Triticum urartu]	5.03035e-34	-	-	-	-	-	-	-	-	-	-	-	-	-	-	472	1	472	chr7BL	750620385	696595411	696594912	447/501(89.22)	-	-	-	-	-	-	-	-	-	-	-	-	-	-	-	-	-	-
CL100177Contig1	9.38113	2.14299	6.97433	2.62718	302	-	-	-	-	-	-	-	-	-	-	-	-	-	-	-	-	302	1	293	chr7BL	750620385	332925949	332926241	293/293(100.00)	-	-	-	-	-	-	-	-	-	-	-	-	-	-	-	-	-	-
CL100192Contig1	4.51351	4.3092	4.46396	7.10587	1696	gi|326498941|dbj|BAK02456.1|predicted protein [Hordeum vulgare subsp. vulgare]	3.32743e-195	sp|Q9LRQ8|PMAT2_ARATH	3e-45	Phenolic glucoside malonyltransferase 2	-	-	-	-	-	-	-	-	-	GO:0050736;GO:0009636	O-malonyltransferase activity|response to toxic substance	1696	1	1591	chr4BS	673617499	43786647	43788243	1585/1597(99.25)	-	-	-	-	-	-	-	-	-	-	-	-	-	-	-	-	-	-
CL1001Contig3	1.12965	2.38309	0.567594	0.814516	1396	gi|475491246|gb|EMT03545.1|ABC transporter G family member 25 [Aegilops tauschii]	1.49056e-182	sp|Q84TH5|AB25G_ARATH	1e-106	ABC transporter G family member 25	KOG0061	3e-108	Transporter, ABC superfamily (Breast cancer resistance protein)	-	-	-	-	-	-	GO:0016021;GO:0005886;GO:0005524;GO:0042626;GO:0080168;GO:0009737	integral component of membrane|plasma membrane|ATP binding|ATPase activity, coupled to transmembrane movement of substances|abscisic acid transport|response to abscisic acid	1396	73	1390	chr4DS	509857067	67115659	67114340	1298/1324(98.04)	PRGDB00181642	81.14	350	59	4	1	1038	253	599	0	563	Si026135m	Putative_R-Genes,_predicted_from_Pythozome	Setaria italica	N	-	-	ATP-binding casette family G25 (best arabidopsis hit); ABC-2 type transporter domain containing protein, expressed (best rice hit)
CL10020Contig1	0.966532	0.620982	0.759442	1.18431	3878	gi|475591232|gb|EMT21694.1|hypothetical protein F775_07922 [Aegilops tauschii]	0	sp|Q9LSL9|PP445_ARATH	9e-124	Pentatricopeptide repeat-containing protein At5g65560	KOG4197	2e-124	FOG: PPR repeat	-	-	-	-	-	-	-	-	3878	1	2987	chr1DS	495453186	122544860	122547846	2963/2987(99.20)	-	-	-	-	-	-	-	-	-	-	-	-	-	-	-	-	-	-
CL100223Contig1	0.383543	2.28239	1.47383	0.717284	364	-	-	-	-	-	-	-	-	-	-	-	-	-	-	-	-	364	69	364	chr3DL	615552423	533920516	533920807	287/296(96.96)	-	-	-	-	-	-	-	-	-	-	-	-	-	-	-	-	-	-
CL100231Contig1	6.25281	4.40843	6.3903	6.83677	1120	-	-	-	-	-	-	-	-	-	-	-	-	-	-	-	-	1120	7	1120	chr2AL	780798557	699429956	699431080	1072/1138(94.20)	-	-	-	-	-	-	-	-	-	-	-	-	-	-	-	-	-	-
CL100236Contig1	3.75249	1.76152	5.20753	1.67755	305	-	-	-	-	-	-	-	-	-	-	-	-	-	-	-	-	305	1	305	chr6AL	618079260	570373932	570374236	301/305(98.69)	-	-	-	-	-	-	-	-	-	-	-	-	-	-	-	-	-	-
CL100237Contig1	0.73911	0.405443	0.957953	1.01459	2164	gi|357161386|ref|XP_003579074.1|PREDICTED: G-type lectin S-receptor-like serine/threonine-protein kinase At5g35370 [Brachypodium distachyon]	2.11398e-161	sp|O65238|Y5537_ARATH	3e-54	G-type lectin S-receptor-like serine/threonine-protein kinase At5g35370	-	-	-	-	-	-	-	-	-	-	-	2164	60	2164	chr5BS	713149757	658777	656664	2048/2114(96.88)	-	-	-	-	-	-	-	-	-	-	-	-	-	-	-	-	-	-
CL10024Contig2	0.259168	1.02826	1.90232	0.900995	812	-	-	-	-	-	-	-	-	-	-	-	-	-	-	-	-	812	1	757	chr6AL	618079260	579149075	579148318	753/758(99.34)	-	-	-	-	-	-	-	-	-	-	-	-	-	-	-	-	-	-
CL100250Contig1	0.00724627	1.64094e-21	0.608978	0.784463	535	-	-	-	-	-	-	-	-	-	-	-	-	-	-	-	-	535	15	535	chr6AS	618079260	48520701	48521215	512/521(98.27)	-	-	-	-	-	-	-	-	-	-	-	-	-	-	-	-	-	-
CL100258Contig1	1.26419	6.26677e-71	0.747168	1.36095	445	-	-	-	-	-	-	-	-	-	-	-	-	-	-	-	-	445	1	445	chr7DS	638686055	37288200	37287756	442/445(99.33)	-	-	-	-	-	-	-	-	-	-	-	-	-	-	-	-	-	-
CL100261Contig1	0.303304	0.900785	0.583769	0.55852	473	-	-	-	-	-	-	-	-	-	-	-	-	-	-	-	-	473	1	473	chr6BS	720988478	256181508	256181980	472/473(99.79)	-	-	-	-	-	-	-	-	-	-	-	-	-	-	-	-	-	-
CL100266Contig1	0.461551	0.886347	2.16195	2.15006	432	-	-	-	-	-	-	-	-	-	-	-	-	-	-	-	-	432	1	432	chr6AL	618079260	597032323	597031891	422/433(97.46)	-	-	-	-	-	-	-	-	-	-	-	-	-	-	-	-	-	-
CL10026Contig1	5.02408	2.57065	4.93083	5.18765	1387	-	-	-	-	-	-	-	-	-	-	-	-	-	-	-	-	1387	1	1387	chr5DL	566080677	526427861	526426475	1387/1387(100.00)	-	-	-	-	-	-	-	-	-	-	-	-	-	-	-	-	-	-
CL100271Contig1	1.81261e-33	4.1181	0.647355	1.25006	358	-	-	-	-	-	-	-	-	-	-	-	-	-	-	-	-	358	1	358	chr5DL	566080677	360748092	360748450	347/359(96.66)	-	-	-	-	-	-	-	-	-	-	-	-	-	-	-	-	-	-
CL100275Contig1	0.672851	0	0.651849	1.07192	446	-	-	-	-	-	-	-	-	-	-	-	-	-	-	-	-	446	24	446	chr6DS	473592718	211445047	211445473	398/435(91.49)	-	-	-	-	-	-	-	-	-	-	-	-	-	-	-	-	-	-
CL100278Contig1	0.929922	2.26832	2.14405	1.54983	1208	gi|474407456|gb|EMS66613.1|Protein kinase dsk1 [Triticum urartu]	3.54941e-06	-	-	-	-	-	-	-	-	-	-	-	-	-	-	1208	1	1208	chr5DL	566080677	464088526	464089722	1171/1208(96.94)	-	-	-	-	-	-	-	-	-	-	-	-	-	-	-	-	-	-
CL100279Contig1	0.910546	0	0.586428	0.58501	402	-	-	-	-	-	-	-	-	-	-	-	-	-	-	-	-	402	1	402	chr2BL	801256715	606488896	606488495	402/402(100.00)	-	-	-	-	-	-	-	-	-	-	-	-	-	-	-	-	-	-
CL10027Contig1	0.734963	1.38757	0.663379	0.771105	1808	-	-	-	-	-	-	-	-	-	-	-	-	-	-	-	-	1808	1	1808	chr2DS	651852609	180877584	180879389	1803/1808(99.72)	-	-	-	-	-	-	-	-	-	-	-	-	-	-	-	-	-	-
CL100288Contig1	18.1043	22.2153	24.2942	24.7195	838	-	-	-	-	-	-	-	-	-	-	-	-	-	-	-	-	838	1	838	chr6BL	720988478	611341388	611340605	752/838(89.74)	-	-	-	-	-	-	-	-	-	-	-	-	-	-	-	-	-	-
CL100296Contig1	2.30269	3.93934	5.54278	5.97258	361	-	-	-	-	-	-	-	-	-	-	-	-	-	-	-	-	361	1	361	chr7DL	638686055	562256827	562256467	360/361(99.72)	-	-	-	-	-	-	-	-	-	-	-	-	-	-	-	-	-	-
CL10029Contig1	1.37632	1.99043	2.98296	2.683	2628	-	-	-	-	-	-	-	-	-	-	-	-	-	-	-	-	2628	134	2628	chr5BS	713149757	100843992	100846484	2480/2497(99.32)	-	-	-	-	-	-	-	-	-	-	-	-	-	-	-	-	-	-
CL1002Contig2	0.889163	1.16058	1.85422	0.715444	1322	-	-	-	-	-	-	-	-	-	-	-	-	-	-	-	-	1322	256	1322	chr7DL	638686055	495705674	495704594	997/1094(91.13)	-	-	-	-	-	-	-	-	-	-	-	-	-	-	-	-	-	-
CL1002Contig3	6.69286	8.52004	9.11492	7.56091	2863	gi|326488455|dbj|BAJ93896.1|predicted protein [Hordeum vulgare subsp. vulgare]	9.10613e-114	sp|Q9LNK1|RABA3_ARATH	4e-69	Ras-related protein RABA3	KOG0087	2e-65	GTPase Rab11/YPT3, small G protein superfamily	ko04144	Endocytosis	1	K07904	RAB11A	Ras-related protein Rab-11A	GO:0009504;GO:0005768;GO:0010008;GO:0005794;GO:0005634;GO:0005525;GO:0042546;GO:0015031;GO:0007264	cell plate|endosome|endosome membrane|Golgi apparatus|nucleus|GTP binding|cell wall biogenesis|protein transport|small GTPase mediated signal transduction	2863	1	2863	chr7DL	638686055	495706689	495703823	2794/2894(96.54)	-	-	-	-	-	-	-	-	-	-	-	-	-	-	-	-	-	-
CL100306Contig1	4.7444	3.11842	6.79647	5.07862	1028	-	-	-	-	-	-	-	-	-	-	-	-	-	-	-	-	1028	1	1028	chr1AL	594102056	563159367	563160373	967/1030(93.88)	-	-	-	-	-	-	-	-	-	-	-	-	-	-	-	-	-	-
CL100316Contig1	1.10317	2.13366	3.17987	1.06096	486	-	-	-	-	-	-	-	-	-	-	-	-	-	-	-	-	486	32	486	chr3AL	750843639	601131359	601130906	448/455(98.46)	-	-	-	-	-	-	-	-	-	-	-	-	-	-	-	-	-	-
CL100317Contig1	2.66206	2.36179	3.78102	3.31218	1059	-	-	-	-	-	-	-	-	-	-	-	-	-	-	-	-	1059	1	1006	chr3DL	615552423	481885896	481884885	978/1012(96.64)	-	-	-	-	-	-	-	-	-	-	-	-	-	-	-	-	-	-
CL10031Contig1	2.71158	2.78706	2.85879	2.55411	1375	-	-	-	-	-	-	-	-	-	-	-	-	-	-	-	-	1375	1	1375	chr2DS	651852609	130428641	130427271	1359/1375(98.84)	-	-	-	-	-	-	-	-	-	-	-	-	-	-	-	-	-	-
CL100320Contig1	4.17512	7.72198	5.57714	1.16289	322	-	-	-	-	-	-	-	-	-	-	-	-	-	-	-	-	322	1	311	chr3AL	750843639	697740496	697740187	307/311(98.71)	-	-	-	-	-	-	-	-	-	-	-	-	-	-	-	-	-	-
CL100322Contig1	0.985951	0.223231	1.55903	1.36817	1946	-	-	-	-	-	-	-	-	-	-	-	-	-	-	-	-	1946	1	1671	chr2DL	651852609	590675346	590677040	1624/1698(95.64)	-	-	-	-	-	-	-	-	-	-	-	-	-	-	-	-	-	-
CL100327Contig1	0.0784702	0.0399576	7.40884	6.42791	1342	-	-	-	-	-	-	-	-	-	-	-	-	-	-	-	-	1342	1	1341	chr7AS	736706236	22835135	22833796	1298/1344(96.58)	-	-	-	-	-	-	-	-	-	-	-	-	-	-	-	-	-	-
CL10032Contig2	0.522961	0.7858	1.36548	1.55391	2309	-	-	-	-	-	-	-	-	-	-	-	-	-	-	-	-	2309	1	2309	chr3AL	750843639	335994896	335992588	2194/2332(94.08)	-	-	-	-	-	-	-	-	-	-	-	-	-	-	-	-	-	-
CL100330Contig1	2.53004	0.536114	1.97446	1.14682	730	-	-	-	-	-	-	-	-	-	-	-	-	-	-	-	-	730	1	707	chr6BS	720988478	65729271	65729993	688/723(95.16)	-	-	-	-	-	-	-	-	-	-	-	-	-	-	-	-	-	-
CL100346Contig1	1.68248	1.97817	3.38072	3.14778	1800	gi|474077805|gb|EMS54639.1|hypothetical protein TRIUR3_27257 [Triticum urartu]	2.43108e-12	-	-	-	-	-	-	-	-	-	-	-	-	-	-	1800	1	1800	chr3AL	750843639	693485229	693487019	1763/1800(97.94)	-	-	-	-	-	-	-	-	-	-	-	-	-	-	-	-	-	-
CL100356Contig1	10.4429	12.9502	1.81008	1.7674	382	-	-	-	-	-	-	-	-	-	-	-	-	-	-	-	-	382	1	382	chr6BS	720988478	19775913	19775532	376/382(98.43)	-	-	-	-	-	-	-	-	-	-	-	-	-	-	-	-	-	-
CL10035Contig1	0.90884	1.56346	0.86924	1.12457	1452	-	-	-	-	-	-	-	-	-	-	-	-	-	-	-	-	1452	188	1452	chr6AS	618079260	268979722	268978458	1245/1265(98.42)	-	-	-	-	-	-	-	-	-	-	-	-	-	-	-	-	-	-
CL100364Contig1	5.39257	10.1766	5.24702	3.9684	360	gi|944259401|gb|KQL23658.1|hypothetical protein SETIT_031274mg [Setaria italica]	3.22723e-20	sp|Q39613|CYPH_CATRO	2e-18	Peptidyl-prolyl cis-trans isomerase	KOG0865	1e-18	Cyclophilin type peptidyl-prolyl cis-trans isomerase	-	-	-	-	-	-	GO:0005737;GO:0003755;GO:0006457	cytoplasm|peptidyl-prolyl cis-trans isomerase activity|protein folding	360	1	351	chr4DS	509857067	1202668	1202319	338/354(95.48)	-	-	-	-	-	-	-	-	-	-	-	-	-	-	-	-	-	-
CL100384Contig1	5.6091	3.96922	8.20727	6.11142	2571	-	-	-	-	-	-	-	-	-	-	-	-	-	-	-	-	2571	21	2083	chr6AS	618079260	77894274	77896335	2062/2063(99.95)	-	-	-	-	-	-	-	-	-	-	-	-	-	-	-	-	-	-
CL100385Contig1	0	0	0.735956	1.10633	500	gi|474019706|gb|EMS52829.1|hypothetical protein TRIUR3_27067 [Triticum urartu]	2.0343e-51	-	-	-	-	-	-	-	-	-	-	-	-	-	-	500	1	500	chr7DS	638686055	69133780	69133281	495/500(99.00)	-	-	-	-	-	-	-	-	-	-	-	-	-	-	-	-	-	-
CL100391Contig1	7.33659	4.11253	5.65288	5.89135	642	-	-	-	-	-	-	-	-	-	-	-	-	-	-	-	-	642	25	642	chr3DL	615552423	336539535	336540155	607/624(97.28)	-	-	-	-	-	-	-	-	-	-	-	-	-	-	-	-	-	-
CL1003Contig1	1.00008	2.45048	1.0828	3.5842	599	-	-	-	-	-	-	-	-	-	-	-	-	-	-	-	-	599	1	599	chr5DL	566080677	214357676	214358275	588/601(97.84)	-	-	-	-	-	-	-	-	-	-	-	-	-	-	-	-	-	-
CL1003Contig4	0.577425	1.48737	1.01338	2.18366	1990	-	-	-	-	-	-	-	-	-	-	-	-	-	-	-	-	1990	1	1990	chr6AS	618079260	235075975	235073986	1990/1990(100.00)	-	-	-	-	-	-	-	-	-	-	-	-	-	-	-	-	-	-
CL1003Contig6	0.226286	0.193969	1.04052	0.720169	1873	-	-	-	-	-	-	-	-	-	-	-	-	-	-	-	-	1873	356	1873	chr3DL	615552423	461308444	461309952	1347/1553(86.74)	-	-	-	-	-	-	-	-	-	-	-	-	-	-	-	-	-	-
CL100409Contig1	0.240108	0.718724	0.700474	0.687602	453	-	-	-	-	-	-	-	-	-	-	-	-	-	-	-	-	453	1	445	chr2AL	780798557	516426613	516427057	439/445(98.65)	-	-	-	-	-	-	-	-	-	-	-	-	-	-	-	-	-	-
CL100411Contig1	4.33703	3.63415	5.01234	6.9895	1864	-	-	-	-	-	-	-	-	-	-	-	-	-	-	-	-	1864	225	1864	chr3DL	615552423	423262772	423261133	1581/1648(95.93)	-	-	-	-	-	-	-	-	-	-	-	-	-	-	-	-	-	-
CL100417Contig1	3.91246	1.61999	4.83608	5.76281	1807	gi|473859889|gb|EMS47489.1|hypothetical protein TRIUR3_28687 [Triticum urartu]	4.42921e-08	-	-	-	-	-	-	-	-	-	-	-	-	-	-	1807	67	1466	chr7BL	750620385	434776284	434777681	1369/1402(97.65)	-	-	-	-	-	-	-	-	-	-	-	-	-	-	-	-	-	-
CL100439Contig1	0	0	0.9285	0.512992	690	-	-	-	-	-	-	-	-	-	-	-	-	-	-	-	-	690	1	690	chr3BL	830829764	830782087	830781398	690/690(100.00)	-	-	-	-	-	-	-	-	-	-	-	-	-	-	-	-	-	-
CL10043Contig1	4.30652	4.98747	5.57815	5.61263	2095	-	-	-	-	-	-	-	-	-	-	-	-	-	-	-	-	2095	254	2095	chr1DS	495453186	78358848	78357007	1842/1842(100.00)	-	-	-	-	-	-	-	-	-	-	-	-	-	-	-	-	-	-
CL100440Contig1	0	0	0.511921	0.50071	564	-	-	-	-	-	-	-	-	-	-	-	-	-	-	-	-	564	1	564	chr4BS	673617499	3767227	3767790	564/564(100.00)	-	-	-	-	-	-	-	-	-	-	-	-	-	-	-	-	-	-
CL10044Contig1	0.913075	1.25857	1.35885	0.932905	2049	-	-	-	-	-	-	-	-	-	-	-	-	-	-	-	-	2049	1	2049	chr6DS	473592718	139919202	139921245	1963/2070(94.83)	-	-	-	-	-	-	-	-	-	-	-	-	-	-	-	-	-	-
CL100453Contig1	3.23538	1.66837	1.41842	3.16076	2046	gi|1002281371|ref|XP_015644982.1|PREDICTED: scarecrow-like protein 23 [Oryza sativa Japonica Group]	2.54198e-195	sp|Q9FHZ1|SCL23_ARATH	3e-151	Scarecrow-like protein 23	-	-	-	-	-	-	-	-	-	GO:0005634;GO:0043565;GO:0003700;GO:0090610;GO:0048366;GO:0006355;GO:0006351	nucleus|sequence-specific DNA binding|transcription factor activity, sequence-specific DNA binding|bundle sheath cell fate specification|leaf development|regulation of transcription, DNA-templated|transcription, DNA-templated	2046	1	2046	chr2AS	780798557	173518460	173516426	2021/2046(98.78)	-	-	-	-	-	-	-	-	-	-	-	-	-	-	-	-	-	-
CL100457Contig1	0	0	1.57167	0.771699	338	-	-	-	-	-	-	-	-	-	-	-	-	-	-	-	-	338	1	338	chr4DL	509857067	494831712	494831375	337/338(99.70)	-	-	-	-	-	-	-	-	-	-	-	-	-	-	-	-	-	-
CL100461Contig1	0	0	0.573034	2.26388	362	-	-	-	-	-	-	-	-	-	-	-	-	-	-	-	-	362	1	362	chr3AL	750843639	416131421	416131783	354/363(97.52)	-	-	-	-	-	-	-	-	-	-	-	-	-	-	-	-	-	-
CL100465Contig1	0	0	1.4539	1.91956	348	-	-	-	-	-	-	-	-	-	-	-	-	-	-	-	-	348	1	348	chr3BL	830829764	782837304	782836957	348/348(100.00)	-	-	-	-	-	-	-	-	-	-	-	-	-	-	-	-	-	-
CL10046Contig1	1.49034	6.19393	4.20019	1.57375	769	-	-	-	-	-	-	-	-	-	-	-	-	-	-	-	-	769	1	769	chr4BS	673617499	201799294	201800063	767/770(99.61)	-	-	-	-	-	-	-	-	-	-	-	-	-	-	-	-	-	-
CL100471Contig1	4.50261e-24	2.96279e-45	1.17567	1.75231	939	-	-	-	-	-	-	-	-	-	-	-	-	-	-	-	-	939	1	917	chr3BL	830829764	423815977	423815061	917/917(100.00)	-	-	-	-	-	-	-	-	-	-	-	-	-	-	-	-	-	-
CL100475Contig1	3.84069e-16	3.67665	0.953599	0.940709	370	-	-	-	-	-	-	-	-	-	-	-	-	-	-	-	-	370	1	370	chr5BL	713149757	643300496	643300127	370/370(100.00)	-	-	-	-	-	-	-	-	-	-	-	-	-	-	-	-	-	-
CL10047Contig1	0.633096	0.767941	0.782283	0.710344	1694	-	-	-	-	-	-	-	-	-	-	-	-	-	-	-	-	1694	6	1694	chr5AS	709773743	162743509	162741821	1689/1689(100.00)	-	-	-	-	-	-	-	-	-	-	-	-	-	-	-	-	-	-
CL100483Contig1	3.50685	1.17132	0.760403	1.88079	415	-	-	-	-	-	-	-	-	-	-	-	-	-	-	-	-	415	1	415	chr5AL	709773743	622554609	622555023	415/415(100.00)	-	-	-	-	-	-	-	-	-	-	-	-	-	-	-	-	-	-
CL100488Contig1	0.0689094	0.491538	0.56072	0.886347	695	gi|242085390|ref|XP_002443120.1|	8.63509e-63	-	-	-	-	-	-	-	-	-	-	-	-	-	-	695	1	695	chr3BL	830829764	322295741	322296435	631/697(90.53)	-	-	-	-	-	-	-	-	-	-	-	-	-	-	-	-	-	-
CL100517Contig1	0.62752	2.31671	3.19345	2.2752	1828	-	-	-	-	-	-	-	-	-	-	-	-	-	-	-	-	1828	1	1828	chr1DL	495453186	393173051	393174853	1775/1828(97.10)	-	-	-	-	-	-	-	-	-	-	-	-	-	-	-	-	-	-
CL100519Contig1	0	1.63471	1.59248	2.79625	366	-	-	-	-	-	-	-	-	-	-	-	-	-	-	-	-	366	1	317	chr1AS	594102056	27253506	27253824	314/320(98.12)	-	-	-	-	-	-	-	-	-	-	-	-	-	-	-	-	-	-
CL100526Contig1	4.90602	2.67708	5.90899	7.9826	341	-	-	-	-	-	-	-	-	-	-	-	-	-	-	-	-	341	1	341	chr3DL	615552423	506178886	506178546	335/341(98.24)	-	-	-	-	-	-	-	-	-	-	-	-	-	-	-	-	-	-
CL100530Contig1	0.314504	0.0452873	0.910633	1.33916	2523	gi|475580852|gb|EMT18705.1|hypothetical protein F775_32231 [Aegilops tauschii]	1.73079e-16	-	-	-	-	-	-	-	-	-	-	-	-	-	-	2523	41	2523	chr3DS	615552423	197991632	197994114	2480/2483(99.88)	-	-	-	-	-	-	-	-	-	-	-	-	-	-	-	-	-	-
CL100533Contig1	3.60046	0	2.02562	2.74627	361	-	-	-	-	-	-	-	-	-	-	-	-	-	-	-	-	361	2	278	chr4AL	744588157	391544516	391544792	269/277(97.11)	-	-	-	-	-	-	-	-	-	-	-	-	-	-	-	-	-	-
CL100537Contig1	1.63684	2.20908	2.85613	2.35476	692	-	-	-	-	-	-	-	-	-	-	-	-	-	-	-	-	692	7	692	chr6DS	473592718	17303424	17302739	676/686(98.54)	-	-	-	-	-	-	-	-	-	-	-	-	-	-	-	-	-	-
CL100541Contig1	0.477619	0	0.646494	1.07429	443	-	-	-	-	-	-	-	-	-	-	-	-	-	-	-	-	443	1	423	chr2BS	801256715	204433024	204433448	418/425(98.35)	-	-	-	-	-	-	-	-	-	-	-	-	-	-	-	-	-	-
CL100543Contig1	1.40235	0	0.541569	1.33568	475	-	-	-	-	-	-	-	-	-	-	-	-	-	-	-	-	475	1	474	chr3AS	750843639	15090962	15090489	459/474(96.84)	-	-	-	-	-	-	-	-	-	-	-	-	-	-	-	-	-	-
CL100550Contig1	3.97364	1.67474	5.49303	2.32321	351	-	-	-	-	-	-	-	-	-	-	-	-	-	-	-	-	351	1	351	chr4AL	744588157	579433304	579432956	346/351(98.58)	-	-	-	-	-	-	-	-	-	-	-	-	-	-	-	-	-	-
CL100563Contig1	0	0.739746	0.733449	1.41162	319	-	-	-	-	-	-	-	-	-	-	-	-	-	-	-	-	319	1	319	chr2DS	651852609	146307712	146308030	319/319(100.00)	-	-	-	-	-	-	-	-	-	-	-	-	-	-	-	-	-	-
CL100571Contig1	3.8691	1.65671	1.07032	4.58903	306	gi|475599628|gb|EMT24290.1|Lupus brain antigen 1-like protein [Aegilops tauschii]	6.55394e-50	sp|O94387|YGSA_SCHPO	9e-19	Uncharacterized ATP-dependent helicase C29A10.10c	KOG1801	3e-33	tRNA-splicing endonuclease positive effector (SEN1)	-	-	-	-	-	-	GO:0035649;GO:0005634;GO:0035861;GO:0005524;GO:0004004;GO:0031124;GO:0006364;GO:0031126;GO:0016180;GO:0008033	Nrd1 complex|nucleus|site of double-strand break|ATP binding|ATP-dependent RNA helicase activity|mRNA 3'-end processing|rRNA processing|snoRNA 3'-end processing|snRNA processing|tRNA processing	306	52	306	chr5BL	713149757	475990288	475990542	249/255(97.65)	-	-	-	-	-	-	-	-	-	-	-	-	-	-	-	-	-	-
CL100595Contig1	0.677918	0.449383	0.654657	1.30339	503	-	-	-	-	-	-	-	-	-	-	-	-	-	-	-	-	503	1	503	chr5AS	709773743	9613096	9612602	478/505(94.65)	-	-	-	-	-	-	-	-	-	-	-	-	-	-	-	-	-	-
CL100602Contig1	0.281971	0	1.0862	1.87501	554	-	-	-	-	-	-	-	-	-	-	-	-	-	-	-	-	554	1	554	chr1BS	689851870	15291557	15291003	547/555(98.56)	-	-	-	-	-	-	-	-	-	-	-	-	-	-	-	-	-	-
CL10062Contig1	8.65509	4.5252	1.18529	1.00274	931	-	-	-	-	-	-	-	-	-	-	-	-	-	-	-	-	931	208	931	chr6DL	473592718	349988462	349987739	709/724(97.93)	-	-	-	-	-	-	-	-	-	-	-	-	-	-	-	-	-	-
CL100634Contig1	1.62738	2.54055	3.57817	3.54243	2253	-	-	-	-	-	-	-	-	-	-	-	-	-	-	-	-	2253	187	2253	chr2AS	780798557	296239526	296237464	2054/2067(99.37)	-	-	-	-	-	-	-	-	-	-	-	-	-	-	-	-	-	-
CL100638Contig1	1.97992	2.38332	1.52362	2.97933	2122	gi|474221614|gb|EMS59280.1|hypothetical protein TRIUR3_27538 [Triticum urartu]	4.48263e-59	-	-	-	-	-	-	-	-	-	-	-	-	-	-	2122	30	2122	chr5AL	709773743	685559642	685557550	2089/2093(99.81)	-	-	-	-	-	-	-	-	-	-	-	-	-	-	-	-	-	-
CL10063Contig1	3.71749	4.10031	7.005	4.46675	834	-	-	-	-	-	-	-	-	-	-	-	-	-	-	-	-	834	1	834	chr3DL	615552423	410514125	410514958	834/834(100.00)	-	-	-	-	-	-	-	-	-	-	-	-	-	-	-	-	-	-
CL100645Contig1	133.696	162.954	111.293	154.731	903	gi|475584936|gb|EMT19915.1|Beta-fructofuranosidase 1 [Aegilops tauschii]	9.98337e-116	sp|Q9FSV7|SST_FESAR	1e-85	Sucrose:sucrose 1-fructosyltransferase	KOG0228	1e-55	Beta-fructofuranosidase (invertase)	ko00052;ko00500	Galactose metabolism|Starch and sucrose metabolism	2	K01193	INV, sacA	beta-fructofuranosidase	GO:0005773;GO:0050306;GO:0004575;GO:0005975	vacuole|sucrose 1F-fructosyltransferase activity|sucrose alpha-glucosidase activity|carbohydrate metabolic process	903	1	903	chr6AS	618079260	11569440	11568538	876/903(97.01)	-	-	-	-	-	-	-	-	-	-	-	-	-	-	-	-	-	-
CL10065Contig1	0.980446	1.60014	1.64567	1.95708	2094	-	-	-	-	-	-	-	-	-	-	-	-	-	-	-	-	2094	1	2094	chr5AS	709773743	211610877	211608784	2094/2094(100.00)	-	-	-	-	-	-	-	-	-	-	-	-	-	-	-	-	-	-
CL100663Contig1	0.748336	0.757694	0.745331	0.582977	2889	gi|944079762|gb|KQK15114.1|hypothetical protein BRADI_1g20737 [Brachypodium distachyon]	5.35547e-299	sp|Q9LW63|PP251_ARATH	0	Putative pentatricopeptide repeat-containing protein At3g23330	KOG4197	0	FOG: PPR repeat	-	-	-	-	-	-	-	-	2889	1	2888	chr2AS	780798557	109595350	109598227	2825/2888(97.82)	-	-	-	-	-	-	-	-	-	-	-	-	-	-	-	-	-	-
CL100685Contig1	0	0.541151	1.05533	0.518136	360	-	-	-	-	-	-	-	-	-	-	-	-	-	-	-	-	360	2	356	chr6DL	473592718	308281219	308281577	346/359(96.38)	-	-	-	-	-	-	-	-	-	-	-	-	-	-	-	-	-	-
CL100687Contig1	0.93166	0	0.898641	1.5217	587	-	-	-	-	-	-	-	-	-	-	-	-	-	-	-	-	587	1	587	chr5AL	709773743	488316893	488316307	586/587(99.83)	-	-	-	-	-	-	-	-	-	-	-	-	-	-	-	-	-	-
CL10068Contig1	0.764133	0.901603	1.02394	1.11058	1547	gi|218186063|gb|EEC68490.1|hypothetical protein OsI_36747 [Oryza sativa Indica Group]	3.28871e-61	-	-	-	-	-	-	-	-	-	-	-	-	-	-	1547	1	1547	chr1AL	594102056	399878725	399877180	1540/1547(99.55)	-	-	-	-	-	-	-	-	-	-	-	-	-	-	-	-	-	-
CL100706Contig1	0	0	0.597385	1.20218	407	-	-	-	-	-	-	-	-	-	-	-	-	-	-	-	-	407	1	407	chr3BS	830829764	51919030	51919436	407/407(100.00)	-	-	-	-	-	-	-	-	-	-	-	-	-	-	-	-	-	-
CL10070Contig1	3.1199	4.09735	5.5863	3.81022	1508	-	-	-	-	-	-	-	-	-	-	-	-	-	-	-	-	1508	1	1503	chr4BL	673617499	618334807	618333305	1502/1503(99.93)	-	-	-	-	-	-	-	-	-	-	-	-	-	-	-	-	-	-
CL100713Contig1	1.40955	0.853733	1.35742	1.50112	677	gi|473782088|gb|EMS46126.1|Wall-associated receptor kinase 2 [Triticum urartu]	1.72676e-109	sp|Q9LMP1|WAK2_ARATH	5e-15	Wall-associated receptor kinase 2	-	-	-	-	-	-	-	-	-	-	-	677	1	677	chr4AL	744588157	668162642	668161966	663/677(97.93)	-	-	-	-	-	-	-	-	-	-	-	-	-	-	-	-	-	-
CL100720Contig1	0.309509	1.08247	1.28553	1.53624	678	-	-	-	-	-	-	-	-	-	-	-	-	-	-	-	-	678	1	678	chr2AL	780798557	615354148	615354828	670/681(98.38)	-	-	-	-	-	-	-	-	-	-	-	-	-	-	-	-	-	-
CL100721Contig1	60.0498	54.5825	34.2863	35.9224	2205	gi|1059048226|gb|AOF42829.1|CBL-interacting protein kinase 2 [Triticum aestivum]	4.44314e-259	sp|Q7X996|CIPK2_ORYSJ	0	CBL-interacting protein kinase 2	KOG0583	0	Serine/threonine protein kinase	ko04530;ko04140;ko04068;ko04150;ko04151;ko04152;ko04371	Tight junction|Autophagy - animal|FoxO signaling pathway|mTOR signaling pathway|PI3K-Akt signaling pathway|AMPK signaling pathway|Apelin signaling pathway	7	K07198	PRKAA, AMPK	5'-AMP-activated protein kinase, catalytic alpha subunit	GO:0005622;GO:0005524;GO:0004674;GO:0035556;GO:0018105;GO:0018107	intracellular|ATP binding|protein serine/threonine kinase activity|intracellular signal transduction|peptidyl-serine phosphorylation|peptidyl-threonine phosphorylation	2205	158	2205	chr2BS	801256715	91836127	91838174	2037/2048(99.46)	-	-	-	-	-	-	-	-	-	-	-	-	-	-	-	-	-	-
CL100724Contig1	0	0	1.01277	0.849631	684	-	-	-	-	-	-	-	-	-	-	-	-	-	-	-	-	684	1	684	chr5BS	713149757	162345621	162346304	684/684(100.00)	-	-	-	-	-	-	-	-	-	-	-	-	-	-	-	-	-	-
CL100737Contig1	0.637686	0	2.48992	0.604491	337	-	-	-	-	-	-	-	-	-	-	-	-	-	-	-	-	337	1	337	chr3AS	750843639	32648548	32648884	334/337(99.11)	-	-	-	-	-	-	-	-	-	-	-	-	-	-	-	-	-	-
CL100748Contig1	5.23646	6.38699	1.65134	1.37422	1682	-	-	-	-	-	-	-	-	-	-	-	-	-	-	-	-	1682	349	1682	chr2BL	801256715	592035219	592036552	1332/1334(99.85)	-	-	-	-	-	-	-	-	-	-	-	-	-	-	-	-	-	-
CL10074Contig1	0.681394	1.01478	1.38121	0.802132	1902	-	-	-	-	-	-	-	-	-	-	-	-	-	-	-	-	1902	2	1902	chr6DS	473592718	132413812	132411922	1840/1903(96.69)	-	-	-	-	-	-	-	-	-	-	-	-	-	-	-	-	-	-
CL10075Contig1	0.131711	1.29882	1.14673	1.03599	803	-	-	-	-	-	-	-	-	-	-	-	-	-	-	-	-	803	1	803	chr3BS	830829764	161648100	161648902	799/803(99.50)	-	-	-	-	-	-	-	-	-	-	-	-	-	-	-	-	-	-
CL100785Contig1	6.76068e-91	0	1.42316	4.17343	357	gi|669031699|emb|CDM86815.1|unnamed protein product [Triticum aestivum]	8.79014e-23	-	-	-	-	-	-	-	-	-	-	-	-	-	-	357	1	357	chr5BL	713149757	607046211	607046567	352/357(98.60)	-	-	-	-	-	-	-	-	-	-	-	-	-	-	-	-	-	-
CL100793Contig1	1.34553	1.9738	4.35107	1.26359	343	-	-	-	-	-	-	-	-	-	-	-	-	-	-	-	-	343	1	343	chr6BL	720988478	339375212	339375554	342/343(99.71)	-	-	-	-	-	-	-	-	-	-	-	-	-	-	-	-	-	-
CL100799Contig1	12.8316	9.79274	8.6579	16.1235	420	-	-	-	-	-	-	-	-	-	-	-	-	-	-	-	-	420	1	420	chr2BS	801256715	6264421	6264003	403/420(95.95)	-	-	-	-	-	-	-	-	-	-	-	-	-	-	-	-	-	-
CL10079Contig1	0.508465	0.446502	0.66117	0.502953	755	-	-	-	-	-	-	-	-	-	-	-	-	-	-	-	-	755	1	755	chr5AS	709773743	690222	690976	754/755(99.87)	-	-	-	-	-	-	-	-	-	-	-	-	-	-	-	-	-	-
CL100805Contig1	2.52608	2.02188	3.97812	1.93843	422	-	-	-	-	-	-	-	-	-	-	-	-	-	-	-	-	422	1	422	chr4BL	673617499	667988283	667987862	419/422(99.29)	-	-	-	-	-	-	-	-	-	-	-	-	-	-	-	-	-	-
CL100807Contig1	5.24948	6.20567	5.60578	9.14141	414	-	-	-	-	-	-	-	-	-	-	-	-	-	-	-	-	414	21	414	chr6DL	473592718	229302306	229302700	390/395(98.73)	-	-	-	-	-	-	-	-	-	-	-	-	-	-	-	-	-	-
CL100813Contig1	4.74275	5.37838	3.84532	4.24086	334	gi|326500414|dbj|BAK06296.1|predicted protein [Hordeum vulgare subsp. vulgare]	5.66572e-09	-	-	-	-	-	-	-	-	-	-	-	-	-	-	334	1	334	chr5AL	709773743	569993242	569992911	324/337(96.14)	-	-	-	-	-	-	-	-	-	-	-	-	-	-	-	-	-	-
CL100833Contig1	0.591681	4.59646	2.79612	2.20878	357	-	-	-	-	-	-	-	-	-	-	-	-	-	-	-	-	357	1	356	chr1DL	495453186	217644162	217644517	356/356(100.00)	-	-	-	-	-	-	-	-	-	-	-	-	-	-	-	-	-	-
CL100858Contig1	3.73641	3.60309	3.41862	3.58015	2459	gi|475481837|gb|EMT02912.1|RNA polymerase-associated RTF1-like protein [Aegilops tauschii]	0	sp|Q9C950|VIP5_ARATH	6e-149	Protein RTF1 homolog {ECO:0000305}	KOG2402	1e-149	Paf1/RNA polymerase II complex, RTF1 component (involved in regulation of TATA box-binding protein)	-	-	-	-	-	-	GO:0016593;GO:0005634;GO:0003677;GO:1990269;GO:0001076;GO:0009908;GO:0016570;GO:0009910;GO:0045893;GO:0006368	Cdc73/Paf1 complex|nucleus|DNA binding|RNA polymerase II C-terminal domain phosphoserine binding|transcription factor activity, RNA polymerase II transcription factor binding|flower development|histone modification|negative regulation of flower development|positive regulation of transcription, DNA-templated|transcription elongation from RNA polymerase II promoter	2459	87	2459	chr5BS	713149757	134928468	134926090	2357/2380(99.03)	-	-	-	-	-	-	-	-	-	-	-	-	-	-	-	-	-	-
CL100877Contig1	0.373453	0	0.562747	0.748538	493	-	-	-	-	-	-	-	-	-	-	-	-	-	-	-	-	493	1	493	chr1DL	495453186	447859450	447859942	493/493(100.00)	-	-	-	-	-	-	-	-	-	-	-	-	-	-	-	-	-	-
CL10087Contig1	1.00811	1.09986	1.09033	1.00866	1016	-	-	-	-	-	-	-	-	-	-	-	-	-	-	-	-	1016	1	1016	chr1DS	495453186	49416044	49417059	1016/1016(100.00)	-	-	-	-	-	-	-	-	-	-	-	-	-	-	-	-	-	-
CL100880Contig1	0	1.82929	0.998932	0.988614	578	-	-	-	-	-	-	-	-	-	-	-	-	-	-	-	-	578	1	578	chr7DS	638686055	193586862	193586285	578/578(100.00)	-	-	-	-	-	-	-	-	-	-	-	-	-	-	-	-	-	-
CL1008Contig1	0.427315	0.615309	1.1684	1.68599	1516	-	-	-	-	-	-	-	-	-	-	-	-	-	-	-	-	1516	16	1391	chr7DL	638686055	442680618	442679238	1372/1381(99.35)	-	-	-	-	-	-	-	-	-	-	-	-	-	-	-	-	-	-
CL1008Contig3	0.335701	0.926535	1.69167	1.4981	2037	-	-	-	-	-	-	-	-	-	-	-	-	-	-	-	-	2037	327	2037	chr6DS	473592718	168684406	168686116	1711/1711(100.00)	-	-	-	-	-	-	-	-	-	-	-	-	-	-	-	-	-	-
CL100906Contig1	0	1.06728	1.55075	1.54655	381	-	-	-	-	-	-	-	-	-	-	-	-	-	-	-	-	381	1	381	chr7DS	638686055	25410777	25410387	377/391(96.42)	-	-	-	-	-	-	-	-	-	-	-	-	-	-	-	-	-	-
CL100909Contig1	9.9151e-07	1.637	0.505362	1.30265	621	-	-	-	-	-	-	-	-	-	-	-	-	-	-	-	-	621	1	621	chr2DL	651852609	537506227	537506847	617/621(99.36)	-	-	-	-	-	-	-	-	-	-	-	-	-	-	-	-	-	-
CL10091Contig1	0.218107	0.00380909	0.960919	0.723146	1511	gi|326533914|dbj|BAJ93730.1|predicted protein [Hordeum vulgare subsp. vulgare]	4.23226e-248	sp|Q9FL59|FTIP1_ARATH	0	FT-interacting protein 1 {ECO:0000303|PubMed:22529749}	-	-	-	-	-	-	-	-	-	GO:0005783;GO:0005789;GO:0016021;GO:0005886;GO:0009511;GO:0005509;GO:0005544;GO:0008565;GO:0016757;GO:0009908;GO:0009911;GO:0010228	endoplasmic reticulum|endoplasmic reticulum membrane|integral component of membrane|plasma membrane|plasmodesmatal endoplasmic reticulum|calcium ion binding|calcium-dependent phospholipid binding|protein transporter activity|transferase activity, transferring glycosyl groups|flower development|positive regulation of flower development|vegetative to reproductive phase transition of meristem	1511	1	1511	chr7BL	750620385	540248391	540249919	1444/1530(94.38)	-	-	-	-	-	-	-	-	-	-	-	-	-	-	-	-	-	-
CL10091Contig2	1.90176	1.28364	1.21379	0.768685	1532	gi|326533914|dbj|BAJ93730.1|predicted protein [Hordeum vulgare subsp. vulgare]	1.82041e-289	sp|Q9FL59|FTIP1_ARATH	0	FT-interacting protein 1 {ECO:0000303|PubMed:22529749}	-	-	-	-	-	-	-	-	-	GO:0005783;GO:0005789;GO:0016021;GO:0005886;GO:0009511;GO:0005509;GO:0005544;GO:0008565;GO:0016757;GO:0009908;GO:0009911;GO:0010228	endoplasmic reticulum|endoplasmic reticulum membrane|integral component of membrane|plasma membrane|plasmodesmatal endoplasmic reticulum|calcium ion binding|calcium-dependent phospholipid binding|protein transporter activity|transferase activity, transferring glycosyl groups|flower development|positive regulation of flower development|vegetative to reproductive phase transition of meristem	1532	1	1532	chr7DL	638686055	511324985	511326519	1520/1535(99.02)	-	-	-	-	-	-	-	-	-	-	-	-	-	-	-	-	-	-
CL100920Contig1	9.6218	8.42408	5.72336	6.30258	2180	gi|326528629|dbj|BAJ97336.1|predicted protein [Hordeum vulgare subsp. vulgare]	7.44477e-267	-	-	-	-	-	-	-	-	-	-	-	-	-	-	2180	1	2180	chr2BS	801256715	66216361	66214182	2165/2180(99.31)	-	-	-	-	-	-	-	-	-	-	-	-	-	-	-	-	-	-
CL100939Contig1	4.94107	3.53529	0.650109	2.06163	594	gi|326528259|dbj|BAJ93311.1|predicted protein [Hordeum vulgare subsp. vulgare]	4.55118e-21	-	-	-	-	-	-	-	-	-	-	-	-	-	-	594	1	594	chr1AL	594102056	508036291	508035698	594/594(100.00)	-	-	-	-	-	-	-	-	-	-	-	-	-	-	-	-	-	-
CL100973Contig1	8.32706	7.19536	1.64329	2.04525	372	-	-	-	-	-	-	-	-	-	-	-	-	-	-	-	-	372	8	372	chr6DL	473592718	374120768	374120404	357/365(97.81)	-	-	-	-	-	-	-	-	-	-	-	-	-	-	-	-	-	-
CL100981Contig1	1.36017	0.314703	4.6421	5.61688	2390	-	-	-	-	-	-	-	-	-	-	-	-	-	-	-	-	2390	1	2375	chr2DS	651852609	155441009	155443393	2359/2385(98.91)	-	-	-	-	-	-	-	-	-	-	-	-	-	-	-	-	-	-
CL100990Contig1	2.25179	0.438593	1.30621	1.7454	399	-	-	-	-	-	-	-	-	-	-	-	-	-	-	-	-	399	1	399	chr3AS	750843639	165329838	165329440	395/399(99.00)	-	-	-	-	-	-	-	-	-	-	-	-	-	-	-	-	-	-
CL1009Contig3	0.512529	0.893706	1.81528	1.06138	1580	gi|474323820|gb|EMS62389.1|UDP-glycosyltransferase 85A2 [Triticum urartu]	1.03791e-14	-	-	-	-	-	-	-	-	-	-	-	-	-	-	1580	1	1580	chr1BL	689851870	567969405	567970984	1580/1580(100.00)	-	-	-	-	-	-	-	-	-	-	-	-	-	-	-	-	-	-
CL10100Contig1	0.599778	2.26671	1.01447	2.52071	768	-	-	-	-	-	-	-	-	-	-	-	-	-	-	-	-	768	1	768	chr3AL	750843639	689416593	689415826	768/768(100.00)	-	-	-	-	-	-	-	-	-	-	-	-	-	-	-	-	-	-
CL101015Contig1	2.90671	2.7702	1.86454	1.86661	2524	gi|475583649|gb|EMT19529.1|U-box domain-containing protein 30 [Aegilops tauschii]	2.42586e-256	sp|Q10PI9|PUB75_ORYSJ	0	U-box domain-containing protein 75 {ECO:0000305}	-	-	-	-	-	-	-	-	-	GO:0004842	ubiquitin-protein transferase activity	2524	2	2513	chr4AS	744588157	57812961	57815468	2485/2512(98.93)	-	-	-	-	-	-	-	-	-	-	-	-	-	-	-	-	-	-
CL101023Contig1	4.56624	5.3934	9.02634	5.33218	2405	-	-	-	-	-	-	-	-	-	-	-	-	-	-	-	-	2405	231	2405	chr5BL	713149757	288301158	288298984	2175/2175(100.00)	-	-	-	-	-	-	-	-	-	-	-	-	-	-	-	-	-	-
CL101025Contig1	0	0	0.613308	2.96291	368	-	-	-	-	-	-	-	-	-	-	-	-	-	-	-	-	368	1	368	chr1AL	594102056	324497420	324497053	362/369(98.10)	-	-	-	-	-	-	-	-	-	-	-	-	-	-	-	-	-	-
CL101037Contig1	1.5457	1.75099	0.575561	1.319	592	-	-	-	-	-	-	-	-	-	-	-	-	-	-	-	-	592	1	591	chr7AS	736706236	218027335	218027925	577/591(97.63)	-	-	-	-	-	-	-	-	-	-	-	-	-	-	-	-	-	-
CL10104Contig1	3.03251	2.82397	3.56475	1.86353	1591	-	-	-	-	-	-	-	-	-	-	-	-	-	-	-	-	1591	365	1591	chr3DS	615552423	229221586	229222811	1199/1233(97.24)	-	-	-	-	-	-	-	-	-	-	-	-	-	-	-	-	-	-
CL10104Contig2	0.918195	3.82518	1.48123	1.60733	1873	-	-	-	-	-	-	-	-	-	-	-	-	-	-	-	-	1873	1	1873	chr3DS	615552423	229220904	229222776	1873/1873(100.00)	-	-	-	-	-	-	-	-	-	-	-	-	-	-	-	-	-	-
CL101051Contig1	0	0	1.59543	0.93381	456	-	-	-	-	-	-	-	-	-	-	-	-	-	-	-	-	456	1	456	chr5AL	709773743	325993551	325994006	453/456(99.34)	-	-	-	-	-	-	-	-	-	-	-	-	-	-	-	-	-	-
CL101052Contig1	0	0	0.576559	0.85862	434	-	-	-	-	-	-	-	-	-	-	-	-	-	-	-	-	434	1	434	chr7AS	736706236	126953781	126953348	432/434(99.54)	-	-	-	-	-	-	-	-	-	-	-	-	-	-	-	-	-	-
CL101059Contig1	4.1021	6.51058	3.78936	4.84792	2043	-	-	-	-	-	-	-	-	-	-	-	-	-	-	-	-	2043	2	1829	chr7DS	638686055	33071171	33069344	1828/1828(100.00)	-	-	-	-	-	-	-	-	-	-	-	-	-	-	-	-	-	-
CL10105Contig1	0.250056	0.502617	1.22241	1.23993	1127	gi|474113859|gb|EMS55757.1|hypothetical protein TRIUR3_06038 [Triticum urartu]	1.055e-09	-	-	-	-	-	-	-	-	-	-	-	-	-	-	1127	1	1127	chr4AS	744588157	259761153	259760017	1085/1138(95.34)	-	-	-	-	-	-	-	-	-	-	-	-	-	-	-	-	-	-
CL101079Contig1	0	0	0.522034	0.806071	500	-	-	-	-	-	-	-	-	-	-	-	-	-	-	-	-	500	2	500	chr1BL	689851870	611930281	611929790	478/501(95.41)	-	-	-	-	-	-	-	-	-	-	-	-	-	-	-	-	-	-
CL1010Contig2	0.031621	0.000409486	0.699739	1.00982	803	gi|474006989|gb|EMS52445.1|hypothetical protein TRIUR3_28184 [Triticum urartu]	4.70048e-07	-	-	-	-	-	-	-	-	-	-	-	-	-	-	803	1	803	chr5DS	566080677	16149601	16148779	731/823(88.82)	-	-	-	-	-	-	-	-	-	-	-	-	-	-	-	-	-	-
CL101110Contig1	1.29738	2.37153	2.50215	2.14601	2455	-	-	-	-	-	-	-	-	-	-	-	-	-	-	-	-	2455	1	2455	chr1BS	689851870	123346431	123343977	2452/2455(99.88)	-	-	-	-	-	-	-	-	-	-	-	-	-	-	-	-	-	-
CL101114Contig1	0	6.37168e-84	1.12805	3.07818	548	-	-	-	-	-	-	-	-	-	-	-	-	-	-	-	-	548	1	548	chr7DL	638686055	586486435	586486982	532/550(96.73)	-	-	-	-	-	-	-	-	-	-	-	-	-	-	-	-	-	-
CL101115Contig1	2.29877	2.56659	3.45115	1.95825	2613	gi|475591853|gb|EMT21901.1|hypothetical protein F775_07526 [Aegilops tauschii]	0	sp|O81787|PTF2_ARATH	2e-39	Plant-specific TFIIB-related protein PTF2 {ECO:0000305}	KOG1598	6e-40	Transcription initiation factor TFIIIB, Brf1 subunit	-	-	-	-	-	-	GO:0005634;GO:0003690;GO:0070063;GO:0001093;GO:0008270;GO:0006352;GO:0009793;GO:0009846;GO:0006355	nucleus|double-stranded DNA binding|RNA polymerase binding|TFIIB-class transcription factor binding|zinc ion binding|DNA-templated transcription, initiation|embryo development ending in seed dormancy|pollen germination|regulation of transcription, DNA-templated	2613	385	2613	chr7DS	638686055	241091575	241093830	2187/2258(96.86)	-	-	-	-	-	-	-	-	-	-	-	-	-	-	-	-	-	-
CL101119Contig1	1.72805e-29	2.1767e-28	3.2691	4.25968	2252	gi|669027948|emb|CDM81578.1|unnamed protein product [Triticum aestivum]	0	-	-	-	-	-	-	-	-	-	-	-	-	-	-	2252	1	1733	chr3BS	830829764	82854466	82852734	1733/1733(100.00)	-	-	-	-	-	-	-	-	-	-	-	-	-	-	-	-	-	-
CL10112Contig1	3.30291	4.52464	3.65178	4.99881	1652	-	-	-	-	-	-	-	-	-	-	-	-	-	-	-	-	1652	155	1649	chr2AS	780798557	205911801	205913296	1494/1496(99.87)	-	-	-	-	-	-	-	-	-	-	-	-	-	-	-	-	-	-
CL101137Contig1	3.76621	3.79812	2.88701	3.37653	2526	gi|357166423|ref|XP_003580705.1|PREDICTED: SEC1 family transport protein SLY1 [Brachypodium distachyon]	0	sp|Q851W1|SLY1_ORYSJ	0	SEC1 family transport protein SLY1	KOG1301	0	Vesicle trafficking protein Sly1 (Sec1 family)	-	-	-	-	-	-	GO:0015031;GO:0006904	protein transport|vesicle docking involved in exocytosis	2526	135	2526	chr5DS	566080677	45018653	45021057	2348/2409(97.47)	-	-	-	-	-	-	-	-	-	-	-	-	-	-	-	-	-	-
CL101142Contig1	1.27596	1.77123	1.66376	1.4218	697	-	-	-	-	-	-	-	-	-	-	-	-	-	-	-	-	697	1	697	chr7AS	736706236	195751867	195752563	684/697(98.13)	-	-	-	-	-	-	-	-	-	-	-	-	-	-	-	-	-	-
CL101147Contig1	2.20274	2.11935	4.03145	3.89693	532	-	-	-	-	-	-	-	-	-	-	-	-	-	-	-	-	532	63	532	chr3DL	615552423	467694333	467693858	448/476(94.12)	-	-	-	-	-	-	-	-	-	-	-	-	-	-	-	-	-	-
CL101149Contig1	0	0	1.63218	0.533817	364	-	-	-	-	-	-	-	-	-	-	-	-	-	-	-	-	364	1	364	chr6AL	618079260	301686094	301685731	364/364(100.00)	-	-	-	-	-	-	-	-	-	-	-	-	-	-	-	-	-	-
CL10114Contig1	1.19976	2.24396	1.12741	1.46474	2242	gi|475622118|gb|EMT31752.1|hypothetical protein F775_13856 [Aegilops tauschii]	6.76527e-225	-	-	-	-	-	-	-	-	-	-	-	-	-	-	2242	304	2158	chr7AS	736706236	23238391	23236510	1843/1882(97.93)	-	-	-	-	-	-	-	-	-	-	-	-	-	-	-	-	-	-
CL101153Contig1	0.38664	1.1382	0.599972	0.528056	2774	-	-	-	-	-	-	-	-	-	-	-	-	-	-	-	-	2774	164	2774	chr5DS	566080677	155849390	155852020	2575/2643(97.43)	-	-	-	-	-	-	-	-	-	-	-	-	-	-	-	-	-	-
CL101156Contig1	3.03822	2.56627	2.29919	3.64744	377	gi|125553050|gb|EAY98759.1|hypothetical protein OsI_20691 [Oryza sativa Indica Group]	1.53133e-06	-	-	-	-	-	-	-	-	-	-	-	-	-	-	377	1	332	chr6DS	473592718	195979108	195979439	324/332(97.59)	-	-	-	-	-	-	-	-	-	-	-	-	-	-	-	-	-	-
CL101158Contig1	0.380121	0.387751	1.18197	2.17445	451	-	-	-	-	-	-	-	-	-	-	-	-	-	-	-	-	451	1	449	chr3BL	830829764	445592049	445592497	445/449(99.11)	-	-	-	-	-	-	-	-	-	-	-	-	-	-	-	-	-	-
CL10115Contig2	3.77391	5.29682	6.34364	6.34427	1558	-	-	-	-	-	-	-	-	-	-	-	-	-	-	-	-	1558	1	1558	chr7DL	638686055	454487206	454488763	1554/1558(99.74)	-	-	-	-	-	-	-	-	-	-	-	-	-	-	-	-	-	-
CL101166Contig1	6.07551	4.396	4.25574	5.91517	2190	-	-	-	-	-	-	-	-	-	-	-	-	-	-	-	-	2190	319	2190	chr5BL	713149757	288300908	288299036	1872/1873(99.95)	-	-	-	-	-	-	-	-	-	-	-	-	-	-	-	-	-	-
CL101172Contig1	0.440401	0.553111	1.30885	0.767035	872	-	-	-	-	-	-	-	-	-	-	-	-	-	-	-	-	872	1	872	chr1AL	594102056	302637403	302636531	851/873(97.48)	-	-	-	-	-	-	-	-	-	-	-	-	-	-	-	-	-	-
CL101179Contig1	0	0.920255	0.769156	0.756508	514	-	-	-	-	-	-	-	-	-	-	-	-	-	-	-	-	514	1	514	chr1BL	689851870	452791906	452792419	514/514(100.00)	-	-	-	-	-	-	-	-	-	-	-	-	-	-	-	-	-	-
CL101180Contig1	0.235091	0	0.534756	0.688584	455	-	-	-	-	-	-	-	-	-	-	-	-	-	-	-	-	455	1	455	chr2BL	801256715	526768096	526768550	455/455(100.00)	-	-	-	-	-	-	-	-	-	-	-	-	-	-	-	-	-	-
CL10118Contig1	0.698306	0.35503	0.742115	0.830229	1267	-	-	-	-	-	-	-	-	-	-	-	-	-	-	-	-	1267	1	1267	chr6AL	618079260	418538978	418540244	1267/1267(100.00)	-	-	-	-	-	-	-	-	-	-	-	-	-	-	-	-	-	-
CL1011Contig4	1.95645	2.10205	2.60356	2.55078	1067	-	-	-	-	-	-	-	-	-	-	-	-	-	-	-	-	1067	1	1067	chr4BL	673617499	561516559	561515493	1067/1067(100.00)	-	-	-	-	-	-	-	-	-	-	-	-	-	-	-	-	-	-
CL1011Contig6	1.47889	1.54983e-12	1.32917	1.20106	757	-	-	-	-	-	-	-	-	-	-	-	-	-	-	-	-	757	1	757	chr5AS	709773743	160775171	160775927	757/757(100.00)	-	-	-	-	-	-	-	-	-	-	-	-	-	-	-	-	-	-
CL101203Contig1	3.40634	2.47268	6.15216	4.6632	1165	gi|475336322|gb|EMT00341.1|60S ribosomal protein L19, mitochondrial [Aegilops tauschii]	7.07557e-81	sp|Q9UTK2|RM19_SCHPO	2e-27	54S ribosomal protein L19, mitochondrial	KOG3257	3e-63	Mitochondrial/chloroplast ribosomal protein L11	ko03010	Ribosome	1	K02867	RP-L11, MRPL11, rplK	large subunit ribosomal protein L11	GO:0005737;GO:0005762;GO:0019843;GO:0003735;GO:0032543;GO:0000027;GO:0006412	cytoplasm|mitochondrial large ribosomal subunit|rRNA binding|structural constituent of ribosome|mitochondrial translation|ribosomal large subunit assembly|translation	1165	192	1165	chr1AL	594102056	254996692	254995719	968/974(99.38)	-	-	-	-	-	-	-	-	-	-	-	-	-	-	-	-	-	-
CL10120Contig2	0.510637	0.403586	1.76326	0.707451	1010	-	-	-	-	-	-	-	-	-	-	-	-	-	-	-	-	1010	1	1010	chr6DS	473592718	131708976	131707971	997/1011(98.62)	-	-	-	-	-	-	-	-	-	-	-	-	-	-	-	-	-	-
CL101212Contig1	9.92731	6.15772	4.54445	6.39325	407	gi|473900640|gb|EMS49142.1|hypothetical protein TRIUR3_19497 [Triticum urartu]	2.98953e-10	sp|Q0JEF5|FLP4_ORYSJ	5e-13	Flowering-promoting factor 1-like protein 4	-	-	-	-	-	-	-	-	-	-	-	407	2	407	chr6DS	473592718	11921843	11922248	401/406(98.77)	-	-	-	-	-	-	-	-	-	-	-	-	-	-	-	-	-	-
CL10121Contig1	0.760947	0.58015	0.685788	1.22935	1970	gi|475592587|gb|EMT22123.1|Wall-associated receptor kinase 3 [Aegilops tauschii]	4.34462e-85	-	-	-	-	-	-	-	-	-	-	-	-	-	-	1970	1	1970	chr1BL	689851870	512865916	512863944	1962/1973(99.44)	-	-	-	-	-	-	-	-	-	-	-	-	-	-	-	-	-	-
CL101230Contig1	1.37495	0	1.76639	0.887119	477	-	-	-	-	-	-	-	-	-	-	-	-	-	-	-	-	477	1	477	chr6DS	473592718	12307840	12308316	470/477(98.53)	-	-	-	-	-	-	-	-	-	-	-	-	-	-	-	-	-	-
CL101237Contig1	0	0	1.12521	0.739783	448	-	-	-	-	-	-	-	-	-	-	-	-	-	-	-	-	448	1	375	chr6BS	720988478	316641198	316641572	374/375(99.73)	-	-	-	-	-	-	-	-	-	-	-	-	-	-	-	-	-	-
CL101247Contig1	2.60415	0.137998	0.9658	0.545053	530	-	-	-	-	-	-	-	-	-	-	-	-	-	-	-	-	530	37	530	chrUn	480980714	278435341	278434848	491/494(99.39)	-	-	-	-	-	-	-	-	-	-	-	-	-	-	-	-	-	-
CL101267Contig1	0.779782	1.7613	1.46897	1.83832	2585	-	-	-	-	-	-	-	-	-	-	-	-	-	-	-	-	2585	1	2395	chr4AL	744588157	432537927	432540292	2291/2411(95.02)	-	-	-	-	-	-	-	-	-	-	-	-	-	-	-	-	-	-
CL101283Contig1	9.88079e-34	0.557711	0.584612	0.682813	659	-	-	-	-	-	-	-	-	-	-	-	-	-	-	-	-	659	1	659	chr4AL	744588157	596161184	596161843	650/661(98.34)	-	-	-	-	-	-	-	-	-	-	-	-	-	-	-	-	-	-
CL101287Contig1	4.10582	3.51713	3.77585	4.81424	2380	gi|475551117|gb|EMT11585.1|hypothetical protein F775_32971 [Aegilops tauschii]	1.2859e-09	-	-	-	-	-	-	-	-	-	-	-	-	-	-	2380	1	2380	chr2BL	801256715	646688048	646690406	2324/2380(97.65)	-	-	-	-	-	-	-	-	-	-	-	-	-	-	-	-	-	-
CL101294Contig1	0.649282	1.51034	0.925852	1.27476	2597	gi|473777511|gb|EMS45986.1|hypothetical protein TRIUR3_32080 [Triticum urartu]	2.3036e-92	sp|Q7FAZ3|LERK1_ORYSJ	1e-18	G-type lectin S-receptor-like serine/threonine-protein kinase LECRK1 {ECO:0000305}	-	-	-	-	-	-	-	-	-	GO:0016021;GO:0005886;GO:0005524;GO:0030246;GO:0004674;GO:0006952;GO:0006468	integral component of membrane|plasma membrane|ATP binding|carbohydrate binding|protein serine/threonine kinase activity|defense response|protein phosphorylation	2597	655	2596	chr2BL	801256715	504473095	504471173	1859/1944(95.63)	-	-	-	-	-	-	-	-	-	-	-	-	-	-	-	-	-	-
CL10129Contig1	0.650506	1.06554	1.68006	1.24006	1257	gi|944073181|gb|KQK08665.1|hypothetical protein BRADI_2g43110 [Brachypodium distachyon]	9.50378e-160	sp|O48788|Y2267_ARATH	2e-53	Probable inactive receptor kinase At2g26730	-	-	-	-	-	-	-	-	-	-	-	1257	1	1257	chr3BL	830829764	395385493	395384234	1232/1260(97.78)	PRGDB00146591	82.81	349	58	1	217	1257	21	369	7e-130	395	Bradi2g43110.1	Putative_R-Genes,_predicted_from_Pythozome	Ricinus communis	RLP	-	-	Leucine-rich repeat protein kinase family protein (best arabidopsis hit); inactive receptor kinase At2g26730 precursor, putative, expressed (best rice hit)
CL1012Contig1	0.72433	1.09283	1.06512	0.931725	6655	gi|38567926|emb|CAE03978.3|OSJNBa0033H08.2 [Oryza sativa Japonica Group]	0	sp|P10978|POLX_TOBAC	4e-107	Endonuclease	KOG0017	2e-161	FOG: Transposon-encoded proteins with TYA, reverse transcriptase, integrase domains in various combinations	-	-	-	-	-	-	GO:0004190;GO:0004519;GO:0003676;GO:0003964;GO:0008270;GO:0015074	aspartic-type endopeptidase activity|endonuclease activity|nucleic acid binding|RNA-directed DNA polymerase activity|zinc ion binding|DNA integration	6655	1	5275	chr3AS	750843639	298172373	298167125	5209/5290(98.47)	-	-	-	-	-	-	-	-	-	-	-	-	-	-	-	-	-	-
CL1012Contig4	0.64988	1.05604	1.15237	1.28235	11698	gi|13435243|gb|AAK26118.1|AC084406_1putative gag-pol polyprotein [Oryza sativa Japonica Group]	0	sp|P10978|POLX_TOBAC	2e-106	Endonuclease	KOG0017	2e-159	FOG: Transposon-encoded proteins with TYA, reverse transcriptase, integrase domains in various combinations	-	-	-	-	-	-	GO:0004190;GO:0004519;GO:0003676;GO:0003964;GO:0008270;GO:0015074	aspartic-type endopeptidase activity|endonuclease activity|nucleic acid binding|RNA-directed DNA polymerase activity|zinc ion binding|DNA integration	11698	881	11674	chr3AS	750843639	298162273	298173074	10735/10820(99.21)	-	-	-	-	-	-	-	-	-	-	-	-	-	-	-	-	-	-
CL10130Contig1	0.926443	1.99899	1.81893	0.850599	1145	-	-	-	-	-	-	-	-	-	-	-	-	-	-	-	-	1145	23	1145	chr2BL	801256715	671742366	671741244	1123/1123(100.00)	-	-	-	-	-	-	-	-	-	-	-	-	-	-	-	-	-	-
CL101323Contig1	0	0	0.607391	1.21319	699	-	-	-	-	-	-	-	-	-	-	-	-	-	-	-	-	699	1	699	chr3BL	830829764	478426063	478426761	699/699(100.00)	-	-	-	-	-	-	-	-	-	-	-	-	-	-	-	-	-	-
CL10132Contig1	1.22989	1.26093	1.80324	1.02442	2560	gi|326520774|dbj|BAJ92750.1|predicted protein [Hordeum vulgare subsp. vulgare]	5.78306e-197	sp|Q9FK23|MTEF8_ARATH	3e-07	Transcription termination factor MTERF8, chloroplastic {ECO:0000305}	KOG1267	4e-34	Mitochondrial transcription termination factor, mTERF	-	-	-	-	-	-	GO:0009507;GO:0009295;GO:0009508;GO:0003690;GO:0019843;GO:0003727;GO:0009658;GO:0032502;GO:0006353;GO:0006355;GO:0042255;GO:0008380	chloroplast|nucleoid|plastid chromosome|double-stranded DNA binding|rRNA binding|single-stranded RNA binding|chloroplast organization|developmental process|DNA-templated transcription, termination|regulation of transcription, DNA-templated|ribosome assembly|RNA splicing	2560	1	2560	chr1BL	689851870	551029011	551026457	2523/2560(98.55)	-	-	-	-	-	-	-	-	-	-	-	-	-	-	-	-	-	-
CL101334Contig1	1.10659	1.11059	2.22575	2.3105	814	gi|474002667|gb|EMS52313.1|Malate dehydrogenase, glyoxysomal [Triticum urartu]	4.05851e-06	-	-	-	-	-	-	-	-	-	-	-	-	-	-	814	1	814	chr5AL	709773743	598392594	598391767	777/828(93.84)	-	-	-	-	-	-	-	-	-	-	-	-	-	-	-	-	-	-
CL101359Contig1	0.70161	0.715753	1.05642	1.03711	396	gi|474372322|gb|EMS63932.1|hypothetical protein TRIUR3_06422 [Triticum urartu]	1.17359e-55	-	-	-	-	-	-	-	-	-	-	-	-	-	-	396	1	396	chr3DL	615552423	423015169	423014771	382/399(95.74)	-	-	-	-	-	-	-	-	-	-	-	-	-	-	-	-	-	-
CL101362Contig1	0.54652	1.46676	1.09928	0.90927	2273	-	-	-	-	-	-	-	-	-	-	-	-	-	-	-	-	2273	58	2273	chr5AL	709773743	456060729	456058522	2200/2216(99.28)	-	-	-	-	-	-	-	-	-	-	-	-	-	-	-	-	-	-
CL10136Contig1	0.585211	0.800636	0.746865	0.751975	1529	-	-	-	-	-	-	-	-	-	-	-	-	-	-	-	-	1529	1	1529	chr6BS	720988478	52565614	52564086	1529/1529(100.00)	-	-	-	-	-	-	-	-	-	-	-	-	-	-	-	-	-	-
CL101373Contig1	0	0.674469	1.01395	0.989503	389	-	-	-	-	-	-	-	-	-	-	-	-	-	-	-	-	389	1	389	chr7BL	750620385	704249117	704248729	389/389(100.00)	-	-	-	-	-	-	-	-	-	-	-	-	-	-	-	-	-	-
CL101385Contig1	2.21879	1.78327	3.04341	0.773185	1021	gi|475552415|gb|EMT11782.1|hypothetical protein F775_30581 [Aegilops tauschii]	5.51183e-14	-	-	-	-	-	-	-	-	-	-	-	-	-	-	1021	1	1021	chr2DL	651852609	318324387	318325390	989/1021(96.87)	-	-	-	-	-	-	-	-	-	-	-	-	-	-	-	-	-	-
CL101389Contig1	3.61807	4.19034	6.16641	5.11963	2462	gi|475583649|gb|EMT19529.1|U-box domain-containing protein 30 [Aegilops tauschii]	6.61268e-259	sp|Q10PI9|PUB75_ORYSJ	0	U-box domain-containing protein 75 {ECO:0000305}	-	-	-	-	-	-	-	-	-	GO:0004842	ubiquitin-protein transferase activity	2462	5	2462	chr4BL	673617499	494021063	494023517	2426/2458(98.70)	-	-	-	-	-	-	-	-	-	-	-	-	-	-	-	-	-	-
CL101395Contig1	0.975905	0	0.581641	0.762686	545	-	-	-	-	-	-	-	-	-	-	-	-	-	-	-	-	545	20	545	chr3BL	830829764	496899002	496899525	516/526(98.10)	-	-	-	-	-	-	-	-	-	-	-	-	-	-	-	-	-	-
CL1013Contig1	0.629621	0.688388	0.569403	0.983335	6560	gi|222616780|gb|EEE52912.1|hypothetical protein OsJ_35521 [Oryza sativa Japonica Group]	3.70067e-131	sp|P0C2F6|RNHX1_ARATH	2e-39	Putative ribonuclease H protein At1g65750	KOG1075	0	FOG: Reverse transcriptase	-	-	-	-	-	-	GO:0046872;GO:0003676;GO:0004523	metal ion binding|nucleic acid binding|RNA-DNA hybrid ribonuclease activity	6560	1	6560	chr6BS	720988478	22236022	22242581	6560/6560(100.00)	-	-	-	-	-	-	-	-	-	-	-	-	-	-	-	-	-	-
CL101404Contig1	0.617111	0.398133	0.887874	0.932187	621	-	-	-	-	-	-	-	-	-	-	-	-	-	-	-	-	621	1	621	chr1AL	594102056	566469635	566469037	579/624(92.79)	-	-	-	-	-	-	-	-	-	-	-	-	-	-	-	-	-	-
CL10140Contig2	5.00416	7.5711	4.71314	4.27907	2105	gi|475538336|gb|EMT09235.1|hypothetical protein F775_25123 [Aegilops tauschii]	1.1075e-09	-	-	-	-	-	-	-	-	-	-	-	-	-	-	2105	1	1764	chr1DL	495453186	479879466	479881247	1597/1792(89.12)	-	-	-	-	-	-	-	-	-	-	-	-	-	-	-	-	-	-
CL101410Contig1	0	0	1.0335	0.674842	401	-	-	-	-	-	-	-	-	-	-	-	-	-	-	-	-	401	1	401	chr6AS	618079260	230214298	230214698	401/401(100.00)	-	-	-	-	-	-	-	-	-	-	-	-	-	-	-	-	-	-
CL10142Contig1	0.330915	0.0189617	0.822106	0.706237	1593	-	-	-	-	-	-	-	-	-	-	-	-	-	-	-	-	1593	1	1593	chr3AL	750843639	321107535	321109127	1588/1593(99.69)	-	-	-	-	-	-	-	-	-	-	-	-	-	-	-	-	-	-
CL101434Contig1	4.10606	4.82281	4.72622	3.58061	2059	gi|326521788|dbj|BAK00470.1|predicted protein [Hordeum vulgare subsp. vulgare]	9.06778e-259	sp|Q9LM55|FBK8_ARATH	1e-170	F-box/kelch-repeat protein At1g22040	KOG1072	4e-171	FOG: Kelch repeat	-	-	-	-	-	-	-	-	2059	229	2059	chr6AL	618079260	330378167	330376353	1778/1831(97.11)	-	-	-	-	-	-	-	-	-	-	-	-	-	-	-	-	-	-
CL101435Contig1	0	0.610182	0.787384	0.784746	485	-	-	-	-	-	-	-	-	-	-	-	-	-	-	-	-	485	1	485	chr4DL	509857067	352754734	352754250	484/485(99.79)	-	-	-	-	-	-	-	-	-	-	-	-	-	-	-	-	-	-
CL101440Contig1	3.63797e-21	2.36537e-17	3.46197	1.39949	898	-	-	-	-	-	-	-	-	-	-	-	-	-	-	-	-	898	1	874	chr3BS	830829764	60378007	60377129	802/881(91.03)	-	-	-	-	-	-	-	-	-	-	-	-	-	-	-	-	-	-
CL101443Contig1	1.18129	0.577576	0.865237	2.26286	443	-	-	-	-	-	-	-	-	-	-	-	-	-	-	-	-	443	95	443	chr7DL	638686055	534671778	534671433	341/349(97.71)	-	-	-	-	-	-	-	-	-	-	-	-	-	-	-	-	-	-
CL101452Contig1	2.03067	4.60044	7.72067	7.71902	429	-	-	-	-	-	-	-	-	-	-	-	-	-	-	-	-	429	1	429	chr2DL	651852609	473986507	473986076	408/435(93.79)	-	-	-	-	-	-	-	-	-	-	-	-	-	-	-	-	-	-
CL101454Contig1	0.587584	0	0.876799	0.567031	458	-	-	-	-	-	-	-	-	-	-	-	-	-	-	-	-	458	1	458	chr3DL	615552423	338872780	338872325	456/458(99.56)	-	-	-	-	-	-	-	-	-	-	-	-	-	-	-	-	-	-
CL101460Contig1	1.9894	2.11634	0.525692	0.792975	583	gi|474357197|gb|EMS63158.1|Cysteine-rich receptor-like protein kinase 7 [Triticum urartu]	7.15129e-06	-	-	-	-	-	-	-	-	-	-	-	-	-	-	583	1	583	chr5AS	709773743	2854622	2854036	566/587(96.42)	-	-	-	-	-	-	-	-	-	-	-	-	-	-	-	-	-	-
CL101483Contig1	0.599101	0.998874	0.979881	0.589604	575	-	-	-	-	-	-	-	-	-	-	-	-	-	-	-	-	575	1	575	chr3DS	615552423	163123965	163124538	572/575(99.48)	-	-	-	-	-	-	-	-	-	-	-	-	-	-	-	-	-	-
CL101489Contig1	2.58791	1.95243	2.06079	2.05758	1220	gi|475526745|gb|EMT07356.1|hypothetical protein F775_29647 [Aegilops tauschii]	3.27612e-168	sp|Q04832|HEXP_LEIMA	3e-06	DNA-binding protein HEXBP	KOG4400	1e-07	E3 ubiquitin ligase interacting with arginine methyltransferase	-	-	-	-	-	-	GO:0005634;GO:0003677;GO:0008270	nucleus|DNA binding|zinc ion binding	1220	79	1220	chr5DS	566080677	45344819	45343684	1096/1142(95.97)	-	-	-	-	-	-	-	-	-	-	-	-	-	-	-	-	-	-
CL10148Contig1	3.61928	2.79672	1.27166	1.54231	1464	gi|475559461|gb|EMT13342.1|LRR receptor-like serine/threonine-protein kinase GSO1 [Aegilops tauschii]	2.00693e-275	sp|Q8RZV7|MSP1_ORYSJ	4e-25	Leucine-rich repeat receptor protein kinase MSP1 {ECO:0000305}	KOG0619	5e-52	FOG: Leucine rich repeat	-	-	-	-	-	-	GO:0016021;GO:0005886;GO:0005524;GO:0004674;GO:0048658;GO:0009554;GO:0009556	integral component of membrane|plasma membrane|ATP binding|protein serine/threonine kinase activity|anther wall tapetum development|megasporogenesis|microsporogenesis	1464	1	1464	chr5DL	566080677	434473956	434475419	1429/1467(97.41)	-	-	-	-	-	-	-	-	-	-	-	-	-	-	-	-	-	-
CL101497Contig1	0.835253	2.41032	1.56736	2.74094	1953	gi|1021574454|ref|XP_016178392.1|uncharacterized protein LOC107620783 [Arachis ipaensis]	5.88146e-11	-	-	-	KOG0987	4e-13	DNA helicase PIF1/RRM3	-	-	-	-	-	-	-	-	1953	1	1953	chr1BL	689851870	518880721	518878769	1953/1953(100.00)	-	-	-	-	-	-	-	-	-	-	-	-	-	-	-	-	-	-
CL101525Contig1	4.00673	2.94961	14.8927	14.2174	617	-	-	-	-	-	-	-	-	-	-	-	-	-	-	-	-	617	1	615	chr6DL	473592718	246670562	246671177	562/623(90.21)	-	-	-	-	-	-	-	-	-	-	-	-	-	-	-	-	-	-
CL10153Contig2	2.66946	3.35135	0.840278	0.618665	908	-	-	-	-	-	-	-	-	-	-	-	-	-	-	-	-	908	1	908	chr4DL	509857067	402546126	402547033	907/908(99.89)	-	-	-	-	-	-	-	-	-	-	-	-	-	-	-	-	-	-
CL101544Contig1	0	0	0.726856	0.703928	429	-	-	-	-	-	-	-	-	-	-	-	-	-	-	-	-	429	1	429	chr7BS	750620385	184919332	184919760	429/429(100.00)	-	-	-	-	-	-	-	-	-	-	-	-	-	-	-	-	-	-
CL101547Contig1	0	0	1.53022	1.00139	371	-	-	-	-	-	-	-	-	-	-	-	-	-	-	-	-	371	1	371	chr1BL	689851870	407299129	407298759	371/371(100.00)	-	-	-	-	-	-	-	-	-	-	-	-	-	-	-	-	-	-
CL101563Contig1	1.65731	1.79414	1.64907	1.24023	2741	-	-	-	-	-	-	-	-	-	-	-	-	-	-	-	-	2741	1	2741	chr6BL	720988478	484533424	484530722	2684/2741(97.92)	-	-	-	-	-	-	-	-	-	-	-	-	-	-	-	-	-	-
CL101567Contig1	0.352413	0.683044	0.677384	0.647692	379	-	-	-	-	-	-	-	-	-	-	-	-	-	-	-	-	379	1	379	chr1AS	594102056	201862671	201862293	377/379(99.47)	-	-	-	-	-	-	-	-	-	-	-	-	-	-	-	-	-	-
CL101588Contig1	0.866929	0.264018	1.04432	0.956256	2446	gi|475592167|gb|EMT21998.1|hypothetical protein F775_00625 [Aegilops tauschii]	0	-	-	-	-	-	-	-	-	-	-	-	-	-	-	2446	410	2446	chr2DS	651852609	82228646	82226610	2037/2037(100.00)	-	-	-	-	-	-	-	-	-	-	-	-	-	-	-	-	-	-
CL101594Contig1	6.18902	4.63923	4.9268	4.53158	1942	gi|326534254|dbj|BAJ89477.1|predicted protein [Hordeum vulgare subsp. vulgare]	2.71759e-248	sp|G9LZD7|XIAO_ORYSJ	4e-37	Probable inactive leucine-rich repeat receptor kinase XIAO {ECO:0000305}	KOG0619	2e-64	FOG: Leucine rich repeat	-	-	-	-	-	-	GO:0016021;GO:0005524;GO:0004672	integral component of membrane|ATP binding|protein kinase activity	1942	216	1695	chr6BL	720988478	705601203	705602679	1333/1487(89.64)	-	-	-	-	-	-	-	-	-	-	-	-	-	-	-	-	-	-
CL10160Contig1	0.51912	0.207419	0.670404	0.51954	1604	-	-	-	-	-	-	-	-	-	-	-	-	-	-	-	-	1604	1	1604	chr2DS	651852609	157015881	157017484	1604/1604(100.00)	-	-	-	-	-	-	-	-	-	-	-	-	-	-	-	-	-	-
CL101614Contig1	0	0	3.29456	1.37012	431	gi|669027001|emb|CDM80156.1|unnamed protein product [Triticum aestivum]	2.81239e-16	-	-	-	-	-	-	-	-	-	-	-	-	-	-	431	1	425	chr3BS	830829764	3310042	3309618	425/425(100.00)	-	-	-	-	-	-	-	-	-	-	-	-	-	-	-	-	-	-
CL101619Contig1	0.972236	0.424133	1.10806	0.541809	503	gi|475581814|gb|EMT18951.1|hypothetical protein F775_11958 [Aegilops tauschii]	3.86777e-10	-	-	-	-	-	-	-	-	-	-	-	-	-	-	503	1	503	chr6DL	473592718	446948786	446949287	480/506(94.86)	-	-	-	-	-	-	-	-	-	-	-	-	-	-	-	-	-	-
CL10161Contig1	0.455633	0.630077	1.14647	1.43774	1058	-	-	-	-	-	-	-	-	-	-	-	-	-	-	-	-	1058	1	1058	chr4AS	744588157	119794937	119793880	1058/1058(100.00)	-	-	-	-	-	-	-	-	-	-	-	-	-	-	-	-	-	-
CL101622Contig1	0.752737	1.06717	0.78863	0.645163	3410	gi|108706330|gb|ABF94125.1|pentatricopeptide, putative, expressed [Oryza sativa Japonica Group]	0	sp|Q9LS88|PP250_ARATH	0	Pentatricopeptide repeat-containing protein At3g23020	KOG4197	0	FOG: PPR repeat	-	-	-	-	-	-	-	-	3410	235	3067	chr5DL	566080677	431603549	431606379	2803/2834(98.91)	-	-	-	-	-	-	-	-	-	-	-	-	-	-	-	-	-	-
CL101623Contig1	4.91377	1.5103	4.64579	4.13387	508	-	-	-	-	-	-	-	-	-	-	-	-	-	-	-	-	508	1	508	chr4AL	744588157	595359693	595359186	508/508(100.00)	-	-	-	-	-	-	-	-	-	-	-	-	-	-	-	-	-	-
CL101624Contig1	3.00523	1.50218	2.59405	1.26926	1850	gi|475620842|gb|EMT31255.1|Receptor-like protein kinase FERONIA [Aegilops tauschii]	1.69163e-279	sp|Q9SCZ4|FERON_ARATH	2e-100	Receptor-like protein kinase FERONIA	KOG1187	5e-101	Serine/threonine protein kinase	-	-	-	-	-	-	-	-	1850	1	1849	chr5DL	566080677	503431910	503433769	1780/1865(95.44)	-	-	-	-	-	-	-	-	-	-	-	-	-	-	-	-	-	-
CL101625Contig1	0.958218	9.64837	5.43116	6.40149	538	-	-	-	-	-	-	-	-	-	-	-	-	-	-	-	-	538	118	538	chr5BL	713149757	477497571	477497991	419/421(99.52)	-	-	-	-	-	-	-	-	-	-	-	-	-	-	-	-	-	-
CL101629Contig1	0.962504	4.92266e-26	0.939107	1.06985	712	-	-	-	-	-	-	-	-	-	-	-	-	-	-	-	-	712	1	712	chr1DS	495453186	106323679	106322979	672/715(93.99)	-	-	-	-	-	-	-	-	-	-	-	-	-	-	-	-	-	-
CL10162Contig1	1.04674	1.64919	1.36	1.2182	1559	gi|1070922742|gb|OEL18286.1|Disease resistance protein RPM1 [Dichanthelium oligosanthes]	2.23329e-148	sp|Q8W4J9|RPP8_ARATH	7e-09	Disease resistance protein RPP8	KOG4658	2e-09	Apoptotic ATPase	-	-	-	-	-	-	-	-	1559	1	1559	chr5DS	566080677	35962331	35960773	1559/1559(100.00)	-	-	-	-	-	-	-	-	-	-	-	-	-	-	-	-	-	-
CL101630Contig1	0	1.47066	3.58281	0.68616	313	-	-	-	-	-	-	-	-	-	-	-	-	-	-	-	-	313	1	313	chr2BS	801256715	158622291	158622602	308/313(98.40)	-	-	-	-	-	-	-	-	-	-	-	-	-	-	-	-	-	-
CL101635Contig1	1.13708	0.94129	2.84432	3.68818	1838	gi|473799732|gb|EMS46583.1|hypothetical protein TRIUR3_33937 [Triticum urartu]	8.06653e-31	-	-	-	-	-	-	-	-	-	-	-	-	-	-	1838	215	1838	chr2AS	780798557	22589836	22591450	1594/1624(98.15)	-	-	-	-	-	-	-	-	-	-	-	-	-	-	-	-	-	-
CL10163Contig1	2.10269	1.06999	2.0613	2.04061	1916	-	-	-	-	-	-	-	-	-	-	-	-	-	-	-	-	1916	1	1461	chr1AL	594102056	280274766	280273308	1447/1462(98.97)	-	-	-	-	-	-	-	-	-	-	-	-	-	-	-	-	-	-
CL101640Contig1	7.52956	4.10371	5.63997	3.58245	1799	-	-	-	-	-	-	-	-	-	-	-	-	-	-	-	-	1799	1	1799	chr5BS	713149757	215891541	215893339	1796/1799(99.83)	-	-	-	-	-	-	-	-	-	-	-	-	-	-	-	-	-	-
CL101642Contig1	0	0	0.614113	0.587463	392	-	-	-	-	-	-	-	-	-	-	-	-	-	-	-	-	392	1	392	chr2BL	801256715	424331873	424332264	389/392(99.23)	-	-	-	-	-	-	-	-	-	-	-	-	-	-	-	-	-	-
CL101643Contig1	1.7981	1.30939	2.11131	0.57266	439	-	-	-	-	-	-	-	-	-	-	-	-	-	-	-	-	439	1	439	chr3DS	615552423	76933931	76933499	419/445(94.16)	-	-	-	-	-	-	-	-	-	-	-	-	-	-	-	-	-	-
CL101646Contig1	0	1.14672	2.22343	1.64956	426	-	-	-	-	-	-	-	-	-	-	-	-	-	-	-	-	426	1	426	chr7AL	736706236	612762257	612761832	426/426(100.00)	-	-	-	-	-	-	-	-	-	-	-	-	-	-	-	-	-	-
CL101647Contig1	7.14164	7.57331	3.27822	3.27641	397	-	-	-	-	-	-	-	-	-	-	-	-	-	-	-	-	397	1	397	chr2DL	651852609	526516494	526516890	391/397(98.49)	-	-	-	-	-	-	-	-	-	-	-	-	-	-	-	-	-	-
CL10164Contig1	1.94989	1.59896	0.901824	0.829863	1462	-	-	-	-	-	-	-	-	-	-	-	-	-	-	-	-	1462	1	1462	chr1DL	495453186	385812217	385810761	1417/1467(96.59)	-	-	-	-	-	-	-	-	-	-	-	-	-	-	-	-	-	-
CL10165Contig1	2.10067	2.54319	2.22066	1.85264	2487	gi|474313975|gb|EMS62004.1|hypothetical protein TRIUR3_22556 [Triticum urartu]	1.79653e-89	sp|P0C2F6|RNHX1_ARATH	7e-10	Putative ribonuclease H protein At1g65750	KOG1075	2e-12	FOG: Reverse transcriptase	-	-	-	-	-	-	GO:0046872;GO:0003676;GO:0004523	metal ion binding|nucleic acid binding|RNA-DNA hybrid ribonuclease activity	2487	321	2191	chr1AL	594102056	508636234	508638098	1849/1871(98.82)	-	-	-	-	-	-	-	-	-	-	-	-	-	-	-	-	-	-
CL101677Contig1	0	0.858071	1.26577	2.04318	375	-	-	-	-	-	-	-	-	-	-	-	-	-	-	-	-	375	1	375	chr7BS	750620385	209744995	209745369	375/375(100.00)	-	-	-	-	-	-	-	-	-	-	-	-	-	-	-	-	-	-
CL101688Contig1	0.670928	0.909754	1.57705	1.31663	2883	gi|473759200|gb|EMS45777.1|hypothetical protein TRIUR3_02323 [Triticum urartu]	0	-	-	-	-	-	-	-	-	-	-	-	-	-	-	2883	141	2802	chr3DL	615552423	546819762	546817097	2583/2670(96.74)	-	-	-	-	-	-	-	-	-	-	-	-	-	-	-	-	-	-
CL101696Contig1	0.108981	0.412749	0.57076	0.758546	974	-	-	-	-	-	-	-	-	-	-	-	-	-	-	-	-	974	1	974	chr5AS	709773743	69103593	69102619	956/976(97.95)	-	-	-	-	-	-	-	-	-	-	-	-	-	-	-	-	-	-
CL1016Contig1	2.1293	2.35909	0.793523	2.00041	1284	gi|475560346|gb|EMT13549.1|Cation transporter HKT4 [Aegilops tauschii]	2.25915e-64	sp|Q7XPF8|HKT4_ORYSJ	1e-19	Cation transporter HKT4	KOG1341	3e-17	Na+/K+ transporter	-	-	-	-	-	-	GO:0016021;GO:0005886;GO:0015081;GO:0035725	integral component of membrane|plasma membrane|sodium ion transmembrane transporter activity|sodium ion transmembrane transport	1284	1	1049	chr2BL	801256715	645308403	645309451	1049/1049(100.00)	-	-	-	-	-	-	-	-	-	-	-	-	-	-	-	-	-	-
CL101704Contig1	7.72247	7.79452	3.83527	4.17104	2387	gi|326509199|dbj|BAJ86992.1|predicted protein, partial [Hordeum vulgare subsp. vulgare]	5.75772e-258	sp|Q9FJP6|PUB38_ARATH	2e-41	U-box domain-containing protein 38	-	-	-	-	-	-	-	-	-	-	-	2387	1	2387	chr5AL	709773743	407546720	407544348	2302/2394(96.16)	-	-	-	-	-	-	-	-	-	-	-	-	-	-	-	-	-	-
CL101708Contig1	10.3168	6.27272	0.511861	1.02152	3586	gi|939319681|sp|A2XFP3.2|XXT1_ORYSIRecName: Full=Probable xyloglucan 6-xylosyltransferase 1	2.35605e-245	sp|Q10MQ0|XXT1_ORYSJ	0	Probable xyloglucan 6-xylosyltransferase 1 {ECO:0000305}	KOG4748	0	Subunit of Golgi mannosyltransferase complex	-	-	-	-	-	-	GO:0000139;GO:0016021;GO:0033843;GO:0048767	Golgi membrane|integral component of membrane|xyloglucan 6-xylosyltransferase activity|root hair elongation	3586	1	3586	chr4AS	744588157	140983890	140980279	3559/3625(98.18)	-	-	-	-	-	-	-	-	-	-	-	-	-	-	-	-	-	-
CL10170Contig1	1.07567	1.95588	0.962129	1.92516	1554	gi|475580771|gb|EMT18682.1|hypothetical protein F775_24000 [Aegilops tauschii]	3.26817e-13	-	-	-	-	-	-	-	-	-	-	-	-	-	-	1554	1	1554	chr3AS	750843639	41213855	41215408	1554/1554(100.00)	-	-	-	-	-	-	-	-	-	-	-	-	-	-	-	-	-	-
CL10172Contig1	3.46618	4.74664	5.62017	3.84099	1920	gi|1091646319|ref|XP_018674803.1|PREDICTED: guanine nucleotide exchange factor SPIKE 1 [Musa acuminata subsp. malaccensis]	2.16975e-11	sp|Q8SAB7|SPK1_ARATH	5e-11	Guanine nucleotide exchange factor SPIKE 1 {ECO:0000303|PubMed:11826302}	KOG1997	7e-12	PH domain-containing protein	-	-	-	-	-	-	GO:0005829;GO:0070971;GO:0005789;GO:0019898;GO:0005634;GO:0005886;GO:0005089;GO:0009734;GO:0007275;GO:0009958;GO:0008064;GO:0010928;GO:0008360;GO:0051493;GO:0007264;GO:0016192	cytosol|endoplasmic reticulum exit site|endoplasmic reticulum membrane|extrinsic component of membrane|nucleus|plasma membrane|Rho guanyl-nucleotide exchange factor activity|auxin-activated signaling pathway|multicellular organism development|positive gravitropism|regulation of actin polymerization or depolymerization|regulation of auxin mediated signaling pathway|regulation of cell shape|regulat…	1920	1	1643	chr5AS	709773743	219433885	219435527	1603/1646(97.39)	-	-	-	-	-	-	-	-	-	-	-	-	-	-	-	-	-	-
CL101738Contig1	1.13795	0.189679	2.55875	2.21641	581	-	-	-	-	-	-	-	-	-	-	-	-	-	-	-	-	581	1	581	chr3BS	830829764	52922611	52922035	569/581(97.93)	-	-	-	-	-	-	-	-	-	-	-	-	-	-	-	-	-	-
CL101749Contig1	0.0649689	4.05563	0.972456	2.46587	503	-	-	-	-	-	-	-	-	-	-	-	-	-	-	-	-	503	1	503	chr7AL	736706236	484220699	484221192	483/504(95.83)	-	-	-	-	-	-	-	-	-	-	-	-	-	-	-	-	-	-
CL10176Contig1	1.42132	1.08878	1.57821	1.67209	2752	gi|475337789|gb|EMT00350.1|Caffeoyl-CoA O-methyltransferase [Aegilops tauschii]	1.74292e-13	-	-	-	-	-	-	-	-	-	-	-	-	-	-	2752	67	2752	chr2DL	651852609	399437206	399439892	2661/2687(99.03)	-	-	-	-	-	-	-	-	-	-	-	-	-	-	-	-	-	-
CL101770Contig1	6.28222	3.32837	1.93298	2.66817	1167	gi|1149751037|ref|XP_020197974.1|ethylene-responsive transcription factor 3-like [Aegilops tauschii subsp. tauschii]	8.70505e-71	-	-	-	-	-	-	-	-	-	-	-	-	-	-	1167	1	1167	chr6DS	473592718	86143120	86141928	1093/1197(91.31)	-	-	-	-	-	-	-	-	-	-	-	-	-	-	-	-	-	-
CL10177Contig1	7.05526	8.72928	9.2535	8.75005	1798	gi|475528655|gb|EMT07656.1|Ribosomal L1 domain-containing protein 1 [Aegilops tauschii]	5.13045e-154	sp|Q8BVY0|RL1D1_MOUSE	6e-22	Ribosomal L1 domain-containing protein 1	KOG1685	8e-41	Uncharacterized conserved protein	-	-	-	-	-	-	GO:0005913;GO:0022625;GO:0016020;GO:0005730;GO:0098641;GO:0044822;GO:0003723;GO:0000470;GO:0001649;GO:0042981;GO:2000772;GO:0032880;GO:0006412	cell-cell adherens junction|cytosolic large ribosomal subunit|membrane|nucleolus|cadherin binding involved in cell-cell adhesion|poly(A) RNA binding|RNA binding|maturation of LSU-rRNA|osteoblast differentiation|regulation of apoptotic process|regulation of cellular senescence|regulation of protein localization|translation	1798	1	1651	chr1BL	689851870	641631712	641633365	1625/1655(98.19)	-	-	-	-	-	-	-	-	-	-	-	-	-	-	-	-	-	-
CL101789Contig1	0	0	0.719455	0.685017	321	-	-	-	-	-	-	-	-	-	-	-	-	-	-	-	-	321	1	321	chr5BL	713149757	447836793	447836472	321/322(99.69)	-	-	-	-	-	-	-	-	-	-	-	-	-	-	-	-	-	-
CL101794Contig1	0.512224	0.514619	1.49099	0.962731	339	-	-	-	-	-	-	-	-	-	-	-	-	-	-	-	-	339	1	339	chr1BL	689851870	498632024	498632362	333/339(98.23)	-	-	-	-	-	-	-	-	-	-	-	-	-	-	-	-	-	-
CL101796Contig1	0.607716	2.9502	1.14566	3.91626	345	-	-	-	-	-	-	-	-	-	-	-	-	-	-	-	-	345	1	345	chr7DS	638686055	262134154	262134498	339/345(98.26)	-	-	-	-	-	-	-	-	-	-	-	-	-	-	-	-	-	-
CL101806Contig1	2.49611	1.10455	1.36732	0.546896	523	-	-	-	-	-	-	-	-	-	-	-	-	-	-	-	-	523	1	523	chr5BL	713149757	639153364	639152842	518/523(99.04)	-	-	-	-	-	-	-	-	-	-	-	-	-	-	-	-	-	-
CL101810Contig1	2.78853	2.0829	2.83534	4.70179	2112	gi|475622914|gb|EMT32023.1|hypothetical protein F775_00528 [Aegilops tauschii]	8.49571e-48	-	-	-	-	-	-	-	-	-	-	-	-	-	-	2112	2	2112	chr2AS	780798557	303737078	303739188	2104/2111(99.67)	-	-	-	-	-	-	-	-	-	-	-	-	-	-	-	-	-	-
CL101819Contig1	0.462192	1.84643	2.52067	3.36755	634	-	-	-	-	-	-	-	-	-	-	-	-	-	-	-	-	634	16	634	chr7DS	638686055	144499746	144500368	605/623(97.11)	-	-	-	-	-	-	-	-	-	-	-	-	-	-	-	-	-	-
CL10181Contig2	0.800895	0.148234	0.748164	0.95137	1422	-	-	-	-	-	-	-	-	-	-	-	-	-	-	-	-	1422	76	1422	chr7DS	638686055	166203050	166201700	1274/1367(93.20)	-	-	-	-	-	-	-	-	-	-	-	-	-	-	-	-	-	-
CL101827Contig1	6.05753e-14	2.25724	1.47755	1.41885	330	-	-	-	-	-	-	-	-	-	-	-	-	-	-	-	-	330	1	330	chr2DS	651852609	14767942	14768271	327/330(99.09)	-	-	-	-	-	-	-	-	-	-	-	-	-	-	-	-	-	-
CL10182Contig1	12.523	12.2473	21.3557	18.806	2019	gi|326529549|dbj|BAK04721.1|predicted protein [Hordeum vulgare subsp. vulgare]	2.57588e-236	-	-	-	-	-	-	-	-	-	-	-	-	-	-	2019	5	2019	chr1DS	495453186	50207485	50205471	2014/2015(99.95)	-	-	-	-	-	-	-	-	-	-	-	-	-	-	-	-	-	-
CL101843Contig1	0.526148	1.6389	0.850136	1.58116	680	-	-	-	-	-	-	-	-	-	-	-	-	-	-	-	-	680	1	674	chr6AS	618079260	211285167	211285839	636/675(94.22)	-	-	-	-	-	-	-	-	-	-	-	-	-	-	-	-	-	-
CL101850Contig1	1.5323	3.81649	3.30555	7.50741	332	-	-	-	-	-	-	-	-	-	-	-	-	-	-	-	-	332	1	332	chr4DS	509857067	40953426	40953759	330/334(98.80)	-	-	-	-	-	-	-	-	-	-	-	-	-	-	-	-	-	-
CL101856Contig1	0	0	0.68348	0.561145	475	-	-	-	-	-	-	-	-	-	-	-	-	-	-	-	-	475	1	475	chr2DL	651852609	458174451	458174925	475/475(100.00)	-	-	-	-	-	-	-	-	-	-	-	-	-	-	-	-	-	-
CL101860Contig1	33.8045	44.0615	40.4703	37.6843	412	gi|326514920|dbj|BAJ99821.1|predicted protein [Hordeum vulgare subsp. vulgare]	4.54061e-43	sp|P27806|H1_WHEAT	1e-12	Histone H1	-	-	-	-	-	-	-	-	-	GO:0000786;GO:0005634;GO:0003677;GO:0006334	nucleosome|nucleus|DNA binding|nucleosome assembly	412	1	318	chr5BL	713149757	620306843	620307160	316/318(99.37)	-	-	-	-	-	-	-	-	-	-	-	-	-	-	-	-	-	-
CL101866Contig1	1.17677	0.393686	1.14186	3.6538	359	-	-	-	-	-	-	-	-	-	-	-	-	-	-	-	-	359	1	338	chr3BS	830829764	293740687	293741024	328/339(96.76)	-	-	-	-	-	-	-	-	-	-	-	-	-	-	-	-	-	-
CL10186Contig1	1.39732	1.06383	1.53362	0.901459	1116	-	-	-	-	-	-	-	-	-	-	-	-	-	-	-	-	1116	91	1116	chr2DL	651852609	525935418	525934393	1026/1026(100.00)	-	-	-	-	-	-	-	-	-	-	-	-	-	-	-	-	-	-
CL10187Contig1	0.452497	0.617164	0.640757	0.663814	862	gi|194239080|emb|CAP72303.1|unnamed protein product [Triticum aestivum]	4.06682e-16	-	-	-	-	-	-	-	-	-	-	-	-	-	-	862	1	862	chr3BL	830829764	748456537	748457395	855/862(99.19)	-	-	-	-	-	-	-	-	-	-	-	-	-	-	-	-	-	-
CL101887Contig1	2.23852	2.05091	3.84079	2.2667	1904	gi|429518499|gb|AFZ95926.1|chloroplast heat stress responsive protein [Triticum aestivum]	2.46549e-290	sp|Q689D6|RPD1_ARATH	2e-32	Protein ROOT PRIMORDIUM DEFECTIVE 1	-	-	-	-	-	-	-	-	-	GO:0010102;GO:0008285	lateral root morphogenesis|negative regulation of cell proliferation	1904	1	1904	chr1BL	689851870	661895389	661897285	1851/1904(97.22)	-	-	-	-	-	-	-	-	-	-	-	-	-	-	-	-	-	-
CL101890Contig1	2.28365	3.17489	2.53873	2.1308	1980	gi|475488703|gb|EMT03391.1|hypothetical protein F775_28730 [Aegilops tauschii]	1.6085e-309	sp|Q9FMU5|UTP18_ARATH	0	U3 small nucleolar RNA-associated protein 18 homolog	KOG2055	0	WD40 repeat protein	ko03008	Ribosome biogenesis in eukaryotes	1	K14553	UTP18	U3 small nucleolar RNA-associated protein 18	GO:0080008;GO:0034388;GO:0032040;GO:0000462	Cul4-RING E3 ubiquitin ligase complex|Pwp2p-containing subcomplex of 90S preribosome|small-subunit processome|maturation of SSU-rRNA from tricistronic rRNA transcript (SSU-rRNA, 5.8S rRNA, LSU-rRNA)	1980	100	1909	chr5DL	566080677	496910282	496908473	1757/1819(96.59)	-	-	-	-	-	-	-	-	-	-	-	-	-	-	-	-	-	-
CL101895Contig1	0.293997	0.293223	0.846252	0.856246	444	-	-	-	-	-	-	-	-	-	-	-	-	-	-	-	-	444	1	422	chr1DL	495453186	196804559	196804137	414/423(97.87)	-	-	-	-	-	-	-	-	-	-	-	-	-	-	-	-	-	-
CL101897Contig1	3.57922	1.99255	1.24189	2.58245	1780	-	-	-	-	-	-	-	-	-	-	-	-	-	-	-	-	1780	1	1780	chr5BL	713149757	469971259	469973038	1780/1780(100.00)	-	-	-	-	-	-	-	-	-	-	-	-	-	-	-	-	-	-
CL101909Contig1	0	0	0.945181	0.525591	413	-	-	-	-	-	-	-	-	-	-	-	-	-	-	-	-	413	1	413	chr7DS	638686055	49870985	49871397	413/413(100.00)	-	-	-	-	-	-	-	-	-	-	-	-	-	-	-	-	-	-
CL10191Contig1	0.535856	0.920693	2.59922	2.76852	767	-	-	-	-	-	-	-	-	-	-	-	-	-	-	-	-	767	1	767	chr3AL	750843639	484104936	484104168	762/770(98.96)	-	-	-	-	-	-	-	-	-	-	-	-	-	-	-	-	-	-
CL101926Contig1	1.44578	2.06675	3.15144	2.15951	1374	-	-	-	-	-	-	-	-	-	-	-	-	-	-	-	-	1374	1	1374	chr5BL	713149757	510731986	510730613	1369/1374(99.64)	-	-	-	-	-	-	-	-	-	-	-	-	-	-	-	-	-	-
CL101949Contig1	2.23397	1.32556	1.33937	3.7914	379	-	-	-	-	-	-	-	-	-	-	-	-	-	-	-	-	379	65	379	chr3BS	830829764	284010053	284010366	309/315(98.10)	-	-	-	-	-	-	-	-	-	-	-	-	-	-	-	-	-	-
CL10195Contig1	53.9111	41.5835	14.1365	14.2884	2073	gi|326533166|dbj|BAJ93555.1|predicted protein [Hordeum vulgare subsp. vulgare]	2.01546e-298	sp|O48780|KCS11_ARATH	0	3-ketoacyl-CoA synthase 11 {ECO:0000303|PubMed:18465198}	-	-	-	ko00062	Fatty acid elongation	1	K15397	KCS	3-ketoacyl-CoA synthase	GO:0016021;GO:0102336;GO:0102337;GO:0102338;GO:0006633;GO:0009409;GO:0009416	integral component of membrane|3-oxo-arachidoyl-CoA synthase activity|3-oxo-cerotoyl-CoA synthase activity|3-oxo-lignoceronyl-CoA synthase activity|fatty acid biosynthetic process|response to cold|response to light stimulus	2073	180	2071	chr6BS	720988478	261452623	261454518	1873/1896(98.79)	-	-	-	-	-	-	-	-	-	-	-	-	-	-	-	-	-	-
CL101972Contig1	2.25137	2.66948	4.44783	4.46593	1950	-	-	-	-	-	-	-	-	-	-	-	-	-	-	-	-	1950	133	1634	chr5BL	713149757	372838558	372837057	1502/1502(100.00)	-	-	-	-	-	-	-	-	-	-	-	-	-	-	-	-	-	-
CL101987Contig1	25.0805	28.1418	34.5103	33.5697	2070	gi|340842119|gb|AEK78079.1|F box protein [Triticum aestivum]	6.74373e-270	sp|Q9FZK1|FBX6_ARATH	3e-168	F-box only protein 6	-	-	-	-	-	-	-	-	-	-	-	2070	334	2070	chr3AL	750843639	678501969	678500233	1733/1737(99.77)	-	-	-	-	-	-	-	-	-	-	-	-	-	-	-	-	-	-
CL10199Contig1	0.426929	0.256337	0.524097	0.77179	1479	gi|474205215|gb|EMS58697.1|Serine carboxypeptidase-like 18 [Triticum urartu]	1.18325e-107	sp|O00370|LORF2_HUMAN	8e-15	Endonuclease	KOG1075	1e-33	FOG: Reverse transcriptase	-	-	-	-	-	-	GO:0046872;GO:0003964;GO:0009036;GO:0006310;GO:0090305;GO:0032199;GO:0032197	metal ion binding|RNA-directed DNA polymerase activity|Type II site-specific deoxyribonuclease activity|DNA recombination|nucleic acid phosphodiester bond hydrolysis|reverse transcription involved in RNA-mediated transposition|transposition, RNA-mediated	1479	9	1479	chr7BL	750620385	650132325	650130855	1471/1471(100.00)	-	-	-	-	-	-	-	-	-	-	-	-	-	-	-	-	-	-
CL101Contig11	0.524329	1.57832	0.94209	0.808422	1452	gi|474210104|gb|EMS58820.1|hypothetical protein TRIUR3_24792 [Triticum urartu]	1.05039e-50	-	-	-	-	-	-	-	-	-	-	-	-	-	-	1452	1	1452	chr1AL	594102056	419025823	419027274	1452/1452(100.00)	-	-	-	-	-	-	-	-	-	-	-	-	-	-	-	-	-	-
CL101Contig13	0.953887	1.5145	0.7284	1.63778	1615	gi|475607886|gb|EMT26854.1|hypothetical protein F775_52071 [Aegilops tauschii]	2.41459e-49	-	-	-	-	-	-	-	-	-	-	-	-	-	-	1615	1	1566	chr1BL	689851870	593012921	593014486	1565/1566(99.94)	-	-	-	-	-	-	-	-	-	-	-	-	-	-	-	-	-	-
CL101Contig15	0.394661	0.413051	0.603399	0.696466	1272	gi|475607886|gb|EMT26854.1|hypothetical protein F775_52071 [Aegilops tauschii]	1.35426e-19	-	-	-	-	-	-	-	-	-	-	-	-	-	-	1272	212	1271	chr2DL	651852609	538991566	538992620	866/1082(80.04)	-	-	-	-	-	-	-	-	-	-	-	-	-	-	-	-	-	-
CL102008Contig1	0.821071	1.09982	2.45278	0.538674	643	gi|475522725|gb|EMT06797.1|hypothetical protein F775_09921 [Aegilops tauschii]	5.38263e-38	-	-	-	-	-	-	-	-	-	-	-	-	-	-	643	116	643	chr2DL	651852609	622335167	622334641	524/528(99.24)	-	-	-	-	-	-	-	-	-	-	-	-	-	-	-	-	-	-
CL10200Contig2	1.06572	2.03675	1.78246	1.57055	1584	gi|475560942|gb|EMT13674.1|Tyrosine-sulfated glycopeptide receptor 1 [Aegilops tauschii]	9.71542e-146	sp|Q9SHI3|RLP2_ARATH	1e-49	Receptor-like protein 2	KOG0619	3e-50	FOG: Leucine rich repeat	-	-	-	-	-	-	GO:0016021;GO:0005886	integral component of membrane|plasma membrane	1584	1	1581	chr6AS	618079260	100182218	100183798	1554/1581(98.29)	-	-	-	-	-	-	-	-	-	-	-	-	-	-	-	-	-	-
CL102014Contig1	1.23938	0.249001	1.18757	0.851379	565	-	-	-	-	-	-	-	-	-	-	-	-	-	-	-	-	565	1	565	chr3DL	615552423	274727221	274727785	562/565(99.47)	-	-	-	-	-	-	-	-	-	-	-	-	-	-	-	-	-	-
CL102022Contig1	0.545873	0.997326	0.811749	0.671074	488	gi|475621402|gb|EMT31465.1|hypothetical protein F775_03367 [Aegilops tauschii]	1.0356e-10	-	-	-	-	-	-	-	-	-	-	-	-	-	-	488	1	483	chr5DL	566080677	437353627	437353145	479/483(99.17)	-	-	-	-	-	-	-	-	-	-	-	-	-	-	-	-	-	-
CL102025Contig1	0	0.197829	0.575722	0.780051	443	-	-	-	-	-	-	-	-	-	-	-	-	-	-	-	-	443	1	443	chr3DL	615552423	524220822	524220380	441/443(99.55)	-	-	-	-	-	-	-	-	-	-	-	-	-	-	-	-	-	-
CL10202Contig1	0.291027	0.392956	1.53099	1.36393	1235	gi|475557377|gb|EMT12835.1|hypothetical protein F775_33034 [Aegilops tauschii]	4.03321e-30	-	-	-	-	-	-	-	-	-	-	-	-	-	-	1235	1	1235	chr5AS	709773743	23931618	23930384	1235/1235(100.00)	-	-	-	-	-	-	-	-	-	-	-	-	-	-	-	-	-	-
CL102050Contig1	0	0.249981	0.97934	0.722888	472	-	-	-	-	-	-	-	-	-	-	-	-	-	-	-	-	472	1	472	chr2DS	651852609	76862578	76862099	462/481(96.05)	-	-	-	-	-	-	-	-	-	-	-	-	-	-	-	-	-	-
CL10206Contig2	0.496069	0.732359	1.36286	0.520269	1193	-	-	-	-	-	-	-	-	-	-	-	-	-	-	-	-	1193	104	1193	chr7AS	736706236	90650751	90651841	1089/1091(99.82)	-	-	-	-	-	-	-	-	-	-	-	-	-	-	-	-	-	-
CL102078Contig1	0.547283	0	0.531937	1.04224	371	-	-	-	-	-	-	-	-	-	-	-	-	-	-	-	-	371	1	371	chr4AS	744588157	215142754	215143124	367/371(98.92)	-	-	-	-	-	-	-	-	-	-	-	-	-	-	-	-	-	-
CL102097Contig1	0.697267	0.519118	1.01474	0.672602	658	-	-	-	-	-	-	-	-	-	-	-	-	-	-	-	-	658	1	658	chr3DS	615552423	8842632	8841975	653/658(99.24)	-	-	-	-	-	-	-	-	-	-	-	-	-	-	-	-	-	-
CL1020Contig3	0.194769	0.410494	1.33977	0.541762	757	-	-	-	-	-	-	-	-	-	-	-	-	-	-	-	-	757	1	756	chr4AL	744588157	521070696	521069941	756/756(100.00)	-	-	-	-	-	-	-	-	-	-	-	-	-	-	-	-	-	-
CL102100Contig1	1.22128	0.96115	0.704866	1.18676	533	-	-	-	-	-	-	-	-	-	-	-	-	-	-	-	-	533	1	533	chr2AL	780798557	728069038	728068521	489/535(91.40)	-	-	-	-	-	-	-	-	-	-	-	-	-	-	-	-	-	-
CL102129Contig1	1.12758	4.23219	4.91533	4.04504	931	-	-	-	-	-	-	-	-	-	-	-	-	-	-	-	-	931	1	931	chr6BL	720988478	539626852	539625932	901/931(96.78)	-	-	-	-	-	-	-	-	-	-	-	-	-	-	-	-	-	-
CL102136Contig1	0.506309	2.03201	1.47439	2.46829	337	-	-	-	-	-	-	-	-	-	-	-	-	-	-	-	-	337	1	337	chr7DL	638686055	412883767	412884103	337/337(100.00)	-	-	-	-	-	-	-	-	-	-	-	-	-	-	-	-	-	-
CL102143Contig1	3.87402	2.80667	1.01868	6.69782	488	-	-	-	-	-	-	-	-	-	-	-	-	-	-	-	-	488	1	488	chr2DL	651852609	598944128	598943640	461/489(94.27)	-	-	-	-	-	-	-	-	-	-	-	-	-	-	-	-	-	-
CL102146Contig1	1.82884	2.36078	1.31021	2.14295	2224	gi|475625192|gb|EMT32880.1|hypothetical protein F775_00016 [Aegilops tauschii]	1.55071e-74	-	-	-	KOG1075	2e-10	FOG: Reverse transcriptase	-	-	-	-	-	-	-	-	2224	1	1824	chr7BS	750620385	33402399	33404215	1768/1825(96.88)	-	-	-	-	-	-	-	-	-	-	-	-	-	-	-	-	-	-
CL102149Contig1	12.5344	11.5481	4.9909	4.43173	2283	gi|326495958|dbj|BAJ90601.1|predicted protein [Hordeum vulgare subsp. vulgare]	1.57736e-102	-	-	-	KOG4282	1e-32	Transcription factor GT-2 and related proteins, contains trihelix DNA-binding/SANT domain	-	-	-	-	-	-	-	-	2283	1	1751	chr5BL	713149757	541915631	541917363	1639/1767(92.76)	-	-	-	-	-	-	-	-	-	-	-	-	-	-	-	-	-	-
CL102162Contig1	2.74255	2.96886	1.11395	0.651479	891	-	-	-	-	-	-	-	-	-	-	-	-	-	-	-	-	891	1	891	chr4BL	673617499	540322635	540321745	891/891(100.00)	-	-	-	-	-	-	-	-	-	-	-	-	-	-	-	-	-	-
CL102182Contig1	0.434839	0.703358	0.608594	0.646941	1225	gi|473728652|gb|EMS45124.1|Vacuolar protein sorting-associated protein 4B [Triticum urartu]	5.36229e-18	-	-	-	-	-	-	-	-	-	-	-	-	-	-	1225	1	1225	chr3AS	750843639	31663168	31661945	1213/1226(98.94)	-	-	-	-	-	-	-	-	-	-	-	-	-	-	-	-	-	-
CL102196Contig1	6.09886	4.91293	8.14302	6.80474	2145	gi|475459016|gb|EMT01967.1|hypothetical protein F775_24467 [Aegilops tauschii]	8.17231e-109	-	-	-	-	-	-	-	-	-	-	-	-	-	-	2145	1	1884	chr3DL	615552423	546203204	546201342	1829/1887(96.93)	-	-	-	-	-	-	-	-	-	-	-	-	-	-	-	-	-	-
CL102216Contig1	1.41465	1.56667	0.847616	1.18659	2004	-	-	-	-	-	-	-	-	-	-	-	-	-	-	-	-	2004	1	2004	chr5AL	709773743	490313412	490311409	2004/2004(100.00)	-	-	-	-	-	-	-	-	-	-	-	-	-	-	-	-	-	-
CL102236Contig1	9.67524	6.94604	8.07291	5.97925	579	gi|475556926|gb|EMT12726.1|hypothetical protein F775_25923 [Aegilops tauschii]	9.54604e-66	sp|Q8L518|CK2_ARATH	1e-44	Probable choline kinase 2	KOG2686	3e-45	Choline kinase	ko00564	Glycerophospholipid metabolism	1	K14156	CHK	choline/ethanolamine kinase	GO:0005524;GO:0004103	ATP binding|choline kinase activity	579	1	556	chr1AL	594102056	539759806	539760361	555/556(99.82)	-	-	-	-	-	-	-	-	-	-	-	-	-	-	-	-	-	-
CL102251Contig1	0.163584	0.811207	1.57832	0.628519	606	gi|475523657|gb|EMT06917.1|ABSCISIC ACID-INSENSITIVE 5-like protein 2 [Aegilops tauschii]	4.07505e-18	-	-	-	-	-	-	-	-	-	-	-	-	-	-	606	1	606	chr5DL	566080677	239941627	239942225	598/606(98.68)	-	-	-	-	-	-	-	-	-	-	-	-	-	-	-	-	-	-
CL10225Contig1	0.776346	0.639209	0.622934	0.844625	1269	-	-	-	-	-	-	-	-	-	-	-	-	-	-	-	-	1269	1	1269	chr5BL	713149757	539471968	539470702	1267/1269(99.84)	-	-	-	-	-	-	-	-	-	-	-	-	-	-	-	-	-	-
CL102265Contig1	0	0.281967	0.561319	0.555516	478	-	-	-	-	-	-	-	-	-	-	-	-	-	-	-	-	478	1	478	chr4DS	509857067	32232053	32232530	478/478(100.00)	-	-	-	-	-	-	-	-	-	-	-	-	-	-	-	-	-	-
CL102285Contig1	1.06319	0.635883	1.45886	1.08534	2062	-	-	-	-	-	-	-	-	-	-	-	-	-	-	-	-	2062	1	2062	chr1AL	594102056	425262620	425260560	2051/2064(99.37)	-	-	-	-	-	-	-	-	-	-	-	-	-	-	-	-	-	-
CL10229Contig1	0.36164	0.795524	0.940091	1.26897	2104	gi|473911502|gb|EMS49590.1|U-box domain-containing protein 4 [Triticum urartu]	4.19875e-17	-	-	-	-	-	-	-	-	-	-	-	-	-	-	2104	1	1735	chr4AS	744588157	208936994	208935260	1735/1735(100.00)	-	-	-	-	-	-	-	-	-	-	-	-	-	-	-	-	-	-
CL1022Contig3	2.05137	1.28082	1.51952	1.41727	2284	gi|474124714|gb|EMS56151.1|L-type lectin-domain containing receptor kinase IX.1 [Triticum urartu]	0	sp|Q9LXA5|LRK91_ARATH	2e-122	L-type lectin-domain containing receptor kinase IX.1 {ECO:0000303|PubMed:19773388}	-	-	-	-	-	-	-	-	-	-	-	2284	109	2119	chr3DS	615552423	1663806	1665805	1676/2042(82.08)	-	-	-	-	-	-	-	-	-	-	-	-	-	-	-	-	-	-
CL102303Contig1	0.00542472	0.981442	0.982342	1.53577	1936	gi|475607110|gb|EMT26590.1|hypothetical protein F775_24794 [Aegilops tauschii]	3.09573e-27	-	-	-	-	-	-	-	-	-	-	-	-	-	-	1936	86	1577	chr2AS	780798557	205193359	205191889	1294/1516(85.36)	-	-	-	-	-	-	-	-	-	-	-	-	-	-	-	-	-	-
CL10232Contig1	2.25596	1.55717	2.40395	2.89693	1339	-	-	-	-	-	-	-	-	-	-	-	-	-	-	-	-	1339	1	1339	chr2AL	780798557	542386730	542388068	1326/1340(98.96)	-	-	-	-	-	-	-	-	-	-	-	-	-	-	-	-	-	-
CL102331Contig1	0.525876	2.10333	2.5548	1.01078	402	-	-	-	-	-	-	-	-	-	-	-	-	-	-	-	-	402	1	402	chr6DL	473592718	469965223	469964822	402/402(100.00)	-	-	-	-	-	-	-	-	-	-	-	-	-	-	-	-	-	-
CL10234Contig1	7.77492	7.55704	9.74252	10.8099	2017	gi|171903608|gb|ACB56481.1|respiratory burst oxidase-like protein B1 [Hordeum vulgare subsp. vulgare]	1.2513e-59	sp|Q5ZAJ0|RBOHB_ORYSJ	4e-36	Respiratory burst oxidase homolog protein B	KOG0039	1e-14	Ferric reductase, NADH/NADPH oxidase and related proteins	ko04016	MAPK signaling pathway - plant	1	K13447	RBOH	respiratory burst oxidase	GO:0016021;GO:0005509;GO:0016174;GO:0004601;GO:0043621	integral component of membrane|calcium ion binding|NAD(P)H oxidase activity|peroxidase activity|protein self-association	2017	1	1957	chr6BL	720988478	535444252	535442291	1900/1962(96.84)	-	-	-	-	-	-	-	-	-	-	-	-	-	-	-	-	-	-
CL102385Contig1	0.575076	0.840458	0.543055	0.533059	411	-	-	-	-	-	-	-	-	-	-	-	-	-	-	-	-	411	1	411	chr6DS	473592718	83226006	83225596	411/411(100.00)	-	-	-	-	-	-	-	-	-	-	-	-	-	-	-	-	-	-
CL102397Contig1	0.951099	1.81546	0.79791	3.46385	356	-	-	-	-	-	-	-	-	-	-	-	-	-	-	-	-	356	22	356	chr7BL	750620385	621476052	621475717	332/336(98.81)	-	-	-	-	-	-	-	-	-	-	-	-	-	-	-	-	-	-
CL1023Contig4	1.57058	0.786997	1.42516	1.31303	777	-	-	-	-	-	-	-	-	-	-	-	-	-	-	-	-	777	1	724	chr2AL	780798557	588439806	588439083	722/724(99.72)	-	-	-	-	-	-	-	-	-	-	-	-	-	-	-	-	-	-
CL10240Contig2	1.42117	5.89209	2.70995	4.36731	949	-	-	-	-	-	-	-	-	-	-	-	-	-	-	-	-	949	1	949	chr4BL	673617499	456356563	456355615	948/949(99.89)	-	-	-	-	-	-	-	-	-	-	-	-	-	-	-	-	-	-
CL102416Contig1	0.0556222	1.00028	1.18219	0.608404	1373	-	-	-	-	-	-	-	-	-	-	-	-	-	-	-	-	1373	1	1373	chr7DL	638686055	543726773	543728122	1309/1378(94.99)	-	-	-	-	-	-	-	-	-	-	-	-	-	-	-	-	-	-
CL10242Contig1	0.752188	1.59731	0.733842	2.26547	1189	-	-	-	-	-	-	-	-	-	-	-	-	-	-	-	-	1189	91	1189	chr6AS	618079260	51893435	51894533	1099/1099(100.00)	-	-	-	-	-	-	-	-	-	-	-	-	-	-	-	-	-	-
CL102435Contig1	1.23958	2.37966	1.03032	1.12308	3593	gi|1002252691|ref|XP_015630576.1|PREDICTED: alpha,alpha-trehalose-phosphate synthase [UDP-forming] 6 [Oryza sativa Japonica Group]	0	sp|Q94AH8|TPS6_ARATH	0	Alpha,alpha-trehalose-phosphate synthase [UDP-forming] 6	KOG1050	0	Trehalose-6-phosphate synthase component TPS1 and related subunits	ko00500	Starch and sucrose metabolism	1	K16055	TPS	trehalose 6-phosphate synthase/phosphatase	GO:0005737;GO:0003825;GO:0004805;GO:0005992;GO:0070413	cytoplasm|alpha,alpha-trehalose-phosphate synthase (UDP-forming) activity|trehalose-phosphatase activity|trehalose biosynthetic process|trehalose metabolism in response to stress	3593	9	2761	chr5BL	713149757	368485409	368488160	2722/2754(98.84)	-	-	-	-	-	-	-	-	-	-	-	-	-	-	-	-	-	-
CL102437Contig1	0.186477	0.811898	1.0132	1.26567	1846	-	-	-	-	-	-	-	-	-	-	-	-	-	-	-	-	1846	3	1720	chr2DS	651852609	215271097	215272811	1590/1734(91.70)	-	-	-	-	-	-	-	-	-	-	-	-	-	-	-	-	-	-
CL102441Contig1	0.86656	1.3597	0.658178	0.656563	2259	gi|357161386|ref|XP_003579074.1|PREDICTED: G-type lectin S-receptor-like serine/threonine-protein kinase At5g35370 [Brachypodium distachyon]	1.05745e-150	sp|O65238|Y5537_ARATH	4e-54	G-type lectin S-receptor-like serine/threonine-protein kinase At5g35370	-	-	-	-	-	-	-	-	-	-	-	2259	1	2234	chrUn	480980714	122075155	122077373	2210/2234(98.93)	-	-	-	-	-	-	-	-	-	-	-	-	-	-	-	-	-	-
CL102442Contig1	1.95309	4.73031	3.83205	4.03381	390	gi|475576703|gb|EMT17614.1|DNA-directed RNA polymerase I subunit RPA2 [Aegilops tauschii]	1.33986e-47	sp|P10978|POLX_TOBAC	7e-11	Endonuclease	KOG0017	3e-16	FOG: Transposon-encoded proteins with TYA, reverse transcriptase, integrase domains in various combinations	-	-	-	-	-	-	GO:0004190;GO:0004519;GO:0003676;GO:0003964;GO:0008270;GO:0015074	aspartic-type endopeptidase activity|endonuclease activity|nucleic acid binding|RNA-directed DNA polymerase activity|zinc ion binding|DNA integration	390	1	390	chr6BS	720988478	233685370	233684980	369/391(94.37)	-	-	-	-	-	-	-	-	-	-	-	-	-	-	-	-	-	-
CL102448Contig1	0.40331	1.5892	1.75517	0.952322	744	-	-	-	-	-	-	-	-	-	-	-	-	-	-	-	-	744	53	744	chr3DL	615552423	583391760	583392455	648/703(92.18)	-	-	-	-	-	-	-	-	-	-	-	-	-	-	-	-	-	-
CL102452Contig1	4.39435	3.69202	3.0473	3.3327	2319	gi|669030677|emb|CDM85285.1|unnamed protein product [Triticum aestivum]	0	sp|P0C896|PP209_ARATH	3e-130	Pentatricopeptide repeat-containing protein At3g02650, mitochondrial	KOG4197	3e-131	FOG: PPR repeat	-	-	-	-	-	-	-	-	2319	1	1893	chr3DL	615552423	507044463	507042569	1858/1899(97.84)	-	-	-	-	-	-	-	-	-	-	-	-	-	-	-	-	-	-
CL102458Contig1	1.3027	0	0.635656	1.57029	414	-	-	-	-	-	-	-	-	-	-	-	-	-	-	-	-	414	1	414	chr5AL	709773743	615181566	615181153	414/414(100.00)	-	-	-	-	-	-	-	-	-	-	-	-	-	-	-	-	-	-
CL102467Contig1	0.786618	0.866334	0.658429	1.00062	3064	gi|255675664|dbj|BAF15392.2|Os04g0548100 [Oryza sativa Japonica Group]	0	sp|Q39214|RPM1_ARATH	1e-119	Disease resistance protein RPM1	KOG4658	2e-120	Apoptotic ATPase	-	-	-	-	-	-	-	-	3064	1	3064	chr2BL	801256715	625917049	625920112	3047/3064(99.45)	PRGDB00189322	92.5	947	71	0	38	2878	19	965	0	1654	Hv.8712	Putative_R-Genes,_predicted_from_NCBI_UniGene	Hordeum vulgare	NL	326490971	AK370685	Hordeum vulgare subsp. vulgare mRNA for predicted protein, complete cds, clone: NIASHv2114L11
CL102474Contig1	0	0	0.750325	0.71892	302	-	-	-	-	-	-	-	-	-	-	-	-	-	-	-	-	302	1	302	chr2BL	801256715	557346173	557346474	302/302(100.00)	-	-	-	-	-	-	-	-	-	-	-	-	-	-	-	-	-	-
CL102475Contig1	8.35182	6.1493	1.45357	1.01307	1523	gi|474009376|gb|EMS52530.1|hypothetical protein TRIUR3_23675 [Triticum urartu]	2.21405e-216	-	-	-	-	-	-	-	-	-	-	-	-	-	-	1523	93	1511	chr5AS	709773743	168864966	168863545	1401/1422(98.52)	-	-	-	-	-	-	-	-	-	-	-	-	-	-	-	-	-	-
CL102483Contig1	0	0	1.75224	0.589392	431	-	-	-	-	-	-	-	-	-	-	-	-	-	-	-	-	431	1	431	chr1DS	495453186	81400	80970	430/431(99.77)	-	-	-	-	-	-	-	-	-	-	-	-	-	-	-	-	-	-
CL102496Contig1	4.40737	0.708206	0.707538	0.68411	332	-	-	-	-	-	-	-	-	-	-	-	-	-	-	-	-	332	1	332	chr5DL	566080677	526464214	526463883	330/332(99.40)	-	-	-	-	-	-	-	-	-	-	-	-	-	-	-	-	-	-
CL10250Contig1	2.47566	1.49528	1.87749	3.39621	2255	-	-	-	-	-	-	-	-	-	-	-	-	-	-	-	-	2255	321	2163	chr4DL	509857067	500860199	500862040	1834/1843(99.51)	-	-	-	-	-	-	-	-	-	-	-	-	-	-	-	-	-	-
CL102511Contig1	37.1879	32.2238	0.511491	1.2948	1521	gi|645166209|gb|AIB04827.1|NAC transcription factor, partial [Zea mays]	2.59125e-73	sp|Q9FIW5|NAC94_ARATH	1e-40	Putative NAC domain-containing protein 94	-	-	-	-	-	-	-	-	-	GO:0005634;GO:0003677;GO:0006355;GO:0006351	nucleus|DNA binding|regulation of transcription, DNA-templated|transcription, DNA-templated	1521	1	1521	chr7BL	750620385	728699584	728701098	1491/1524(97.83)	-	-	-	-	-	-	-	-	-	-	-	-	-	-	-	-	-	-
CL102524Contig1	36.6018	26.5859	9.65564	11.6627	1448	gi|326530818|dbj|BAK01207.1|predicted protein [Hordeum vulgare subsp. vulgare]	1.40368e-114	-	-	-	-	-	-	-	-	-	-	-	-	-	-	1448	1	1448	chr7DS	638686055	18801584	18803032	1423/1449(98.21)	-	-	-	-	-	-	-	-	-	-	-	-	-	-	-	-	-	-
CL102527Contig1	0.682326	0	0.655555	0.86383	444	-	-	-	-	-	-	-	-	-	-	-	-	-	-	-	-	444	1	444	chr3AL	750843639	559535277	559534834	444/444(100.00)	-	-	-	-	-	-	-	-	-	-	-	-	-	-	-	-	-	-
CL102529Contig1	0	2.19835	2.12808	1.02946	402	-	-	-	-	-	-	-	-	-	-	-	-	-	-	-	-	402	1	402	chr5AL	709773743	577721008	577720607	402/402(100.00)	-	-	-	-	-	-	-	-	-	-	-	-	-	-	-	-	-	-
CL10252Contig1	7.71131	12.4258	12.3145	9.74076	2705	gi|326512986|dbj|BAK03400.1|predicted protein [Hordeum vulgare subsp. vulgare]	2.94137e-245	sp|Q9LPR8|SCL3_ARATH	7e-62	Scarecrow-like protein 3	-	-	-	-	-	-	-	-	-	GO:0005634;GO:0043565;GO:0003700;GO:0000989;GO:0006355;GO:0009739;GO:0006351	nucleus|sequence-specific DNA binding|transcription factor activity, sequence-specific DNA binding|transcription factor activity, transcription factor binding|regulation of transcription, DNA-templated|response to gibberellin|transcription, DNA-templated	2705	1	2689	chr3DL	615552423	580087919	580090609	2666/2691(99.07)	-	-	-	-	-	-	-	-	-	-	-	-	-	-	-	-	-	-
CL102534Contig1	1.55166	0	1.4831	1.47125	321	gi|474174361|gb|EMS57704.1|hypothetical protein TRIUR3_02853 [Triticum urartu]	4.68287e-08	-	-	-	-	-	-	-	-	-	-	-	-	-	-	321	1	321	chr1AL	594102056	539702711	539702391	321/321(100.00)	-	-	-	-	-	-	-	-	-	-	-	-	-	-	-	-	-	-
CL102536Contig1	4.29929	3.06777	4.57897	4.24335	1548	gi|473993830|gb|EMS51982.1|hypothetical protein TRIUR3_23466 [Triticum urartu]	7.12087e-186	-	-	-	-	-	-	-	-	-	-	-	-	-	-	1548	227	1548	chr2AL	780798557	541844551	541843230	1307/1322(98.87)	-	-	-	-	-	-	-	-	-	-	-	-	-	-	-	-	-	-
CL102537Contig1	0.554787	0	1.61473	1.05856	451	-	-	-	-	-	-	-	-	-	-	-	-	-	-	-	-	451	1	451	chr4AS	744588157	117336022	117335572	451/451(100.00)	-	-	-	-	-	-	-	-	-	-	-	-	-	-	-	-	-	-
CL102539Contig1	0	0	0.550325	0.5262	340	-	-	-	-	-	-	-	-	-	-	-	-	-	-	-	-	340	55	340	chr2DL	651852609	276935675	276935390	286/286(100.00)	-	-	-	-	-	-	-	-	-	-	-	-	-	-	-	-	-	-
CL10253Contig1	4.60126	2.99734	2.62826	2.50308	915	-	-	-	-	-	-	-	-	-	-	-	-	-	-	-	-	915	1	912	chr3AL	750843639	599380002	599380914	875/914(95.73)	-	-	-	-	-	-	-	-	-	-	-	-	-	-	-	-	-	-
CL102542Contig1	7.92815	8.49238	5.86679	8.56306	1430	-	-	-	-	-	-	-	-	-	-	-	-	-	-	-	-	1430	1	1201	chr4DS	509857067	100352520	100353732	1179/1213(97.20)	-	-	-	-	-	-	-	-	-	-	-	-	-	-	-	-	-	-
CL102553Contig1	1.98214	2.66538	6.4883	6.68669	1482	gi|473904998|gb|EMS49342.1|hypothetical protein TRIUR3_26951 [Triticum urartu]	2.68257e-25	sp|Q6ZJD3|PLP2_ORYSJ	2e-16	Patatin-like protein 2	KOG0513	2e-09	Ca2+-independent phospholipase A2	-	-	-	-	-	-	GO:0005737;GO:0016020;GO:0047372;GO:0004620;GO:0006952;GO:0016042	cytoplasm|membrane|acylglycerol lipase activity|phospholipase activity|defense response|lipid catabolic process	1482	13	1220	chr1DL	495453186	182614646	182615853	1196/1208(99.01)	-	-	-	-	-	-	-	-	-	-	-	-	-	-	-	-	-	-
CL102557Contig1	1.14247	3.23082	4.15141	0.998458	302	-	-	-	-	-	-	-	-	-	-	-	-	-	-	-	-	302	1	302	chr4AL	744588157	595820390	595820691	302/302(100.00)	-	-	-	-	-	-	-	-	-	-	-	-	-	-	-	-	-	-
CL102559Contig1	10.4903	13.9792	10.4714	12.3542	302	gi|326496469|dbj|BAJ94696.1|predicted protein [Hordeum vulgare subsp. vulgare]	6.19851e-32	-	-	-	-	-	-	-	-	-	-	-	-	-	-	302	1	302	chr3BS	830829764	5580682	5580983	301/302(99.67)	-	-	-	-	-	-	-	-	-	-	-	-	-	-	-	-	-	-
CL102561Contig1	0.123211	1.36554	1.36342	0.603498	483	gi|475562136|gb|EMT13939.1|hypothetical protein F775_24650 [Aegilops tauschii]	2.01464e-35	-	-	-	-	-	-	-	-	-	-	-	-	-	-	483	4	483	chr6DS	473592718	2167728	2168207	478/480(99.58)	-	-	-	-	-	-	-	-	-	-	-	-	-	-	-	-	-	-
CL102562Contig1	2.02444	0	8.43452	3.19974	327	-	-	-	-	-	-	-	-	-	-	-	-	-	-	-	-	327	1	327	chr7DL	638686055	454519697	454520021	323/327(98.78)	-	-	-	-	-	-	-	-	-	-	-	-	-	-	-	-	-	-
CL102564Contig1	0	0	0.75669	0.939719	637	-	-	-	-	-	-	-	-	-	-	-	-	-	-	-	-	637	1	607	chr2AS	780798557	136630691	136630087	599/607(98.68)	-	-	-	-	-	-	-	-	-	-	-	-	-	-	-	-	-	-
CL102566Contig1	2.11	3.87412	1.8681	3.62883	814	gi|474429358|gb|EMS67886.1|Brassinosteroid-regulated protein BRU1 [Triticum urartu]	1.58857e-18	sp|Q38910|XTH23_ARATH	2e-08	Probable xyloglucan endotransglucosylase/hydrolase protein 23	-	-	-	-	-	-	-	-	-	GO:0048046;GO:0005618;GO:0005794;GO:0004553;GO:0016762;GO:0042546;GO:0071555;GO:0010411	apoplast|cell wall|Golgi apparatus|hydrolase activity, hydrolyzing O-glycosyl compounds|xyloglucan:xyloglucosyl transferase activity|cell wall biogenesis|cell wall organization|xyloglucan metabolic process	814	1	737	chr5BS	713149757	120539416	120538680	735/737(99.73)	-	-	-	-	-	-	-	-	-	-	-	-	-	-	-	-	-	-
CL102568Contig1	0.347089	0	0.66675	0.656123	437	-	-	-	-	-	-	-	-	-	-	-	-	-	-	-	-	437	1	437	chr5DL	566080677	537323932	537323496	437/437(100.00)	-	-	-	-	-	-	-	-	-	-	-	-	-	-	-	-	-	-
CL102580Contig1	0.332747	0.687727	0.814074	0.70226	996	-	-	-	-	-	-	-	-	-	-	-	-	-	-	-	-	996	20	912	chr2BL	801256715	545227366	545228265	865/900(96.11)	-	-	-	-	-	-	-	-	-	-	-	-	-	-	-	-	-	-
CL102583Contig1	0	0	1.33082	0.778189	408	gi|475541157|gb|EMT09730.1|Pentatricopeptide repeat-containing protein [Aegilops tauschii]	5.07142e-18	-	-	-	-	-	-	-	-	-	-	-	-	-	-	408	1	408	chr2DL	651852609	615057812	615057405	408/408(100.00)	-	-	-	-	-	-	-	-	-	-	-	-	-	-	-	-	-	-
CL102585Contig1	0.14249	0.419713	0.550219	0.55433	784	-	-	-	-	-	-	-	-	-	-	-	-	-	-	-	-	784	1	784	chr2BL	801256715	751260096	751259311	759/787(96.44)	-	-	-	-	-	-	-	-	-	-	-	-	-	-	-	-	-	-
CL10258Contig1	0.946071	1.57393	1.35053	1.60983	1649	-	-	-	-	-	-	-	-	-	-	-	-	-	-	-	-	1649	1	1649	chr7AS	736706236	9373229	9371581	1649/1649(100.00)	-	-	-	-	-	-	-	-	-	-	-	-	-	-	-	-	-	-
CL102598Contig1	4.28348	8.18182	1.13423	1.47134	2884	gi|242063340|ref|XP_002452959.1|probable alpha,alpha-trehalose-phosphate synthase [UDP-forming] 11 [Sorghum bicolor]	0	sp|Q9ZV48|TPS11_ARATH	0	Probable alpha,alpha-trehalose-phosphate synthase [UDP-forming] 11	KOG1050	0	Trehalose-6-phosphate synthase component TPS1 and related subunits	ko00500	Starch and sucrose metabolism	1	K16055	TPS	trehalose 6-phosphate synthase/phosphatase	GO:0005829;GO:0005739;GO:0016791;GO:0016757;GO:0005992;GO:0070413	cytosol|mitochondrion|phosphatase activity|transferase activity, transferring glycosyl groups|trehalose biosynthetic process|trehalose metabolism in response to stress	2884	92	2257	chr6BL	720988478	659236999	659234843	2080/2168(95.94)	-	-	-	-	-	-	-	-	-	-	-	-	-	-	-	-	-	-
CL102599Contig1	2.34132	3.65183	6.22486	4.71658	1312	gi|473998151|gb|EMS52118.1|hypothetical protein TRIUR3_06412 [Triticum urartu]	3.84425e-77	-	-	-	-	-	-	-	-	-	-	-	-	-	-	1312	11	1308	chr5DS	566080677	40700157	40701449	1267/1306(97.01)	-	-	-	-	-	-	-	-	-	-	-	-	-	-	-	-	-	-
CL1025Contig2	0.804798	0.78995	0.922258	1.15403	1304	gi|217426778|gb|ACK44489.1|gag-pol polyprotein [Triticum aestivum]	9.97922e-114	-	-	-	-	-	-	-	-	-	-	-	-	-	-	1304	1	1304	chr6AS	618079260	235082107	235080830	1215/1307(92.96)	-	-	-	-	-	-	-	-	-	-	-	-	-	-	-	-	-	-
CL102608Contig1	1.70673	1.55107	3.61836	2.32688	1236	-	-	-	-	-	-	-	-	-	-	-	-	-	-	-	-	1236	2	1236	chr7BS	750620385	274312559	274313793	1225/1235(99.19)	-	-	-	-	-	-	-	-	-	-	-	-	-	-	-	-	-	-
CL10260Contig1	0.379588	3.08078	0.603821	0.851451	999	-	-	-	-	-	-	-	-	-	-	-	-	-	-	-	-	999	164	999	chr5AL	709773743	699018104	699018939	835/836(99.88)	-	-	-	-	-	-	-	-	-	-	-	-	-	-	-	-	-	-
CL10260Contig2	0.300111	0.614854	0.739913	0.587426	512	gi|475540896|gb|EMT09680.1|Serine/threonine-protein kinase/endoribonuclease ire-1 [Aegilops tauschii]	2.00512e-33	-	-	-	KOG1075	5e-09	FOG: Reverse transcriptase	-	-	-	-	-	-	-	-	512	1	512	chr5AL	709773743	699017622	699018133	512/512(100.00)	-	-	-	-	-	-	-	-	-	-	-	-	-	-	-	-	-	-
CL102615Contig1	0	1.78212	3.61061	1.68286	302	-	-	-	-	-	-	-	-	-	-	-	-	-	-	-	-	302	1	302	chr2BS	801256715	174345116	174345417	302/302(100.00)	-	-	-	-	-	-	-	-	-	-	-	-	-	-	-	-	-	-
CL102618Contig1	0.584586	0	0.941761	0.580197	662	-	-	-	-	-	-	-	-	-	-	-	-	-	-	-	-	662	1	500	chr5BL	713149757	355630606	355630107	499/500(99.80)	-	-	-	-	-	-	-	-	-	-	-	-	-	-	-	-	-	-
CL10261Contig1	2.80057	2.86898	2.64419	2.03302	1158	gi|473822763|gb|EMS47087.1|BTB/POZ and MATH domain-containing protein 1 [Triticum urartu]	1.14866e-107	sp|Q1EBV6|BPM5_ARATH	5e-14	BTB/POZ and MATH domain-containing protein 5	KOG1987	1e-14	Speckle-type POZ protein SPOP and related proteins with TRAF, MATH and BTB/POZ domains	ko04340;ko04341	Hedgehog signaling pathway|Hedgehog signaling pathway - fly	2	K10523	SPOP	speckle-type POZ protein	-	-	1158	227	1158	chr7AL	736706236	668734611	668733680	932/932(100.00)	-	-	-	-	-	-	-	-	-	-	-	-	-	-	-	-	-	-
CL102624Contig1	0	0	1.35251	0.839346	304	gi|475484977|gb|EMT03148.1|Peptide transporter PTR2 [Aegilops tauschii]	7.85491e-11	-	-	-	-	-	-	-	-	-	-	-	-	-	-	304	1	287	chr3BL	830829764	652291886	652292172	287/287(100.00)	-	-	-	-	-	-	-	-	-	-	-	-	-	-	-	-	-	-
CL102639Contig1	0.670497	1.00068	1.28627	0.658775	496	-	-	-	-	-	-	-	-	-	-	-	-	-	-	-	-	496	1	496	chr2AL	780798557	352424020	352424514	491/496(98.99)	-	-	-	-	-	-	-	-	-	-	-	-	-	-	-	-	-	-
CL102641Contig1	2.33619	2.87771	1.15469	0.53887	321	-	-	-	-	-	-	-	-	-	-	-	-	-	-	-	-	321	1	321	chr4BL	673617499	672302746	672303066	320/321(99.69)	-	-	-	-	-	-	-	-	-	-	-	-	-	-	-	-	-	-
CL10265Contig1	1.5121	1.66678	2.19653	1.93958	1414	-	-	-	-	-	-	-	-	-	-	-	-	-	-	-	-	1414	1	1414	chr2BS	801256715	296019617	296018208	1398/1414(98.87)	-	-	-	-	-	-	-	-	-	-	-	-	-	-	-	-	-	-
CL102675Contig1	36.632	27.6186	38.6442	41.596	303	-	-	-	-	-	-	-	-	-	-	-	-	-	-	-	-	303	23	303	chr6AL	618079260	606985106	606985382	264/284(92.96)	-	-	-	-	-	-	-	-	-	-	-	-	-	-	-	-	-	-
CL10267Contig1	1.54133	2.05834	2.58481	3.15435	3379	gi|218200559|gb|EEC82986.1|hypothetical protein OsI_28021 [Oryza sativa Indica Group]	4.29043e-09	-	-	-	-	-	-	-	-	-	-	-	-	-	-	3379	1	2689	chr6BS	720988478	222374337	222371649	2684/2689(99.81)	-	-	-	-	-	-	-	-	-	-	-	-	-	-	-	-	-	-
CL102680Contig1	29.6184	36.9991	39.9239	32.5725	1590	gi|475580793|gb|EMT18692.1|Myb-related protein MYBAS2 [Aegilops tauschii]	3.81688e-77	sp|Q4JL76|MYBA2_ORYSJ	2e-47	Myb-related protein MYBAS2	KOG0048	2e-47	Transcription factor, Myb superfamily	-	-	-	-	-	-	GO:0005634;GO:0003677;GO:0006355;GO:0006351	nucleus|DNA binding|regulation of transcription, DNA-templated|transcription, DNA-templated	1590	1	1590	chr1DS	495453186	22437944	22436366	1536/1595(96.30)	-	-	-	-	-	-	-	-	-	-	-	-	-	-	-	-	-	-
CL102682Contig1	0	0	3.20551	0.77393	306	-	-	-	-	-	-	-	-	-	-	-	-	-	-	-	-	306	1	306	chr2BL	801256715	433540415	433540721	299/307(97.39)	-	-	-	-	-	-	-	-	-	-	-	-	-	-	-	-	-	-
CL102686Contig1	0	0.00864354	0.728779	0.686669	560	-	-	-	-	-	-	-	-	-	-	-	-	-	-	-	-	560	1	560	chrUn	480980714	45755665	45755110	540/561(96.26)	-	-	-	-	-	-	-	-	-	-	-	-	-	-	-	-	-	-
CL102689Contig1	0.636186	0.0943904	0.724805	1.0742	481	gi|27573360|gb|AAO20078.1|putative polyprotein [Oryza sativa Japonica Group]	1.1824e-43	sp|P92520|M820_ARATH	1e-19	Uncharacterized mitochondrial protein AtMg00820	KOG0017	2e-28	FOG: Transposon-encoded proteins with TYA, reverse transcriptase, integrase domains in various combinations	-	-	-	-	-	-	GO:0005739	mitochondrion	481	1	481	chr4DL	509857067	226570936	226571426	471/492(95.73)	-	-	-	-	-	-	-	-	-	-	-	-	-	-	-	-	-	-
CL102698Contig1	0.0818504	0.516134	0.746269	0.637578	1474	gi|474419417|gb|EMS67440.1|RNA polymerase sigma factor rpoD [Triticum urartu]	5.97187e-38	-	-	-	-	-	-	-	-	-	-	-	-	-	-	1474	1	1474	chr4DL	509857067	203637551	203636079	1461/1474(99.12)	-	-	-	-	-	-	-	-	-	-	-	-	-	-	-	-	-	-
CL1026Contig1	0.627307	1.42095	0.596837	0.734423	2494	gi|326531124|dbj|BAK04913.1|predicted protein, partial [Hordeum vulgare subsp. vulgare]	5.26235e-269	sp|Q9C810|Y1342_ARATH	4e-112	PHD finger protein At1g33420	KOG1844	1e-112	PHD Zn-finger proteins	-	-	-	-	-	-	-	-	2494	1	2486	chr4BS	673617499	93287952	93290425	2429/2499(97.20)	-	-	-	-	-	-	-	-	-	-	-	-	-	-	-	-	-	-
CL102705Contig1	1.3035	0.319064	1.28313	1.2659	456	gi|475577920|gb|EMT17954.1|hypothetical protein F775_18873 [Aegilops tauschii]	8.11039e-56	-	-	-	-	-	-	-	-	-	-	-	-	-	-	456	1	455	chr7BS	750620385	259185	258731	453/455(99.56)	-	-	-	-	-	-	-	-	-	-	-	-	-	-	-	-	-	-
CL102718Contig1	0.491828	0	0.973444	1.34479	303	-	-	-	-	-	-	-	-	-	-	-	-	-	-	-	-	303	1	303	chr3AS	750843639	112951101	112951406	293/306(95.75)	-	-	-	-	-	-	-	-	-	-	-	-	-	-	-	-	-	-
CL10271Contig1	1.07739	0.995829	1.24168	1.27005	2479	gi|475550124|gb|EMT11402.1|Protein popC [Aegilops tauschii]	0	sp|Q9FI14|TAO1_ARATH	2e-17	Disease resistance protein TAO1 {ECO:0000305}	-	-	-	-	-	-	-	-	-	GO:0043531;GO:0005524;GO:0042742;GO:0009816;GO:0007165	ADP binding|ATP binding|defense response to bacterium|defense response to bacterium, incompatible interaction|signal transduction	2479	2	1918	chr5BL	713149757	406051810	406049894	1905/1917(99.37)	-	-	-	-	-	-	-	-	-	-	-	-	-	-	-	-	-	-
CL102729Contig1	2.3507	0.455988	1.77667	0.875811	335	-	-	-	-	-	-	-	-	-	-	-	-	-	-	-	-	335	5	335	chr5DL	566080677	221012069	221012394	317/331(95.77)	-	-	-	-	-	-	-	-	-	-	-	-	-	-	-	-	-	-
CL102736Contig1	0.427805	0	0.846786	1.19737	303	-	-	-	-	-	-	-	-	-	-	-	-	-	-	-	-	303	1	303	chr1BL	689851870	556389075	556389377	303/303(100.00)	-	-	-	-	-	-	-	-	-	-	-	-	-	-	-	-	-	-
CL10273Contig1	7.14891	6.08468	12.9643	11.2322	868	-	-	-	-	-	-	-	-	-	-	-	-	-	-	-	-	868	1	652	chr2AL	780798557	343424017	343423367	634/653(97.09)	-	-	-	-	-	-	-	-	-	-	-	-	-	-	-	-	-	-
CL102746Contig1	1.40636	2.60328	0.979324	1.58518	2100	-	-	-	-	-	-	-	-	-	-	-	-	-	-	-	-	2100	1	2085	chr5BL	713149757	345848684	345846600	2085/2085(100.00)	-	-	-	-	-	-	-	-	-	-	-	-	-	-	-	-	-	-
CL102752Contig1	1.34656	0.448538	1.72229	1.69525	337	-	-	-	-	-	-	-	-	-	-	-	-	-	-	-	-	337	1	337	chr6AL	618079260	396301783	396301447	337/337(100.00)	-	-	-	-	-	-	-	-	-	-	-	-	-	-	-	-	-	-
CL102759Contig1	11.4432	16.9978	17.3842	20.182	515	gi|960458148|ref|XP_014752671.1|PREDICTED: glycine-rich RNA-binding protein-like isoform X2 [Brachypodium distachyon]	1.14752e-10	-	-	-	-	-	-	-	-	-	-	-	-	-	-	515	36	515	chr4DS	509857067	7911602	7912087	470/486(96.71)	-	-	-	-	-	-	-	-	-	-	-	-	-	-	-	-	-	-
CL102770Contig1	2.44155	0.718632	1.0426	1.61602	325	-	-	-	-	-	-	-	-	-	-	-	-	-	-	-	-	325	16	325	chr6BL	720988478	401039036	401039345	307/310(99.03)	-	-	-	-	-	-	-	-	-	-	-	-	-	-	-	-	-	-
CL102774Contig1	3.04168	2.9548	2.9877	0.920715	303	-	-	-	-	-	-	-	-	-	-	-	-	-	-	-	-	303	23	303	chr6AL	618079260	397487737	397488017	281/281(100.00)	-	-	-	-	-	-	-	-	-	-	-	-	-	-	-	-	-	-
CL1027Contig2	1.11164	1.14103	1.62742	0.895363	3196	gi|472901804|gb|EMS35695.1|hypothetical protein TRIUR3_27305 [Triticum urartu]	2.4457e-14	-	-	-	-	-	-	-	-	-	-	-	-	-	-	3196	814	3196	chr4BL	673617499	652261985	652259607	2182/2414(90.39)	-	-	-	-	-	-	-	-	-	-	-	-	-	-	-	-	-	-
CL102809Contig1	47.4932	29.9589	12.6965	14.5271	1226	gi|475368118|gb|EMT00527.1|CBL-interacting protein kinase 16 [Aegilops tauschii]	3.56994e-155	sp|Q6ERS4|CIPKG_ORYSJ	3e-179	CBL-interacting protein kinase 16	KOG0583	2e-124	Serine/threonine protein kinase	ko04530;ko04140;ko04068;ko04150;ko04151;ko04152;ko04371	Tight junction|Autophagy - animal|FoxO signaling pathway|mTOR signaling pathway|PI3K-Akt signaling pathway|AMPK signaling pathway|Apelin signaling pathway	7	K07198	PRKAA, AMPK	5'-AMP-activated protein kinase, catalytic alpha subunit	GO:0005622;GO:0005524;GO:0004674;GO:0035556;GO:0018105;GO:0018107	intracellular|ATP binding|protein serine/threonine kinase activity|intracellular signal transduction|peptidyl-serine phosphorylation|peptidyl-threonine phosphorylation	1226	1	1218	chr5AL	709773743	440947645	440948862	1217/1218(99.92)	-	-	-	-	-	-	-	-	-	-	-	-	-	-	-	-	-	-
CL102816Contig1	8.66035	10.4082	8.25212	5.06969	569	gi|474162621|gb|EMS57311.1|E3 ubiquitin-protein ligase UBR2 [Triticum urartu]	3.28464e-50	-	-	-	-	-	-	-	-	-	-	-	-	-	-	569	37	569	chr3AS	750843639	44633863	44634395	519/533(97.37)	-	-	-	-	-	-	-	-	-	-	-	-	-	-	-	-	-	-
CL10281Contig1	0.622259	0.679455	0.558555	1.5559	1086	-	-	-	-	-	-	-	-	-	-	-	-	-	-	-	-	1086	1	1086	chr3DL	615552423	459225582	459224498	1081/1086(99.54)	-	-	-	-	-	-	-	-	-	-	-	-	-	-	-	-	-	-
CL102833Contig1	0.748743	1.25331	1.72036	1.82311	1696	-	-	-	-	-	-	-	-	-	-	-	-	-	-	-	-	1696	1	1468	chr5BS	713149757	209649118	209647659	1450/1468(98.77)	-	-	-	-	-	-	-	-	-	-	-	-	-	-	-	-	-	-
CL102855Contig1	6.08151	4.80554	5.0793	6.24475	3114	gi|474002391|gb|EMS52288.1|Serine/threonine-protein kinase PEPKR2 [Triticum urartu]	5.3749e-162	sp|Q8W490|PEPK2_ARATH	3e-48	Serine/threonine-protein kinase PEPKR2	KOG0032	8e-49	Ca2+/calmodulin-dependent protein kinase, EF-Hand protein superfamily	-	-	-	-	-	-	GO:0005737;GO:0005634;GO:0005886;GO:0005524;GO:0009931;GO:0005516;GO:0004683;GO:0009738;GO:0035556;GO:0018105;GO:0046777	cytoplasm|nucleus|plasma membrane|ATP binding|calcium-dependent protein serine/threonine kinase activity|calmodulin binding|calmodulin-dependent protein kinase activity|abscisic acid-activated signaling pathway|intracellular signal transduction|peptidyl-serine phosphorylation|protein autophosphorylation	3114	1	2464	chr5BL	713149757	424333025	424335467	2418/2469(97.93)	-	-	-	-	-	-	-	-	-	-	-	-	-	-	-	-	-	-
CL102861Contig1	0	0	0.790962	1.9701	427	-	-	-	-	-	-	-	-	-	-	-	-	-	-	-	-	427	2	427	chr2BL	801256715	681538249	681538673	418/426(98.12)	-	-	-	-	-	-	-	-	-	-	-	-	-	-	-	-	-	-
CL102876Contig1	0.827897	0.995148	1.84057	1.58407	1621	gi|474401705|gb|EMS66111.1|Putative disease resistance RPP13-like protein 3 [Triticum urartu]	4.28248e-223	sp|Q9STE7|R13L3_ARATH	3e-16	Putative disease resistance RPP13-like protein 3	KOG4658	7e-17	Apoptotic ATPase	-	-	-	-	-	-	-	-	1621	34	1621	chr1AL	594102056	586315633	586314051	1561/1588(98.30)	-	-	-	-	-	-	-	-	-	-	-	-	-	-	-	-	-	-
CL102881Contig1	7.34481	8.54933	16.0797	5.31442	303	gi|669028447|emb|CDM82248.1|unnamed protein product [Triticum aestivum]	4.16503e-12	-	-	-	-	-	-	-	-	-	-	-	-	-	-	303	1	303	chr3BS	830829764	166653375	166653073	303/303(100.00)	-	-	-	-	-	-	-	-	-	-	-	-	-	-	-	-	-	-
CL10289Contig1	0.764248	0.614731	0.530884	1.53937	1932	-	-	-	-	-	-	-	-	-	-	-	-	-	-	-	-	1932	134	1626	chr1BL	689851870	624728237	624729729	1475/1493(98.79)	-	-	-	-	-	-	-	-	-	-	-	-	-	-	-	-	-	-
CL102901Contig1	0	0.295334	0.865937	1.70811	458	-	-	-	-	-	-	-	-	-	-	-	-	-	-	-	-	458	24	458	chr5AL	709773743	510191191	510190756	421/436(96.56)	-	-	-	-	-	-	-	-	-	-	-	-	-	-	-	-	-	-
CL102905Contig1	1.25078	0.406338	0.824503	2.03194	446	-	-	-	-	-	-	-	-	-	-	-	-	-	-	-	-	446	1	446	chr2AL	780798557	741368606	741369051	446/446(100.00)	-	-	-	-	-	-	-	-	-	-	-	-	-	-	-	-	-	-
CL102907Contig1	1.03812	0	1.03506	1.04276	301	gi|475594183|gb|EMT22625.1|Callose synthase 4 [Aegilops tauschii]	1.21534e-11	-	-	-	-	-	-	-	-	-	-	-	-	-	-	301	1	301	chr5AL	709773743	606900100	606900400	301/301(100.00)	-	-	-	-	-	-	-	-	-	-	-	-	-	-	-	-	-	-
CL10290Contig1	0.420796	0.650784	0.940454	0.606882	1858	gi|473913229|gb|EMS49680.1|ABC transporter G family member 38 [Triticum urartu]	1.97521e-75	sp|Q8GU82|AB45G_ORYSJ	7e-36	ABC transporter G family member 45 {ECO:0000303|PubMed:18299247}	KOG0065	9e-17	Pleiotropic drug resistance proteins (PDR1-15), ABC superfamily	-	-	-	-	-	-	GO:0016021;GO:0005524;GO:0016887;GO:0006810	integral component of membrane|ATP binding|ATPase activity|transport	1858	1	1858	chr7BS	750620385	231703582	231701722	1850/1861(99.41)	-	-	-	-	-	-	-	-	-	-	-	-	-	-	-	-	-	-
CL102913Contig1	0.457039	0	1.37885	2.59283	302	-	-	-	-	-	-	-	-	-	-	-	-	-	-	-	-	302	1	302	chr7AL	736706236	669403956	669404257	302/302(100.00)	-	-	-	-	-	-	-	-	-	-	-	-	-	-	-	-	-	-
CL102921Contig1	0	2.92783	2.17883	4.99966	335	-	-	-	-	-	-	-	-	-	-	-	-	-	-	-	-	335	15	335	chr7BS	750620385	295099251	295098931	321/321(100.00)	-	-	-	-	-	-	-	-	-	-	-	-	-	-	-	-	-	-
CL10292Contig1	0.00016918	0	0.91373	0.930287	1538	-	-	-	-	-	-	-	-	-	-	-	-	-	-	-	-	1538	1	1390	chr5AS	709773743	23930286	23928879	1360/1409(96.52)	-	-	-	-	-	-	-	-	-	-	-	-	-	-	-	-	-	-
CL102939Contig1	0.769003	0	1.51043	0.730868	343	-	-	-	-	-	-	-	-	-	-	-	-	-	-	-	-	343	1	343	chr6AL	618079260	371725954	371726296	327/344(95.06)	-	-	-	-	-	-	-	-	-	-	-	-	-	-	-	-	-	-
CL102943Contig1	0.361843	1.11438	2.76253	1.202	474	-	-	-	-	-	-	-	-	-	-	-	-	-	-	-	-	474	1	394	chr3DL	615552423	597863625	597863233	368/396(92.93)	-	-	-	-	-	-	-	-	-	-	-	-	-	-	-	-	-	-
CL102953Contig1	0.282321	0.488863	0.560914	0.908222	926	-	-	-	-	-	-	-	-	-	-	-	-	-	-	-	-	926	1	926	chr7BL	750620385	637771932	637771007	926/926(100.00)	-	-	-	-	-	-	-	-	-	-	-	-	-	-	-	-	-	-
CL102965Contig1	1.93429	1.50778	1.00538	1.05878	1516	gi|474424914|gb|EMS67666.1|Protein ETHYLENE INSENSITIVE 3 [Triticum urartu]	1.37296e-13	-	-	-	-	-	-	-	-	-	-	-	-	-	-	1516	1	1516	chr4BL	673617499	384294583	384293045	1478/1546(95.60)	-	-	-	-	-	-	-	-	-	-	-	-	-	-	-	-	-	-
CL102968Contig1	19.7802	8.68677	10.3468	15.9787	301	gi|475558352|gb|EMT13066.1|hypothetical protein F775_08198 [Aegilops tauschii]	2.69496e-27	-	-	-	-	-	-	-	-	-	-	-	-	-	-	301	26	301	chr1BL	689851870	653809062	653808787	266/276(96.38)	-	-	-	-	-	-	-	-	-	-	-	-	-	-	-	-	-	-
CL102980Contig1	0	0	0.500164	0.845717	512	-	-	-	-	-	-	-	-	-	-	-	-	-	-	-	-	512	1	511	chr1DL	495453186	484166097	484165587	511/511(100.00)	-	-	-	-	-	-	-	-	-	-	-	-	-	-	-	-	-	-
CL102982Contig1	0.952305	2.79796	0.92176	6.28656	311	-	-	-	-	-	-	-	-	-	-	-	-	-	-	-	-	311	1	311	chr1AS	594102056	96140158	96139848	311/311(100.00)	-	-	-	-	-	-	-	-	-	-	-	-	-	-	-	-	-	-
CL102988Contig1	1.1405	1.2288	0.953404	1.53423	2942	gi|960476270|ref|XP_014756066.1|PREDICTED: protein FAR-RED IMPAIRED RESPONSE 1-like [Brachypodium distachyon]	0	sp|Q9SWG3|FAR1_ARATH	3e-122	Protein FAR-RED IMPAIRED RESPONSE 1	-	-	-	-	-	-	-	-	-	GO:0005634;GO:0003700;GO:0008270;GO:0010018;GO:0042753;GO:0045893;GO:0010017;GO:0009585;GO:0010218;GO:0009639	nucleus|transcription factor activity, sequence-specific DNA binding|zinc ion binding|far-red light signaling pathway|positive regulation of circadian rhythm|positive regulation of transcription, DNA-templated|red or far-red light signaling pathway|red, far-red light phototransduction|response to far red light|response to red or far red light	2942	300	2550	chr4DL	509857067	460989893	460992143	2215/2251(98.40)	-	-	-	-	-	-	-	-	-	-	-	-	-	-	-	-	-	-
CL102Contig9	79.8534	76.1455	90.3735	85.3388	2323	gi|475431502|gb|EMT01212.1|hypothetical protein F775_31373 [Aegilops tauschii]	1.46714e-26	-	-	-	-	-	-	-	-	-	-	-	-	-	-	2323	1	2323	chr5BL	713149757	244411249	244413571	2323/2323(100.00)	-	-	-	-	-	-	-	-	-	-	-	-	-	-	-	-	-	-
CL103006Contig1	0.771339	0.192577	0.565646	0.752288	612	-	-	-	-	-	-	-	-	-	-	-	-	-	-	-	-	612	1	612	chr6AS	618079260	22696895	22696284	607/612(99.18)	-	-	-	-	-	-	-	-	-	-	-	-	-	-	-	-	-	-
CL103015Contig1	1.7023	0.650617	1.8685	1.86759	1566	-	-	-	-	-	-	-	-	-	-	-	-	-	-	-	-	1566	31	1566	chr3AL	750843639	581271936	581273481	1422/1573(90.40)	-	-	-	-	-	-	-	-	-	-	-	-	-	-	-	-	-	-
CL103017Contig1	3.05259	0.751375	3.23528	1.09924	479	-	-	-	-	-	-	-	-	-	-	-	-	-	-	-	-	479	1	479	chr3AS	750843639	58928357	58928835	474/479(98.96)	-	-	-	-	-	-	-	-	-	-	-	-	-	-	-	-	-	-
CL10301Contig1	0.787012	1.2506	1.18555	1.13841	2628	-	-	-	-	-	-	-	-	-	-	-	-	-	-	-	-	2628	1	1993	chr5BL	713149757	672631030	672629045	1969/1993(98.80)	-	-	-	-	-	-	-	-	-	-	-	-	-	-	-	-	-	-
CL103021Contig1	14.7963	10.8846	12.4916	10.5295	301	-	-	-	-	-	-	-	-	-	-	-	-	-	-	-	-	301	1	301	chr5DL	566080677	501099654	501099354	301/301(100.00)	-	-	-	-	-	-	-	-	-	-	-	-	-	-	-	-	-	-
CL103028Contig1	5.80141	3.72695	3.3038	2.25814	310	gi|326503724|dbj|BAJ86368.1|predicted protein [Hordeum vulgare subsp. vulgare]	1.0082e-50	sp|Q9SJY5|PUMP5_ARATH	4e-35	Mitochondrial uncoupling protein 5	KOG0759	9e-36	Mitochondrial oxoglutarate/malate carrier proteins	-	-	-	-	-	-	GO:0016021;GO:0005743;GO:0005310;GO:0017077;GO:0006839;GO:0015992	integral component of membrane|mitochondrial inner membrane|dicarboxylic acid transmembrane transporter activity|oxidative phosphorylation uncoupler activity|mitochondrial transport|proton transport	310	1	310	chr5BL	713149757	423900901	423900592	308/310(99.35)	-	-	-	-	-	-	-	-	-	-	-	-	-	-	-	-	-	-
CL103032Contig1	0.488102	1.1613	1.83733	1.27477	529	gi|242085390|ref|XP_002443120.1|	1.89142e-51	-	-	-	KOG0017	1e-24	FOG: Transposon-encoded proteins with TYA, reverse transcriptase, integrase domains in various combinations	-	-	-	-	-	-	-	-	529	1	528	chr4BL	673617499	522692886	522692358	509/529(96.22)	-	-	-	-	-	-	-	-	-	-	-	-	-	-	-	-	-	-
CL103043Contig1	1.81553	0	1.81968	1.72337	302	gi|475501849|gb|EMT04363.1|Putative disease resistance protein RGA1 [Aegilops tauschii]	2.00791e-06	-	-	-	-	-	-	-	-	-	-	-	-	-	-	302	1	302	chr5DL	566080677	551878333	551878634	294/302(97.35)	-	-	-	-	-	-	-	-	-	-	-	-	-	-	-	-	-	-
CL103048Contig1	0.950142	1.18534	2.11272	2.55087	418	gi|1002295551|ref|XP_015611226.1|PREDICTED: uncharacterized protein LOC107278868 [Oryza sativa Japonica Group]	1.55784e-27	-	-	-	KOG0017	2e-20	FOG: Transposon-encoded proteins with TYA, reverse transcriptase, integrase domains in various combinations	-	-	-	-	-	-	-	-	418	4	417	chr2AS	780798557	332011202	332010789	381/414(92.03)	-	-	-	-	-	-	-	-	-	-	-	-	-	-	-	-	-	-
CL103049Contig1	1.46931	2.60742	1.50475	0.552063	1589	gi|474002986|gb|EMS52324.1|hypothetical protein TRIUR3_21920 [Triticum urartu]	2.1128e-07	-	-	-	-	-	-	-	-	-	-	-	-	-	-	1589	59	1589	chr7AS	736706236	133669632	133671166	1498/1537(97.46)	-	-	-	-	-	-	-	-	-	-	-	-	-	-	-	-	-	-
CL10304Contig1	0.30833	0.470738	0.957455	0.561117	1228	gi|475590709|gb|EMT21548.1|hypothetical protein F775_04414 [Aegilops tauschii]	2.10635e-10	-	-	-	-	-	-	-	-	-	-	-	-	-	-	1228	1	1228	chr3BL	830829764	642068868	642070096	1227/1229(99.84)	-	-	-	-	-	-	-	-	-	-	-	-	-	-	-	-	-	-
CL103052Contig1	3.31965	1.37447	2.12583	3.25628	1514	-	-	-	-	-	-	-	-	-	-	-	-	-	-	-	-	1514	1	1488	chr5BS	713149757	209649118	209647633	1484/1488(99.73)	-	-	-	-	-	-	-	-	-	-	-	-	-	-	-	-	-	-
CL103053Contig1	0.0921198	1.59958	1.02161	0.908253	872	-	-	-	-	-	-	-	-	-	-	-	-	-	-	-	-	872	1	872	chr2AS	780798557	199087086	199087953	828/892(92.83)	-	-	-	-	-	-	-	-	-	-	-	-	-	-	-	-	-	-
CL103054Contig1	0.313077	0	0.901916	1.5075	521	-	-	-	-	-	-	-	-	-	-	-	-	-	-	-	-	521	1	521	chr2BL	801256715	569017735	569018255	515/521(98.85)	-	-	-	-	-	-	-	-	-	-	-	-	-	-	-	-	-	-
CL10306Contig2	5.01676	3.46152	0.958552	2.25593	446	-	-	-	-	-	-	-	-	-	-	-	-	-	-	-	-	446	1	397	chr7AS	736706236	18844619	18844221	383/400(95.75)	-	-	-	-	-	-	-	-	-	-	-	-	-	-	-	-	-	-
CL103074Contig1	0.0557996	1.54684	2.71164	0.522672	919	-	-	-	-	-	-	-	-	-	-	-	-	-	-	-	-	919	24	919	chr6AL	618079260	559006107	559005212	896/896(100.00)	-	-	-	-	-	-	-	-	-	-	-	-	-	-	-	-	-	-
CL103089Contig1	1.08987	0.794062	0.947963	1.08613	916	-	-	-	-	-	-	-	-	-	-	-	-	-	-	-	-	916	200	916	chr2DL	651852609	557946130	557945417	693/717(96.65)	-	-	-	-	-	-	-	-	-	-	-	-	-	-	-	-	-	-
CL10308Contig2	3.14142	0.745872	1.73417	1.72874	664	gi|474404575|gb|EMS66363.1|hypothetical protein TRIUR3_13638 [Triticum urartu]	5.06472e-34	-	-	-	-	-	-	-	-	-	-	-	-	-	-	664	21	664	chr5AS	709773743	197216162	197215519	633/644(98.29)	-	-	-	-	-	-	-	-	-	-	-	-	-	-	-	-	-	-
CL103094Contig1	5.71621	4.63694	3.62224	1.77296	301	-	-	-	-	-	-	-	-	-	-	-	-	-	-	-	-	301	1	301	chr5BL	713149757	236284938	236285238	301/301(100.00)	-	-	-	-	-	-	-	-	-	-	-	-	-	-	-	-	-	-
CL10309Contig1	0.679813	1.08979	1.2215	0.758419	1707	-	-	-	-	-	-	-	-	-	-	-	-	-	-	-	-	1707	1	1707	chr6DS	473592718	71010321	71008615	1706/1707(99.94)	-	-	-	-	-	-	-	-	-	-	-	-	-	-	-	-	-	-
CL103100Contig1	6.08667	5.95647	10.5757	6.47491	302	-	-	-	-	-	-	-	-	-	-	-	-	-	-	-	-	302	1	302	chr3AL	750843639	547931920	547932221	302/302(100.00)	-	-	-	-	-	-	-	-	-	-	-	-	-	-	-	-	-	-
CL103101Contig1	1.23273	1.96801	0.963329	3.30464	1652	-	-	-	-	-	-	-	-	-	-	-	-	-	-	-	-	1652	141	1587	chr7DS	638686055	324192711	324191264	1415/1450(97.59)	-	-	-	-	-	-	-	-	-	-	-	-	-	-	-	-	-	-
CL103108Contig1	6.39267	2.40332	6.83223	1.8812	346	-	-	-	-	-	-	-	-	-	-	-	-	-	-	-	-	346	1	346	chr3BL	830829764	405243585	405243930	343/346(99.13)	-	-	-	-	-	-	-	-	-	-	-	-	-	-	-	-	-	-
CL103115Contig1	0.436044	0	0.849552	0.809993	327	-	-	-	-	-	-	-	-	-	-	-	-	-	-	-	-	327	1	327	chr2BL	801256715	795051151	795050825	327/327(100.00)	-	-	-	-	-	-	-	-	-	-	-	-	-	-	-	-	-	-
CL103122Contig1	8.15312	6.82988	6.96401	8.00892	2908	gi|475497248|gb|EMT03991.1|Zinc finger CCCH domain-containing protein 7 [Aegilops tauschii]	0	-	-	-	-	-	-	-	-	-	-	-	-	-	-	2908	10	2908	chr7DL	638686055	615487092	615484200	2856/2902(98.41)	-	-	-	-	-	-	-	-	-	-	-	-	-	-	-	-	-	-
CL103124Contig1	0.440372	0	2.17864	0.644483	528	-	-	-	-	-	-	-	-	-	-	-	-	-	-	-	-	528	1	528	chr7AL	736706236	428819749	428819222	523/528(99.05)	-	-	-	-	-	-	-	-	-	-	-	-	-	-	-	-	-	-
CL103135Contig1	0	0.258527	1.26394	0.50511	570	-	-	-	-	-	-	-	-	-	-	-	-	-	-	-	-	570	1	570	chr7AS	736706236	1408663	1409232	570/570(100.00)	-	-	-	-	-	-	-	-	-	-	-	-	-	-	-	-	-	-
CL103144Contig1	0.927931	4.55034	2.5264	5.17348	793	-	-	-	-	-	-	-	-	-	-	-	-	-	-	-	-	793	1	793	chr5AL	709773743	389717198	389717997	774/804(96.27)	-	-	-	-	-	-	-	-	-	-	-	-	-	-	-	-	-	-
CL103155Contig1	11.8215	8.62951	9.86716	9.51654	1729	gi|326522292|dbj|BAK07608.1|predicted protein [Hordeum vulgare subsp. vulgare]	1.2801e-133	-	-	-	-	-	-	-	-	-	-	-	-	-	-	1729	218	1729	chr6AL	618079260	615890170	615888648	1469/1525(96.33)	-	-	-	-	-	-	-	-	-	-	-	-	-	-	-	-	-	-
CL10315Contig2	0.144568	0.150224	3.20489	3.88651	843	-	-	-	-	-	-	-	-	-	-	-	-	-	-	-	-	843	1	843	chr3BL	830829764	519413865	519413023	843/843(100.00)	-	-	-	-	-	-	-	-	-	-	-	-	-	-	-	-	-	-
CL103168Contig1	4.86309	3.94252	3.46829	2.41088	302	gi|475625493|gb|EMT32989.1|hypothetical protein F775_07722 [Aegilops tauschii]	1.3406e-18	-	-	-	-	-	-	-	-	-	-	-	-	-	-	302	13	302	chr4AL	744588157	623395876	623395587	290/290(100.00)	-	-	-	-	-	-	-	-	-	-	-	-	-	-	-	-	-	-
CL103169Contig1	3.2198	3.28405	1.90402	2.21475	1563	gi|326524279|dbj|BAK00523.1|predicted protein [Hordeum vulgare subsp. vulgare]	1.82098e-134	-	-	-	-	-	-	-	-	-	-	-	-	-	-	1563	1	1290	chr4DS	509857067	97421046	97419759	1260/1290(97.67)	-	-	-	-	-	-	-	-	-	-	-	-	-	-	-	-	-	-
CL10318Contig2	1.96673	2.20632	1.71804	4.76229	1682	-	-	-	-	-	-	-	-	-	-	-	-	-	-	-	-	1682	53	1682	chrUn	480980714	87256832	87258449	1585/1631(97.18)	-	-	-	-	-	-	-	-	-	-	-	-	-	-	-	-	-	-
CL103198Contig1	2.33817	2.7158	2.17645	1.62448	1365	gi|326503838|dbj|BAK02705.1|predicted protein [Hordeum vulgare subsp. vulgare]	2.1607e-132	-	-	-	-	-	-	-	-	-	-	-	-	-	-	1365	1	1365	chr7DS	638686055	220290477	220289109	1325/1377(96.22)	-	-	-	-	-	-	-	-	-	-	-	-	-	-	-	-	-	-
CL103200Contig1	0	3.63923	3.62621	3.5681	335	-	-	-	-	-	-	-	-	-	-	-	-	-	-	-	-	335	1	335	chr1AL	594102056	352016446	352016780	331/335(98.81)	-	-	-	-	-	-	-	-	-	-	-	-	-	-	-	-	-	-
CL103203Contig1	0	0.333856	0.98735	0.973066	444	-	-	-	-	-	-	-	-	-	-	-	-	-	-	-	-	444	1	444	chr2BL	801256715	467064204	467064647	444/444(100.00)	-	-	-	-	-	-	-	-	-	-	-	-	-	-	-	-	-	-
CL103209Contig1	1.00802	0	0.587911	0.593785	575	-	-	-	-	-	-	-	-	-	-	-	-	-	-	-	-	575	1	575	chr7BS	750620385	44297685	44297111	554/575(96.35)	-	-	-	-	-	-	-	-	-	-	-	-	-	-	-	-	-	-
CL103215Contig1	0.542652	0	0.794963	0.806651	454	-	-	-	-	-	-	-	-	-	-	-	-	-	-	-	-	454	1	454	chr2DL	651852609	651413212	651413665	454/454(100.00)	-	-	-	-	-	-	-	-	-	-	-	-	-	-	-	-	-	-
CL103217Contig1	4.45809	0	2.02987	2.98962	308	-	-	-	-	-	-	-	-	-	-	-	-	-	-	-	-	308	1	308	chr3AL	750843639	442770791	442771098	308/308(100.00)	-	-	-	-	-	-	-	-	-	-	-	-	-	-	-	-	-	-
CL103222Contig1	0	0	1.92712	0.790971	428	-	-	-	-	-	-	-	-	-	-	-	-	-	-	-	-	428	1	428	chr6AL	618079260	571277639	571278066	427/428(99.77)	-	-	-	-	-	-	-	-	-	-	-	-	-	-	-	-	-	-
CL103224Contig1	2.16888	0.966371	1.90552	1.17905	329	-	-	-	-	-	-	-	-	-	-	-	-	-	-	-	-	329	1	289	chr5DL	566080677	550436967	550437255	289/289(100.00)	-	-	-	-	-	-	-	-	-	-	-	-	-	-	-	-	-	-
CL103225Contig1	0.619102	1.55334	0.602453	0.601073	413	-	-	-	-	-	-	-	-	-	-	-	-	-	-	-	-	413	1	413	chr5DL	566080677	547253583	547253995	413/413(100.00)	-	-	-	-	-	-	-	-	-	-	-	-	-	-	-	-	-	-
CL103228Contig1	4.29294	4.06205	18.2643	12.4229	306	-	-	-	-	-	-	-	-	-	-	-	-	-	-	-	-	306	1	306	chr4DS	509857067	5101498	5101193	306/306(100.00)	-	-	-	-	-	-	-	-	-	-	-	-	-	-	-	-	-	-
CL10322Contig2	1.16932	1.01386	1.81992	2.43347	1507	-	-	-	-	-	-	-	-	-	-	-	-	-	-	-	-	1507	1	1507	chr2DS	651852609	2459391	2460897	1507/1507(100.00)	-	-	-	-	-	-	-	-	-	-	-	-	-	-	-	-	-	-
CL103231Contig1	0	0.276724	3.4898	0.515663	348	-	-	-	-	-	-	-	-	-	-	-	-	-	-	-	-	348	1	348	chr2BS	801256715	274298759	274298413	345/348(99.14)	-	-	-	-	-	-	-	-	-	-	-	-	-	-	-	-	-	-
CL10323Contig1	0.324761	0.398991	0.532179	0.633163	1701	gi|475449444|gb|EMT01654.1|hypothetical protein F775_43945 [Aegilops tauschii]	2.98997e-164	sp|Q9M8J9|BPM2_ARATH	1e-87	BTB/POZ and MATH domain-containing protein 2	KOG1987	2e-88	Speckle-type POZ protein SPOP and related proteins with TRAF, MATH and BTB/POZ domains	ko04340;ko04341	Hedgehog signaling pathway|Hedgehog signaling pathway - fly	2	K10523	SPOP	speckle-type POZ protein	-	-	1701	1	1701	chr7BS	750620385	138752671	138754370	1700/1701(99.94)	-	-	-	-	-	-	-	-	-	-	-	-	-	-	-	-	-	-
CL103250Contig1	13.3926	33.0671	33.9484	26.2751	318	-	-	-	-	-	-	-	-	-	-	-	-	-	-	-	-	318	1	318	chr5BS	713149757	209634976	209634659	312/318(98.11)	-	-	-	-	-	-	-	-	-	-	-	-	-	-	-	-	-	-
CL10325Contig1	0.470875	1.02539	0.663375	0.602846	1070	-	-	-	-	-	-	-	-	-	-	-	-	-	-	-	-	1070	1	1070	chr2AS	780798557	181800322	181799253	1070/1070(100.00)	-	-	-	-	-	-	-	-	-	-	-	-	-	-	-	-	-	-
CL103262Contig1	8.6684	10.0063	15.0036	10.7457	326	-	-	-	-	-	-	-	-	-	-	-	-	-	-	-	-	326	1	326	chr5AS	709773743	248532521	248532197	320/326(98.16)	-	-	-	-	-	-	-	-	-	-	-	-	-	-	-	-	-	-
CL103290Contig1	0.491632	0.376738	0.730438	0.59866	575	-	-	-	-	-	-	-	-	-	-	-	-	-	-	-	-	575	26	574	chr3AL	750843639	423964103	423964651	541/549(98.54)	-	-	-	-	-	-	-	-	-	-	-	-	-	-	-	-	-	-
CL103314Contig1	0	0	3.70582	3.52067	303	-	-	-	-	-	-	-	-	-	-	-	-	-	-	-	-	303	1	303	chr7AL	736706236	513221567	513221265	303/303(100.00)	-	-	-	-	-	-	-	-	-	-	-	-	-	-	-	-	-	-
CL103325Contig1	4.81023	2.16223	2.96892	1.64244	369	-	-	-	-	-	-	-	-	-	-	-	-	-	-	-	-	369	11	368	chr6DL	473592718	346073667	346073312	355/358(99.16)	-	-	-	-	-	-	-	-	-	-	-	-	-	-	-	-	-	-
CL103326Contig1	4.6967e-68	2.55124e-56	1.78152	0.680702	372	-	-	-	-	-	-	-	-	-	-	-	-	-	-	-	-	372	1	372	chr1AS	594102056	15440101	15439730	372/372(100.00)	-	-	-	-	-	-	-	-	-	-	-	-	-	-	-	-	-	-
CL103329Contig1	4.88695	3.9145	3.39911	4.48937	1383	gi|326513214|dbj|BAK06847.1|predicted protein [Hordeum vulgare subsp. vulgare]	5.52459e-52	-	-	-	-	-	-	-	-	-	-	-	-	-	-	1383	14	1383	chr6AL	618079260	572854291	572855647	1331/1374(96.87)	-	-	-	-	-	-	-	-	-	-	-	-	-	-	-	-	-	-
CL10332Contig1	1.61126	2.13786	0.996354	0.812092	1581	gi|326493430|dbj|BAJ85176.1|predicted protein [Hordeum vulgare subsp. vulgare]	5.22762e-238	sp|Q43716|UFOG_PETHY	1e-145	Anthocyanidin 3-O-glucosyltransferase	KOG1192	3e-79	UDP-glucuronosyl and UDP-glucosyl transferase	ko00942	Anthocyanin biosynthesis	1	K17193	UGT79B1	anthocyanidin 3-O-glucoside 2'''-O-xylosyltransferase	GO:0047213;GO:0009718	anthocyanidin 3-O-glucosyltransferase activity|anthocyanin-containing compound biosynthetic process	1581	1	1487	chr2AS	780798557	36701549	36700063	1486/1487(99.93)	-	-	-	-	-	-	-	-	-	-	-	-	-	-	-	-	-	-
CL10333Contig1	0.639475	0.790833	0.776442	1.03687	2444	-	-	-	-	-	-	-	-	-	-	-	-	-	-	-	-	2444	60	2215	chr3BL	830829764	434057038	434054882	2152/2157(99.77)	-	-	-	-	-	-	-	-	-	-	-	-	-	-	-	-	-	-
CL103341Contig1	0.116945	0	1.36922	1.6729	353	gi|901815191|gb|KMZ69528.1|Nucleobase ascorbate transporter [Zostera marina]	7.52129e-06	-	-	-	KOG1292	4e-06	Xanthine/uracil transporters	-	-	-	-	-	-	-	-	353	1	279	chr1DS	495453186	58111404	58111126	276/279(98.92)	-	-	-	-	-	-	-	-	-	-	-	-	-	-	-	-	-	-
CL103345Contig1	1.00222	0	1.94345	2.80411	317	-	-	-	-	-	-	-	-	-	-	-	-	-	-	-	-	317	1	317	chr2BS	801256715	331011352	331011036	317/317(100.00)	-	-	-	-	-	-	-	-	-	-	-	-	-	-	-	-	-	-
CL103346Contig1	13.6317	15.4074	20.0803	18.2428	1406	-	-	-	-	-	-	-	-	-	-	-	-	-	-	-	-	1406	1	1406	chr1DS	495453186	59132209	59133598	1347/1414(95.26)	-	-	-	-	-	-	-	-	-	-	-	-	-	-	-	-	-	-
CL10334Contig1	0.331029	0.986337	0.647716	0.571339	1237	-	-	-	-	-	-	-	-	-	-	-	-	-	-	-	-	1237	1	1236	chr2DS	651852609	54498192	54499427	1235/1236(99.92)	-	-	-	-	-	-	-	-	-	-	-	-	-	-	-	-	-	-
CL103355Contig1	4.61584	2.7436	3.37115	3.64715	1379	gi|473885882|gb|EMS48100.1|Zinc finger A20 and AN1 domain-containing stress-associated protein 9 [Triticum urartu]	3.96935e-22	-	-	-	-	-	-	-	-	-	-	-	-	-	-	1379	1	1379	chr2AS	780798557	327178399	327179764	1339/1380(97.03)	-	-	-	-	-	-	-	-	-	-	-	-	-	-	-	-	-	-
CL103367Contig1	15.8124	10.1909	11.1167	7.7071	1347	gi|474099324|gb|EMS55169.1|1-aminocyclopropane-1-carboxylate oxidase-like protein 1 [Triticum urartu]	3.31519e-197	sp|Q84MB3|ACCH1_ARATH	7e-95	1-aminocyclopropane-1-carboxylate oxidase homolog 1	KOG0143	2e-89	Iron/ascorbate family oxidoreductases	-	-	-	-	-	-	GO:0046872;GO:0016491	metal ion binding|oxidoreductase activity	1347	1	1347	chr3DL	615552423	529496586	529495240	1346/1347(99.93)	-	-	-	-	-	-	-	-	-	-	-	-	-	-	-	-	-	-
CL10336Contig1	0.614117	1.49119	1.91147	0.953384	1738	gi|326528703|dbj|BAJ97373.1|predicted protein, partial [Hordeum vulgare subsp. vulgare]	3.08122e-31	sp|F4HUK6|AAE1_ARATH	3e-18	Probable acyl-activating enzyme 1, peroxisomal	KOG1176	6e-19	Acyl-CoA synthetase	-	-	-	-	-	-	GO:0005777;GO:0016874;GO:0006631	peroxisome|ligase activity|fatty acid metabolic process	1738	275	1738	chr6AL	618079260	578439009	578440473	1441/1465(98.36)	-	-	-	-	-	-	-	-	-	-	-	-	-	-	-	-	-	-
CL103373Contig1	0.498195	2.68453	2.62431	0.727905	489	-	-	-	-	-	-	-	-	-	-	-	-	-	-	-	-	489	1	489	chr4DL	509857067	347235451	347235939	488/489(99.80)	-	-	-	-	-	-	-	-	-	-	-	-	-	-	-	-	-	-
CL103376Contig1	1.5853	10.8532	3.0772	5.91223	334	-	-	-	-	-	-	-	-	-	-	-	-	-	-	-	-	334	1	334	chr2AL	780798557	746758072	746758405	334/334(100.00)	-	-	-	-	-	-	-	-	-	-	-	-	-	-	-	-	-	-
CL103386Contig1	0	0.927784	2.71155	4.35687	335	-	-	-	-	-	-	-	-	-	-	-	-	-	-	-	-	335	1	330	chr4BL	673617499	365079079	365078750	330/330(100.00)	-	-	-	-	-	-	-	-	-	-	-	-	-	-	-	-	-	-
CL103387Contig1	0.0413176	0.766977	1.68086	1.14722	1394	gi|473764697|gb|EMS45929.1|hypothetical protein TRIUR3_31336 [Triticum urartu]	1.91277e-08	-	-	-	-	-	-	-	-	-	-	-	-	-	-	1394	1	1394	chr2DL	651852609	320493989	320492580	1371/1417(96.75)	-	-	-	-	-	-	-	-	-	-	-	-	-	-	-	-	-	-
CL103394Contig1	2.46294	1.54353	1.22306	1.39989	682	gi|475555940|gb|EMT12546.1|hypothetical protein F775_52053 [Aegilops tauschii]	6.86069e-15	-	-	-	-	-	-	-	-	-	-	-	-	-	-	682	1	671	chr6DL	473592718	385228888	385229554	646/671(96.27)	-	-	-	-	-	-	-	-	-	-	-	-	-	-	-	-	-	-
CL103398Contig1	1.11242	3.7091	5.59086	7.78516	328	-	-	-	-	-	-	-	-	-	-	-	-	-	-	-	-	328	6	328	chr6AS	618079260	140089217	140088895	315/323(97.52)	-	-	-	-	-	-	-	-	-	-	-	-	-	-	-	-	-	-
CL1033Contig1	2.90801	3.63634	4.2654	4.35557	4869	gi|125536496|gb|EAY82984.1|hypothetical protein OsI_38208 [Oryza sativa Indica Group]	0	sp|Q7X923|SPT16_ORYSJ	0	FACT complex subunit SPT16	KOG1189	0	Global transcriptional regulator, cell division control protein	-	-	-	-	-	-	GO:0005694;GO:0035101;GO:0042393;GO:0031491;GO:0006281;GO:0006260;GO:0034724;GO:0032968;GO:0006368	chromosome|FACT complex|histone binding|nucleosome binding|DNA repair|DNA replication|DNA replication-independent nucleosome organization|positive regulation of transcription elongation from RNA polymerase II promoter|transcription elongation from RNA polymerase II promoter	4869	1	4862	chr7BS	750620385	106109123	106113974	4742/4867(97.43)	-	-	-	-	-	-	-	-	-	-	-	-	-	-	-	-	-	-
CL1033Contig4	0.66777	0.738343	0.987499	0.759857	3755	gi|475578381|gb|EMT18080.1|hypothetical protein F775_23303 [Aegilops tauschii]	5.35544e-59	-	-	-	-	-	-	-	-	-	-	-	-	-	-	3755	1	3755	chr5AS	709773743	18690014	18693768	3755/3755(100.00)	-	-	-	-	-	-	-	-	-	-	-	-	-	-	-	-	-	-
CL103417Contig1	0.261217	0.387149	1.01364	0.764639	852	-	-	-	-	-	-	-	-	-	-	-	-	-	-	-	-	852	1	852	chr2AL	780798557	470238101	470237250	826/856(96.50)	-	-	-	-	-	-	-	-	-	-	-	-	-	-	-	-	-	-
CL103421Contig1	3.08394	1.03249	3.00479	3.30158	305	-	-	-	-	-	-	-	-	-	-	-	-	-	-	-	-	305	1	305	chr2AS	780798557	73173867	73174171	305/305(100.00)	-	-	-	-	-	-	-	-	-	-	-	-	-	-	-	-	-	-
CL103429Contig1	0.402192	4.79746	0.787068	2.67684	338	-	-	-	-	-	-	-	-	-	-	-	-	-	-	-	-	338	1	338	chr7BS	750620385	29053301	29053638	338/338(100.00)	-	-	-	-	-	-	-	-	-	-	-	-	-	-	-	-	-	-
CL103432Contig1	1.58792	9.63357	10.0295	7.26636	308	gi|473898150|gb|EMS49050.1|hypothetical protein TRIUR3_25903 [Triticum urartu]	4.9058e-13	-	-	-	-	-	-	-	-	-	-	-	-	-	-	308	1	308	chr7AL	736706236	582573010	582573319	298/310(96.13)	-	-	-	-	-	-	-	-	-	-	-	-	-	-	-	-	-	-
CL103441Contig1	0	0	0.598148	2.88451	304	-	-	-	-	-	-	-	-	-	-	-	-	-	-	-	-	304	1	304	chr6AS	618079260	86116754	86117057	304/304(100.00)	-	-	-	-	-	-	-	-	-	-	-	-	-	-	-	-	-	-
CL103454Contig1	2.51103	2.46032	3.80566	2.85749	1361	-	-	-	-	-	-	-	-	-	-	-	-	-	-	-	-	1361	1	1361	chr1BL	689851870	348805959	348804617	1325/1362(97.28)	-	-	-	-	-	-	-	-	-	-	-	-	-	-	-	-	-	-
CL103457Contig1	0.613221	2.44855	2.55096	2.37857	3250	-	-	-	-	-	-	-	-	-	-	-	-	-	-	-	-	3250	120	2728	chr2DS	651852609	29300366	29297782	2573/2610(98.58)	-	-	-	-	-	-	-	-	-	-	-	-	-	-	-	-	-	-
CL103461Contig1	2.0383	0.550312	2.85021	1.05579	1507	-	-	-	-	-	-	-	-	-	-	-	-	-	-	-	-	1507	97	1507	chr6DS	473592718	168218184	168219594	1382/1411(97.94)	-	-	-	-	-	-	-	-	-	-	-	-	-	-	-	-	-	-
CL103466Contig1	2.21036	4.18924	2.11834	1.3756	324	-	-	-	-	-	-	-	-	-	-	-	-	-	-	-	-	324	1	324	chr5BL	713149757	679807546	679807223	324/324(100.00)	-	-	-	-	-	-	-	-	-	-	-	-	-	-	-	-	-	-
CL103471Contig1	0.934432	1.19896	1.2797	1.66348	1433	gi|475581319|gb|EMT18796.1|hypothetical protein F775_00588 [Aegilops tauschii]	1.83578e-124	-	-	-	-	-	-	-	-	-	-	-	-	-	-	1433	1	1412	chr5DS	566080677	12168379	12166970	1387/1415(98.02)	-	-	-	-	-	-	-	-	-	-	-	-	-	-	-	-	-	-
CL103476Contig1	1.49688	0.700712	0.670583	1.25616	3702	-	-	-	-	-	-	-	-	-	-	-	-	-	-	-	-	3702	571	3666	chr4BL	673617499	469507185	469510276	3068/3096(99.10)	-	-	-	-	-	-	-	-	-	-	-	-	-	-	-	-	-	-
CL103484Contig1	2.58688	1.17215	1.71175	1.55593	317	gi|475572118|gb|EMT16420.1|Small glutamine-rich tetratricopeptide repeat-containing protein beta [Aegilops tauschii]	3.37569e-06	-	-	-	-	-	-	-	-	-	-	-	-	-	-	317	1	317	chr6BL	720988478	613575039	613574723	305/317(96.21)	-	-	-	-	-	-	-	-	-	-	-	-	-	-	-	-	-	-
CL103485Contig1	0	1.34466	0.884028	1.29615	377	gi|474451416|gb|EMS68901.1|Wall-associated receptor kinase 5 [Triticum urartu]	1.6323e-16	-	-	-	-	-	-	-	-	-	-	-	-	-	-	377	2	373	chr6BL	720988478	713769898	713770269	361/372(97.04)	-	-	-	-	-	-	-	-	-	-	-	-	-	-	-	-	-	-
CL103487Contig1	1.01273	1.1061	1.73881	1.66705	1472	gi|944052357|gb|KQJ87995.1|hypothetical protein BRADI_4g14771 [Brachypodium distachyon]	9.31052e-163	-	-	-	-	-	-	-	-	-	-	-	-	-	-	1472	164	1361	chr1BS	689851870	55967396	55968593	1178/1198(98.33)	-	-	-	-	-	-	-	-	-	-	-	-	-	-	-	-	-	-
CL103494Contig1	0	1.30904	0.647026	1.88926	380	-	-	-	-	-	-	-	-	-	-	-	-	-	-	-	-	380	1	324	chr2DL	651852609	631794698	631795022	321/325(98.77)	-	-	-	-	-	-	-	-	-	-	-	-	-	-	-	-	-	-
CL103495Contig1	0	0	0.668614	0.639872	436	gi|326529723|dbj|BAK04808.1|predicted protein [Hordeum vulgare subsp. vulgare]	1.98854e-38	-	-	-	KOG1192	3e-06	UDP-glucuronosyl and UDP-glucosyl transferase	-	-	-	-	-	-	-	-	436	1	436	chr7BL	750620385	585518642	585518207	434/436(99.54)	-	-	-	-	-	-	-	-	-	-	-	-	-	-	-	-	-	-
CL103506Contig1	4.92087	6.40896	11.7828	4.63458	415	gi|944069330|gb|KQK04814.1|hypothetical protein BRADI_2g16130 [Brachypodium distachyon]	3.34111e-54	sp|Q5ZKM1|SPB1_CHICK	1e-38	pre-rRNA processing protein FTSJ3 {ECO:0000255|HAMAP-Rule:MF_03163}	KOG1098	2e-43	Putative SAM-dependent rRNA methyltransferase SPB1	-	-	-	-	-	-	GO:0005730;GO:0030687;GO:0016435;GO:0008650;GO:0000466;GO:0000463;GO:0031167	nucleolus|preribosome, large subunit precursor|rRNA (guanine) methyltransferase activity|rRNA (uridine-2'-O-)-methyltransferase activity|maturation of 5.8S rRNA from tricistronic rRNA transcript (SSU-rRNA, 5.8S rRNA, LSU-rRNA)|maturation of LSU-rRNA from tricistronic rRNA transcript (SSU-rRNA, 5.8S rRNA, LSU-rRNA)|rRNA methylation	415	1	415	chr1DL	495453186	473862642	473863056	406/415(97.83)	-	-	-	-	-	-	-	-	-	-	-	-	-	-	-	-	-	-
CL103513Contig1	0.739394	2.5117	0.979007	1.63622	358	-	-	-	-	-	-	-	-	-	-	-	-	-	-	-	-	358	1	336	chr5BL	713149757	572139766	572140101	336/336(100.00)	-	-	-	-	-	-	-	-	-	-	-	-	-	-	-	-	-	-
CL103526Contig1	9.48982	9.30777	12.7285	10.1912	304	-	-	-	-	-	-	-	-	-	-	-	-	-	-	-	-	304	1	304	chr6DL	473592718	273093285	273093588	304/304(100.00)	-	-	-	-	-	-	-	-	-	-	-	-	-	-	-	-	-	-
CL103528Contig1	0	0	0.54714	1.06315	462	-	-	-	-	-	-	-	-	-	-	-	-	-	-	-	-	462	1	462	chr6AL	618079260	554791086	554790625	462/462(100.00)	-	-	-	-	-	-	-	-	-	-	-	-	-	-	-	-	-	-
CL10352Contig1	0.607783	1.06143	0.703218	0.50778	1485	-	-	-	-	-	-	-	-	-	-	-	-	-	-	-	-	1485	1	1485	chr1BL	689851870	295090616	295089132	1485/1485(100.00)	-	-	-	-	-	-	-	-	-	-	-	-	-	-	-	-	-	-
CL103535Contig1	4.27988	3.66722	10.642	4.74291	438	-	-	sp|P50159|TBP2_MAIZE	8e-08	TATA-box-binding protein 2	KOG3302	2e-08	TATA-box binding protein (TBP), component of TFIID and TFIIIB	-	-	-	-	-	-	GO:0005634;GO:0003677;GO:0006352	nucleus|DNA binding|DNA-templated transcription, initiation	438	1	387	chr1BL	689851870	417811685	417811299	385/387(99.48)	-	-	-	-	-	-	-	-	-	-	-	-	-	-	-	-	-	-
CL103537Contig1	1.78897	0.871722	0.824402	0.807817	316	-	-	-	-	-	-	-	-	-	-	-	-	-	-	-	-	316	1	292	chr1DS	495453186	46635829	46635538	292/292(100.00)	-	-	-	-	-	-	-	-	-	-	-	-	-	-	-	-	-	-
CL103543Contig1	1.47711	1.78903	1.6596	2.45552	1326	-	-	-	-	-	-	-	-	-	-	-	-	-	-	-	-	1326	1	1326	chr4DS	509857067	15364353	15363010	1297/1348(96.22)	-	-	-	-	-	-	-	-	-	-	-	-	-	-	-	-	-	-
CL103557Contig1	0.396322	1.57459	1.16031	0.748854	456	-	-	-	-	-	-	-	-	-	-	-	-	-	-	-	-	456	1	454	chr6BL	720988478	717918307	717917853	440/455(96.70)	-	-	-	-	-	-	-	-	-	-	-	-	-	-	-	-	-	-
CL103559Contig1	13.0805	23.1208	31.0081	9.27899	310	-	-	-	-	-	-	-	-	-	-	-	-	-	-	-	-	310	1	310	chr1BS	689851870	160664259	160664568	310/310(100.00)	-	-	-	-	-	-	-	-	-	-	-	-	-	-	-	-	-	-
CL103560Contig1	2.70778	0.81833	1.74341	2.82891	1302	-	-	-	-	-	-	-	-	-	-	-	-	-	-	-	-	1302	1	1302	chr2BS	801256715	232270965	232272260	1253/1302(96.24)	-	-	-	-	-	-	-	-	-	-	-	-	-	-	-	-	-	-
CL103561Contig1	2.75796	2.89759	3.56071	3.11791	1003	-	-	-	-	-	-	-	-	-	-	-	-	-	-	-	-	1003	1	1003	chr2BS	801256715	42948918	42949924	971/1007(96.43)	-	-	-	-	-	-	-	-	-	-	-	-	-	-	-	-	-	-
CL103576Contig1	11.5344	14.8352	8.71393	13.6858	342	-	-	-	-	-	-	-	-	-	-	-	-	-	-	-	-	342	1	342	chr4AL	744588157	698432532	698432873	342/342(100.00)	-	-	-	-	-	-	-	-	-	-	-	-	-	-	-	-	-	-
CL103586Contig1	2.43537	2.43374	2.80372	1.53186	334	-	-	-	-	-	-	-	-	-	-	-	-	-	-	-	-	334	1	327	chr5DS	566080677	41546615	41546283	305/333(91.59)	-	-	-	-	-	-	-	-	-	-	-	-	-	-	-	-	-	-
CL103591Contig1	3.68339	4.59148	2.93325	6.50007	1286	-	-	-	-	-	-	-	-	-	-	-	-	-	-	-	-	1286	138	1286	chr2AL	780798557	733352273	733353433	1120/1163(96.30)	-	-	-	-	-	-	-	-	-	-	-	-	-	-	-	-	-	-
CL103594Contig1	2.52213	4.41606	4.938	5.12923	1295	-	-	-	-	-	-	-	-	-	-	-	-	-	-	-	-	1295	1	1295	chr6DS	473592718	106424795	106426110	1281/1316(97.34)	-	-	-	-	-	-	-	-	-	-	-	-	-	-	-	-	-	-
CL103609Contig1	45.884	23.1237	1.04009	1.30076	1567	gi|669028907|emb|CDM82881.1|unnamed protein product [Triticum aestivum]	4.62382e-89	-	-	-	-	-	-	-	-	-	-	-	-	-	-	1567	1	1567	chr6DS	473592718	48513915	48515502	1525/1599(95.37)	-	-	-	-	-	-	-	-	-	-	-	-	-	-	-	-	-	-
CL103624Contig1	0.648331	1.31811	1.9068	3.00561	308	-	-	-	-	-	-	-	-	-	-	-	-	-	-	-	-	308	1	308	chr6AL	618079260	550729861	550730168	307/308(99.68)	-	-	-	-	-	-	-	-	-	-	-	-	-	-	-	-	-	-
CL10362Contig1	4.45406	4.96286	2.23387	2.44178	2191	gi|326506366|dbj|BAJ86501.1|predicted protein [Hordeum vulgare subsp. vulgare]	1.67285e-227	sp|Q9M345|LRK42_ARATH	0	L-type lectin-domain containing receptor kinase IV.2 {ECO:0000303|PubMed:19773388}	-	-	-	-	-	-	-	-	-	-	-	2191	181	2191	chr2DS	651852609	38252664	38250651	1974/2015(97.97)	-	-	-	-	-	-	-	-	-	-	-	-	-	-	-	-	-	-
CL10362Contig2	8.00357	5.03601	3.48114	2.90965	2637	gi|326506366|dbj|BAJ86501.1|predicted protein [Hordeum vulgare subsp. vulgare]	2.97961e-241	sp|Q9M345|LRK42_ARATH	0	L-type lectin-domain containing receptor kinase IV.2 {ECO:0000303|PubMed:19773388}	-	-	-	-	-	-	-	-	-	-	-	2637	2	2291	chr2DS	651852609	38252942	38250652	2285/2291(99.74)	-	-	-	-	-	-	-	-	-	-	-	-	-	-	-	-	-	-
CL103632Contig1	0	0.560328	2.17086	0.543596	371	-	-	-	-	-	-	-	-	-	-	-	-	-	-	-	-	371	1	371	chr5DL	566080677	240515189	240514819	371/371(100.00)	-	-	-	-	-	-	-	-	-	-	-	-	-	-	-	-	-	-
CL103634Contig1	1.44484	1.88665	3.3846	1.97734	1344	-	-	-	-	-	-	-	-	-	-	-	-	-	-	-	-	1344	1	1344	chr6BS	720988478	30280408	30279064	1303/1352(96.38)	-	-	-	-	-	-	-	-	-	-	-	-	-	-	-	-	-	-
CL10363Contig2	0.884086	0.622695	1.15237	1.27785	1214	-	-	-	-	-	-	-	-	-	-	-	-	-	-	-	-	1214	1	1214	chr5AL	709773743	391443747	391444960	1210/1214(99.67)	-	-	-	-	-	-	-	-	-	-	-	-	-	-	-	-	-	-
CL103642Contig1	0	0.834474	0.543317	0.52032	352	-	-	-	-	-	-	-	-	-	-	-	-	-	-	-	-	352	1	352	chr6DL	473592718	411554871	411555222	352/352(100.00)	-	-	-	-	-	-	-	-	-	-	-	-	-	-	-	-	-	-
CL103653Contig1	0.361044	0.000252581	0.623025	1.0787	2184	gi|326522859|dbj|BAJ88475.1|predicted protein [Hordeum vulgare subsp. vulgare]	0	sp|Q9ZUW3|PP172_ARATH	2e-123	Pentatricopeptide repeat-containing protein At2g27610	KOG4197	5e-124	FOG: PPR repeat	-	-	-	-	-	-	-	-	2184	4	2184	chr5BL	713149757	689900917	689898739	2126/2182(97.43)	-	-	-	-	-	-	-	-	-	-	-	-	-	-	-	-	-	-
CL103657Contig1	1.85085	1.84522	4.16967	2.89391	333	-	-	-	-	-	-	-	-	-	-	-	-	-	-	-	-	333	1	333	chr4AL	744588157	610498666	610498998	333/333(100.00)	-	-	-	-	-	-	-	-	-	-	-	-	-	-	-	-	-	-
CL103679Contig1	13.8904	21.3941	17.0444	18.0365	327	gi|326520239|dbj|BAK04044.1|predicted protein [Hordeum vulgare subsp. vulgare]	2.46645e-20	-	-	-	-	-	-	-	-	-	-	-	-	-	-	327	1	327	chr3DL	615552423	332620861	332621187	321/327(98.17)	-	-	-	-	-	-	-	-	-	-	-	-	-	-	-	-	-	-
CL10367Contig1	0.177209	0.753922	1.09985	0.764611	1466	-	-	-	-	-	-	-	-	-	-	-	-	-	-	-	-	1466	1	1466	chr1AL	594102056	564100518	564101983	1466/1466(100.00)	-	-	-	-	-	-	-	-	-	-	-	-	-	-	-	-	-	-
CL103685Contig1	0	0	0.676871	0.642108	328	-	-	-	-	-	-	-	-	-	-	-	-	-	-	-	-	328	22	328	chr1DL	495453186	249025609	249025303	306/307(99.67)	-	-	-	-	-	-	-	-	-	-	-	-	-	-	-	-	-	-
CL10368Contig1	0.596743	1.01437	0.912196	0.636796	2254	-	-	-	-	-	-	-	-	-	-	-	-	-	-	-	-	2254	1	2254	chr4BS	673617499	147701687	147699435	2252/2254(99.91)	-	-	-	-	-	-	-	-	-	-	-	-	-	-	-	-	-	-
CL103693Contig1	2.03684	2.98817	2.73926	1.41173	1291	-	-	-	-	-	-	-	-	-	-	-	-	-	-	-	-	1291	1	1291	chr2BL	801256715	463283313	463282014	1266/1302(97.24)	-	-	-	-	-	-	-	-	-	-	-	-	-	-	-	-	-	-
CL103694Contig1	0.487201	0.487111	0.503224	0.918445	329	-	-	-	-	-	-	-	-	-	-	-	-	-	-	-	-	329	6	329	chr3DL	615552423	448263440	448263767	312/328(95.12)	-	-	-	-	-	-	-	-	-	-	-	-	-	-	-	-	-	-
CL103695Contig1	1.76804	0	1.73363	1.43381	413	-	-	-	-	-	-	-	-	-	-	-	-	-	-	-	-	413	1	413	chr4BS	673617499	20726362	20726774	413/413(100.00)	-	-	-	-	-	-	-	-	-	-	-	-	-	-	-	-	-	-
CL10369Contig1	0.374435	0.582592	0.725925	1.18654	1383	gi|944067965|gb|KQK03449.1|hypothetical protein BRADI_2g07910 [Brachypodium distachyon]	4.43414e-19	-	-	-	-	-	-	-	-	-	-	-	-	-	-	1383	1	1383	chr6AS	618079260	256754942	256753561	1353/1383(97.83)	-	-	-	-	-	-	-	-	-	-	-	-	-	-	-	-	-	-
CL103703Contig1	1.12117	0	4.39534	0.698085	321	-	-	-	-	-	-	-	-	-	-	-	-	-	-	-	-	321	1	321	chr6BS	720988478	176402886	176403205	320/321(99.69)	-	-	-	-	-	-	-	-	-	-	-	-	-	-	-	-	-	-
CL103707Contig1	1.69566	0.850652	3.06002	1.01987	525	-	-	-	-	-	-	-	-	-	-	-	-	-	-	-	-	525	1	525	chr5DL	566080677	335235981	335235457	518/526(98.48)	-	-	-	-	-	-	-	-	-	-	-	-	-	-	-	-	-	-
CL10370Contig1	0.639788	0.85753	0.747169	1.26973	2747	gi|326506120|dbj|BAJ91299.1|predicted protein [Hordeum vulgare subsp. vulgare]	1.916e-22	-	-	-	-	-	-	-	-	-	-	-	-	-	-	2747	515	2747	chr1BL	689851870	657333995	657331763	2232/2233(99.96)	-	-	-	-	-	-	-	-	-	-	-	-	-	-	-	-	-	-
CL103716Contig1	1.4549	0.515846	2.09914	2.08852	1276	gi|1045397220|dbj|GAU21128.1|hypothetical protein TSUD_10450 [Trifolium subterraneum]	2.73409e-17	sp|P93295|M310_ARATH	1e-08	Uncharacterized mitochondrial protein AtMg00310	KOG1075	2e-34	FOG: Reverse transcriptase	-	-	-	-	-	-	GO:0005739	mitochondrion	1276	1	1276	chr4DL	509857067	463340136	463338861	1276/1276(100.00)	-	-	-	-	-	-	-	-	-	-	-	-	-	-	-	-	-	-
CL10371Contig1	0.482285	0.648104	0.676364	1.21034	1041	-	-	-	-	-	-	-	-	-	-	-	-	-	-	-	-	1041	1	1041	chr2DL	651852609	270476994	270478034	1034/1042(99.23)	-	-	-	-	-	-	-	-	-	-	-	-	-	-	-	-	-	-
CL103722Contig1	17.7957	18.3637	15.9003	14.7709	1301	gi|669027002|emb|CDM80157.1|unnamed protein product [Triticum aestivum]	2.04017e-80	-	-	-	-	-	-	-	-	-	-	-	-	-	-	1301	16	1293	chr3DS	615552423	1316038	1314767	1259/1284(98.05)	-	-	-	-	-	-	-	-	-	-	-	-	-	-	-	-	-	-
CL103723Contig1	0.416594	1.27298	2.42265	3.08969	329	-	-	-	-	-	-	-	-	-	-	-	-	-	-	-	-	329	1	329	chr3DL	615552423	357803841	357803513	328/329(99.70)	-	-	-	-	-	-	-	-	-	-	-	-	-	-	-	-	-	-
CL103727Contig1	2.45334	0.917502	0.90252	0.874626	372	-	-	-	-	-	-	-	-	-	-	-	-	-	-	-	-	372	1	372	chr7BL	750620385	678125098	678124726	348/382(91.10)	-	-	-	-	-	-	-	-	-	-	-	-	-	-	-	-	-	-
CL103741Contig1	0.48598	0.166636	0.821771	0.950391	427	gi|475605026|gb|EMT25928.1|hypothetical protein F775_43466 [Aegilops tauschii]	5.30882e-23	-	-	-	-	-	-	-	-	-	-	-	-	-	-	427	1	424	chr6AS	618079260	140569238	140569661	421/424(99.29)	-	-	-	-	-	-	-	-	-	-	-	-	-	-	-	-	-	-
CL103749Contig1	7.17884	5.84113	19.9611	15.814	1316	gi|669027002|emb|CDM80157.1|unnamed protein product [Triticum aestivum]	1.09651e-78	-	-	-	-	-	-	-	-	-	-	-	-	-	-	1316	1	1316	chr3BS	830829764	5408063	5409404	1286/1346(95.54)	-	-	-	-	-	-	-	-	-	-	-	-	-	-	-	-	-	-
CL103751Contig1	1.40939	2.73783	1.5427	0.729453	856	gi|475451114|gb|EMT01699.1|Blue copper protein [Aegilops tauschii]	9.7855e-86	sp|Q41001|BCP_PEA	4e-25	Blue copper protein	-	-	-	-	-	-	-	-	-	GO:0009055;GO:0046872;GO:0055114	electron carrier activity|metal ion binding|oxidation-reduction process	856	214	856	chr5BL	713149757	427914436	427915080	616/645(95.50)	-	-	-	-	-	-	-	-	-	-	-	-	-	-	-	-	-	-
CL103761Contig1	0	1.14085	1.64469	1.10801	370	-	-	-	-	-	-	-	-	-	-	-	-	-	-	-	-	370	1	370	chr6AS	618079260	41098217	41098586	370/370(100.00)	-	-	-	-	-	-	-	-	-	-	-	-	-	-	-	-	-	-
CL103767Contig1	4.47571	6.72593	8.84983	6.42005	1317	-	-	-	-	-	-	-	-	-	-	-	-	-	-	-	-	1317	1	1317	chr5BL	713149757	331217768	331216436	1277/1340(95.30)	-	-	-	-	-	-	-	-	-	-	-	-	-	-	-	-	-	-
CL103779Contig1	0	0.143464	0.767887	0.620467	1070	-	-	-	-	-	-	-	-	-	-	-	-	-	-	-	-	1070	3	871	chr6AL	618079260	542702660	542701792	846/870(97.24)	-	-	-	-	-	-	-	-	-	-	-	-	-	-	-	-	-	-
CL10377Contig1	6.10337	2.84728	8.96139	4.5862	1145	gi|326530274|dbj|BAJ97563.1|predicted protein [Hordeum vulgare subsp. vulgare]	1.00563e-148	sp|Q9SD62|Y3471_ARATH	2e-47	Putative receptor-like protein kinase At3g47110	-	-	-	-	-	-	-	-	-	GO:0016021;GO:0005886;GO:0005524;GO:0004674	integral component of membrane|plasma membrane|ATP binding|protein serine/threonine kinase activity	1145	172	1145	chr1AL	594102056	558541342	558540369	972/974(99.79)	-	-	-	-	-	-	-	-	-	-	-	-	-	-	-	-	-	-
CL103796Contig1	0.946084	1.44787	1.50095	1.08048	687	-	-	-	-	-	-	-	-	-	-	-	-	-	-	-	-	687	1	687	chr5DL	566080677	334236028	334236713	684/687(99.56)	-	-	-	-	-	-	-	-	-	-	-	-	-	-	-	-	-	-
CL1037Contig3	8.89046	8.75453	9.49007	10.138	1588	gi|326494832|dbj|BAJ94535.1|predicted protein [Hordeum vulgare subsp. vulgare]	6.76305e-227	sp|Q0WP36|MOT2_ARATH	3e-159	Molybdate transporter 2	-	-	-	-	-	-	-	-	-	GO:0016021;GO:0005774;GO:0015098	integral component of membrane|vacuolar membrane|molybdate ion transmembrane transporter activity	1588	1	1588	chr2DL	651852609	592791973	592790386	1584/1588(99.75)	-	-	-	-	-	-	-	-	-	-	-	-	-	-	-	-	-	-
CL103800Contig1	1.74804	0	0.572367	2.15307	339	-	-	-	-	-	-	-	-	-	-	-	-	-	-	-	-	339	1	339	chr6AL	618079260	471802957	471803295	339/339(100.00)	-	-	-	-	-	-	-	-	-	-	-	-	-	-	-	-	-	-
CL103804Contig1	14.5739	26.5227	37.7769	36.0757	1281	-	-	-	-	-	-	-	-	-	-	-	-	-	-	-	-	1281	166	1281	chr1BL	689851870	565828426	565829542	1115/1117(99.82)	-	-	-	-	-	-	-	-	-	-	-	-	-	-	-	-	-	-
CL103808Contig1	2.4804e-29	3.62477e-35	0.874752	0.75025	602	-	-	-	-	-	-	-	-	-	-	-	-	-	-	-	-	602	1	602	chr2DS	651852609	30250228	30249633	588/602(97.67)	-	-	-	-	-	-	-	-	-	-	-	-	-	-	-	-	-	-
CL103810Contig1	0.560356	1.18598	0.980748	1.16517	1488	gi|475601838|gb|EMT24952.1|hypothetical protein F775_21928 [Aegilops tauschii]	2.43555e-10	-	-	-	KOG0017	8e-14	FOG: Transposon-encoded proteins with TYA, reverse transcriptase, integrase domains in various combinations	-	-	-	-	-	-	-	-	1488	1	1488	chr5DS	566080677	67583162	67581684	1433/1494(95.92)	-	-	-	-	-	-	-	-	-	-	-	-	-	-	-	-	-	-
CL103811Contig1	2.82839	1.85302	2.96766	4.80504	1439	gi|357160908|ref|XP_003578915.1|PREDICTED: uncharacterized protein LOC100822388 [Brachypodium distachyon]	4.04756e-56	-	-	-	-	-	-	-	-	-	-	-	-	-	-	1439	1	1370	chr4DS	509857067	115121357	115122742	1358/1386(97.98)	-	-	-	-	-	-	-	-	-	-	-	-	-	-	-	-	-	-
CL103821Contig1	1.39289	1.10824	1.48963	2.81846	1394	gi|1002231935|ref|XP_015614755.1|PREDICTED: zinc finger BED domain-containing protein RICESLEEPER 2-like [Oryza sativa Japonica Group]	2.06153e-55	sp|Q6AVI0|RSLE2_ORYSJ	1e-44	Zinc finger BED domain-containing protein RICESLEEPER 2	KOG1121	2e-39	Tam3-transposase (Ac family)	-	-	-	-	-	-	GO:0005634;GO:0046872;GO:0000977;GO:0003700;GO:0009791;GO:0006357;GO:0006351	nucleus|metal ion binding|RNA polymerase II regulatory region sequence-specific DNA binding|transcription factor activity, sequence-specific DNA binding|post-embryonic development|regulation of transcription from RNA polymerase II promoter|transcription, DNA-templated	1394	1	1125	chr6BS	720988478	155544122	155545246	1097/1125(97.51)	-	-	-	-	-	-	-	-	-	-	-	-	-	-	-	-	-	-
CL103823Contig1	0.864245	0.666157	0.641084	0.848039	439	-	-	-	-	-	-	-	-	-	-	-	-	-	-	-	-	439	1	439	chr1AL	594102056	518963778	518963340	439/439(100.00)	-	-	-	-	-	-	-	-	-	-	-	-	-	-	-	-	-	-
CL103826Contig1	5.28382	1.61741	2.99502	3.1748	884	-	-	-	-	-	-	-	-	-	-	-	-	-	-	-	-	884	1	820	chr6BL	720988478	384180366	384181192	807/827(97.58)	-	-	-	-	-	-	-	-	-	-	-	-	-	-	-	-	-	-
CL103828Contig1	0.55397	1.47826	1.39272	1.82284	684	gi|474224769|gb|EMS59415.1|hypothetical protein TRIUR3_29489 [Triticum urartu]	1.6016e-25	-	-	-	-	-	-	-	-	-	-	-	-	-	-	684	1	683	chr6DL	473592718	285742054	285742735	680/683(99.56)	-	-	-	-	-	-	-	-	-	-	-	-	-	-	-	-	-	-
CL10383Contig1	3.34066	3.14091	1.713	2.32378	2203	-	-	-	-	-	-	-	-	-	-	-	-	-	-	-	-	2203	18	2203	chr6BS	720988478	165568896	165566711	2186/2186(100.00)	-	-	-	-	-	-	-	-	-	-	-	-	-	-	-	-	-	-
CL103846Contig1	0.260149	0	1.82585	1.27116	399	gi|672144399|ref|XP_008796101.1|PREDICTED: GATA transcription factor 4-like [Phoenix dactylifera]	3.9201e-18	sp|O49741|GATA2_ARATH	3e-13	GATA transcription factor 2	KOG1601	7e-14	GATA-4/5/6 transcription factors	-	-	-	-	-	-	GO:0005634;GO:0005667;GO:0003682;GO:0000977;GO:0001085;GO:0003700;GO:0001228;GO:0008270;GO:0030154;GO:0009416	nucleus|transcription factor complex|chromatin binding|RNA polymerase II regulatory region sequence-specific DNA binding|RNA polymerase II transcription factor binding|transcription factor activity, sequence-specific DNA binding|transcriptional activator activity, RNA polymerase II transcription regulatory region sequence-specific binding|zinc ion binding|cell differentiation|response to light st…	399	1	399	chr1BL	689851870	420685777	420686180	397/405(98.02)	-	-	-	-	-	-	-	-	-	-	-	-	-	-	-	-	-	-
CL10384Contig1	0.958086	1.13977	0.745383	0.535528	2378	-	-	-	-	-	-	-	-	-	-	-	-	-	-	-	-	2378	1	2378	chr1AS	594102056	155843886	155841503	2350/2388(98.41)	-	-	-	-	-	-	-	-	-	-	-	-	-	-	-	-	-	-
CL10384Contig2	0.0104478	0.583543	1.05783	0.573848	1946	-	-	-	-	-	-	-	-	-	-	-	-	-	-	-	-	1946	1	1946	chr1AS	594102056	155843814	155841870	1915/1946(98.41)	-	-	-	-	-	-	-	-	-	-	-	-	-	-	-	-	-	-
CL103851Contig1	2.60002	0	1.657	1.61061	305	-	-	-	-	-	-	-	-	-	-	-	-	-	-	-	-	305	1	305	chr1DL	495453186	470606166	470606470	305/305(100.00)	-	-	-	-	-	-	-	-	-	-	-	-	-	-	-	-	-	-
CL103854Contig1	0.76393	0.541157	0.575506	0.89034	1433	gi|473982210|gb|EMS51595.1|Trihelix transcription factor GT-1 [Triticum urartu]	6.82227e-20	-	-	-	-	-	-	-	-	-	-	-	-	-	-	1433	1	1433	chr2DL	651852609	439564777	439566204	1404/1434(97.91)	-	-	-	-	-	-	-	-	-	-	-	-	-	-	-	-	-	-
CL10385Contig1	0.974344	0.492773	1.00656	0.590526	1859	-	-	-	-	-	-	-	-	-	-	-	-	-	-	-	-	1859	1	1859	chr7DS	638686055	270159282	270157416	1847/1867(98.93)	-	-	-	-	-	-	-	-	-	-	-	-	-	-	-	-	-	-
CL103865Contig1	6.35991	7.41574	6.34937	4.34574	1547	gi|326508522|dbj|BAJ95783.1|predicted protein, partial [Hordeum vulgare subsp. vulgare]	1.19248e-124	sp|Q7XJM8|SCL27_ARATH	2e-57	Scarecrow-like protein 27	-	-	-	-	-	-	-	-	-	GO:0005634;GO:0043565;GO:0003700;GO:0030154;GO:0051301;GO:0006355;GO:0048768;GO:0006351	nucleus|sequence-specific DNA binding|transcription factor activity, sequence-specific DNA binding|cell differentiation|cell division|regulation of transcription, DNA-templated|root hair cell tip growth|transcription, DNA-templated	1547	1	1535	chr7AS	736706236	6337266	6335734	1492/1539(96.95)	-	-	-	-	-	-	-	-	-	-	-	-	-	-	-	-	-	-
CL103873Contig1	365.938	269.616	389.273	364.059	303	-	-	-	-	-	-	-	-	-	-	-	-	-	-	-	-	303	46	303	chr2AL	780798557	461979652	461979396	256/258(99.22)	-	-	-	-	-	-	-	-	-	-	-	-	-	-	-	-	-	-
CL103876Contig1	4.66126	4.81716	1.76408	2.43692	305	gi|909159013|gb|AKT74386.1|RNA-dependent RNA polymerase 6 [Zea mays]	5.4271e-20	sp|Q8LHH9|SHL2_ORYSJ	8e-14	Probable RNA-dependent RNA polymerase SHL2	KOG0988	1e-09	RNA-directed RNA polymerase QDE-1 required for posttranscriptional gene silencing and RNA interference	-	-	-	-	-	-	GO:0003723;GO:0003968;GO:0010492;GO:0016246	RNA binding|RNA-directed RNA polymerase activity|maintenance of shoot apical meristem identity|RNA interference	305	1	305	chr3DL	615552423	583329094	583328790	305/305(100.00)	-	-	-	-	-	-	-	-	-	-	-	-	-	-	-	-	-	-
CL103883Contig1	77.9883	78.3602	84.5018	79.789	1361	gi|475610281|gb|EMT27701.1|Thioredoxin H-type 4 [Aegilops tauschii]	6.25742e-164	sp|Q84NN4|CDSP_ORYSJ	8e-133	Thioredoxin-like protein CDSP32, chloroplastic	KOG0907	2e-114	Thioredoxin	-	-	-	-	-	-	GO:0009941;GO:0009570;GO:0005737;GO:0016671;GO:0015035;GO:0047134;GO:0004791;GO:0045454;GO:0034599;GO:0006662	chloroplast envelope|chloroplast stroma|cytoplasm|oxidoreductase activity, acting on a sulfur group of donors, disulfide as acceptor|protein disulfide oxidoreductase activity|protein-disulfide reductase activity|thioredoxin-disulfide reductase activity|cell redox homeostasis|cellular response to oxidative stress|glycerol ether metabolic process	1361	1	1361	chr6DL	473592718	450614445	450615808	1352/1364(99.12)	-	-	-	-	-	-	-	-	-	-	-	-	-	-	-	-	-	-
CL103888Contig1	0	1.02484	6.21338	0.956809	303	gi|475592946|gb|EMT22239.1|hypothetical protein F775_52309 [Aegilops tauschii]	2.28892e-09	-	-	-	-	-	-	-	-	-	-	-	-	-	-	303	1	303	chr5DS	566080677	164599454	164599152	303/303(100.00)	-	-	-	-	-	-	-	-	-	-	-	-	-	-	-	-	-	-
CL103892Contig1	4.17606	4.90314	3.1016	2.93685	2993	gi|326508818|dbj|BAJ86802.1|predicted protein [Hordeum vulgare subsp. vulgare]	0	sp|Q9M358|UVSSA_ARATH	3e-130	UV-stimulated scaffold protein A homolog	KOG2374	7e-131	Uncharacterized conserved protein	-	-	-	-	-	-	-	-	2993	304	2993	chr3BL	830829764	755173455	755170761	2555/2707(94.38)	-	-	-	-	-	-	-	-	-	-	-	-	-	-	-	-	-	-
CL1038Contig1	2.40134	3.39098	4.83451	4.28752	2227	-	-	-	-	-	-	-	-	-	-	-	-	-	-	-	-	2227	40	2227	chr7BL	750620385	397597111	397594908	2110/2215(95.26)	-	-	-	-	-	-	-	-	-	-	-	-	-	-	-	-	-	-
CL1038Contig4	9.99168	8.99367	7.59595	8.58229	3219	-	-	-	-	-	-	-	-	-	-	-	-	-	-	-	-	3219	1	3219	chr4BL	673617499	357799709	357796491	3219/3219(100.00)	-	-	-	-	-	-	-	-	-	-	-	-	-	-	-	-	-	-
CL1038Contig5	0.298945	0	2.89459	2.65622	937	-	-	-	-	-	-	-	-	-	-	-	-	-	-	-	-	937	1	937	chr3BL	830829764	305802997	305803933	936/937(99.89)	-	-	-	-	-	-	-	-	-	-	-	-	-	-	-	-	-	-
CL10390Contig1	0.74394	1.11031	0.616489	0.68484	3762	gi|242084380|ref|XP_002442615.1|disease resistance protein RPM1 isoform X1 [Sorghum bicolor]	0	sp|Q9FJK8|RP8L4_ARATH	3e-55	Probable disease resistance RPP8-like protein 4	KOG4658	7e-56	Apoptotic ATPase	-	-	-	-	-	-	-	-	3762	546	3762	chr7AL	736706236	491329617	491332827	3120/3217(96.98)	-	-	-	-	-	-	-	-	-	-	-	-	-	-	-	-	-	-
CL103911Contig1	4.22769	3.34014	8.49474	6.62139	472	-	-	-	-	-	-	-	-	-	-	-	-	-	-	-	-	472	1	472	chr3BL	830829764	492111444	492110981	453/472(95.97)	-	-	-	-	-	-	-	-	-	-	-	-	-	-	-	-	-	-
CL103912Contig1	4.35767e-07	0.111932	8.17933	29.5287	311	-	-	-	-	-	-	-	-	-	-	-	-	-	-	-	-	311	1	311	chr3AS	750843639	162763324	162763014	307/311(98.71)	-	-	-	-	-	-	-	-	-	-	-	-	-	-	-	-	-	-
CL103914Contig1	0	0.62492	0.607837	0.569263	317	-	-	-	-	-	-	-	-	-	-	-	-	-	-	-	-	317	1	272	chr3AL	750843639	404213139	404212868	272/272(100.00)	-	-	-	-	-	-	-	-	-	-	-	-	-	-	-	-	-	-
CL103919Contig1	1.34678e-66	4.5319e-68	0.500688	4.13114	303	-	-	-	-	-	-	-	-	-	-	-	-	-	-	-	-	303	1	298	chr5AL	709773743	479799248	479799544	292/298(97.99)	-	-	-	-	-	-	-	-	-	-	-	-	-	-	-	-	-	-
CL103928Contig1	5.53385	7.66613	11.5684	13.3227	1099	-	-	-	-	-	-	-	-	-	-	-	-	-	-	-	-	1099	1	1099	chr5DL	566080677	418874730	418875837	1036/1109(93.42)	-	-	-	-	-	-	-	-	-	-	-	-	-	-	-	-	-	-
CL103932Contig1	5.28089	6.70834	6.36508	9.62691	312	-	-	-	-	-	-	-	-	-	-	-	-	-	-	-	-	312	1	305	chr6DL	473592718	464228467	464228163	305/305(100.00)	-	-	-	-	-	-	-	-	-	-	-	-	-	-	-	-	-	-
CL103951Contig1	0.432963	1.70046	0.805731	0.925992	1290	gi|475542037|gb|EMT09892.1|Branched-chain-amino-acid aminotransferase-like protein 3, chloroplastic [Aegilops tauschii]	1.8027e-27	-	-	-	KOG1075	4e-08	FOG: Reverse transcriptase	-	-	-	-	-	-	-	-	1290	23	1290	chr5AL	709773743	504878808	504880075	1268/1268(100.00)	-	-	-	-	-	-	-	-	-	-	-	-	-	-	-	-	-	-
CL103954Contig1	6.41312	3.92602	4.14711	3.23607	2015	gi|326524331|dbj|BAK00549.1|predicted protein [Hordeum vulgare subsp. vulgare]	5.29098e-194	sp|P93031|GMD2_ARATH	0	GDP-mannose 4,6 dehydratase 2	KOG1372	0	GDP-mannose 4,6 dehydratase	ko00051;ko00520	Fructose and mannose metabolism|Amino sugar and nucleotide sugar metabolism	2	K01711	gmd, GMDS	GDPmannose 4,6-dehydratase	GO:0005829;GO:0008446;GO:0005525;GO:0042351;GO:0019673;GO:0009826	cytosol|GDP-mannose 4,6-dehydratase activity|GTP binding|'de novo' GDP-L-fucose biosynthetic process|GDP-mannose metabolic process|unidimensional cell growth	2015	1	1953	chr4AL	744588157	650872118	650870174	1871/1966(95.17)	-	-	-	-	-	-	-	-	-	-	-	-	-	-	-	-	-	-
CL103961Contig1	5.36554	2.90693	3.04411	4.31414	345	-	-	-	-	-	-	-	-	-	-	-	-	-	-	-	-	345	1	273	chr7BL	750620385	648025978	648025706	273/273(100.00)	-	-	-	-	-	-	-	-	-	-	-	-	-	-	-	-	-	-
CL10396Contig2	1.66416	2.47998	2.51857	3.15235	1013	-	-	-	-	-	-	-	-	-	-	-	-	-	-	-	-	1013	1	841	chr2DL	651852609	412118144	412117320	762/851(89.54)	-	-	-	-	-	-	-	-	-	-	-	-	-	-	-	-	-	-
CL103972Contig1	0	0	0.703817	0.827242	2662	-	-	-	-	-	-	-	-	-	-	-	-	-	-	-	-	2662	1	2662	chr3BL	830829764	550725469	550728130	2662/2662(100.00)	-	-	-	-	-	-	-	-	-	-	-	-	-	-	-	-	-	-
CL103974Contig1	0.343808	1.53748	0.903106	1.22593	449	gi|475430225|gb|EMT01188.1|hypothetical protein F775_14622 [Aegilops tauschii]	9.58343e-66	-	-	-	-	-	-	-	-	-	-	-	-	-	-	449	1	449	chr2DS	651852609	83530500	83530954	419/455(92.09)	-	-	-	-	-	-	-	-	-	-	-	-	-	-	-	-	-	-
CL103977Contig1	5.3968	4.44338	5.44589	5.70851	1382	gi|474054651|gb|EMS53760.1|hypothetical protein TRIUR3_32404 [Triticum urartu]	3.21844e-29	-	-	-	-	-	-	-	-	-	-	-	-	-	-	1382	1	1032	chr5AS	709773743	166882896	166881872	1019/1033(98.64)	-	-	-	-	-	-	-	-	-	-	-	-	-	-	-	-	-	-
CL103984Contig1	6.26634	9.65349	14.4184	9.02227	327	-	-	-	-	-	-	-	-	-	-	-	-	-	-	-	-	327	1	327	chr2DS	651852609	168387236	168386910	324/327(99.08)	-	-	-	-	-	-	-	-	-	-	-	-	-	-	-	-	-	-
CL103990Contig1	4.59677	5.70098	4.34311	3.9492	3045	gi|242086476|ref|XP_002443663.1|pentatricopeptide repeat-containing protein At1g18900 [Sorghum bicolor]	0	sp|Q8GYP6|PPR49_ARATH	0	Pentatricopeptide repeat-containing protein At1g18900	KOG4197	0	FOG: PPR repeat	-	-	-	-	-	-	-	-	3045	412	3044	chrUn	480980714	65439912	65437280	2616/2633(99.35)	-	-	-	-	-	-	-	-	-	-	-	-	-	-	-	-	-	-
CL1039Contig1	0.311803	0.317664	1.38461	0.876741	2153	gi|475610974|gb|EMT27925.1|hypothetical protein F775_00790 [Aegilops tauschii]	1.4726e-79	sp|Q9FFJ8|LIMYB_ARATH	1e-10	L10-interacting MYB domain-containing protein {ECO:0000303|PubMed:25707794}	-	-	-	-	-	-	-	-	-	GO:0005634;GO:0006355;GO:0006351	nucleus|regulation of transcription, DNA-templated|transcription, DNA-templated	2153	1	2153	chr3BL	830829764	354033770	354031618	2153/2153(100.00)	-	-	-	-	-	-	-	-	-	-	-	-	-	-	-	-	-	-
CL1039Contig2	1.12484	3.36248	2.87511	3.6331	3942	gi|374086126|gb|AEY82456.1|unknown protein [Triticum aestivum]	6.61099e-33	-	-	-	-	-	-	-	-	-	-	-	-	-	-	3942	2	3096	chr6BS	720988478	231475628	231478722	3085/3095(99.68)	-	-	-	-	-	-	-	-	-	-	-	-	-	-	-	-	-	-
CL104005Contig1	0	0.834976	0.821972	0.814313	392	-	-	-	-	-	-	-	-	-	-	-	-	-	-	-	-	392	16	392	chr4BS	673617499	137739804	137739428	377/377(100.00)	-	-	-	-	-	-	-	-	-	-	-	-	-	-	-	-	-	-
CL104013Contig1	8.18639	8.28629	5.04973	5.02009	303	gi|475473247|gb|EMT02481.1|LRR receptor-like serine/threonine-protein kinase GSO1 [Aegilops tauschii]	1.50442e-39	sp|C0LGQ4|MDIS2_ARATH	5e-06	Protein MALE DISCOVERER 2	KOG0619	2e-11	FOG: Leucine rich repeat	-	-	-	-	-	-	GO:0012505;GO:0016021;GO:0005886;GO:0090406;GO:0005524;GO:0004675;GO:0007166;GO:0006468;GO:0048765	endomembrane system|integral component of membrane|plasma membrane|pollen tube|ATP binding|transmembrane receptor protein serine/threonine kinase activity|cell surface receptor signaling pathway|protein phosphorylation|root hair cell differentiation	303	1	303	chr1AL	594102056	589510679	589510377	303/303(100.00)	-	-	-	-	-	-	-	-	-	-	-	-	-	-	-	-	-	-
CL104016Contig1	0.403784	0	0.536549	0.514915	427	gi|475576703|gb|EMT17614.1|DNA-directed RNA polymerase I subunit RPA2 [Aegilops tauschii]	3.97158e-30	sp|P10978|POLX_TOBAC	8e-14	Endonuclease	KOG0017	2e-19	FOG: Transposon-encoded proteins with TYA, reverse transcriptase, integrase domains in various combinations	-	-	-	-	-	-	GO:0004190;GO:0004519;GO:0003676;GO:0003964;GO:0008270;GO:0015074	aspartic-type endopeptidase activity|endonuclease activity|nucleic acid binding|RNA-directed DNA polymerase activity|zinc ion binding|DNA integration	427	1	427	chr2BS	801256715	272763552	272763980	412/429(96.04)	-	-	-	-	-	-	-	-	-	-	-	-	-	-	-	-	-	-
CL104017Contig1	3.87764	0.876418	0.836001	1.56568	319	-	-	-	-	-	-	-	-	-	-	-	-	-	-	-	-	319	1	319	chr2AS	780798557	166780897	166780579	306/319(95.92)	-	-	-	-	-	-	-	-	-	-	-	-	-	-	-	-	-	-
CL104026Contig1	0.869708	0	2.09455	1.1916	303	gi|475610044|gb|EMT27597.1|hypothetical protein F775_06821 [Aegilops tauschii]	1.21184e-11	-	-	-	-	-	-	-	-	-	-	-	-	-	-	303	1	303	chr4BL	673617499	544297220	544296897	301/324(92.90)	-	-	-	-	-	-	-	-	-	-	-	-	-	-	-	-	-	-
CL104027Contig1	1.72892	0.712694	1.76629	2.67081	311	gi|475612541|gb|EMT28445.1|hypothetical protein F775_10334 [Aegilops tauschii]	4.70505e-32	-	-	-	-	-	-	-	-	-	-	-	-	-	-	311	1	311	chr7AS	736706236	11230544	11230234	311/311(100.00)	-	-	-	-	-	-	-	-	-	-	-	-	-	-	-	-	-	-
CL104029Contig1	1.12874	0	1.0973	1.03748	306	-	-	-	-	-	-	-	-	-	-	-	-	-	-	-	-	306	63	306	chr5AL	709773743	546810349	546810592	244/244(100.00)	-	-	-	-	-	-	-	-	-	-	-	-	-	-	-	-	-	-
CL104034Contig1	0.671364	2.07545	3.6204	5.57857	333	gi|960453119|ref|XP_010229465.2|PREDICTED: uncharacterized protein LOC100827823 [Brachypodium distachyon]	1.02776e-26	-	-	-	-	-	-	-	-	-	-	-	-	-	-	333	1	333	chr3BL	830829764	333458626	333458956	323/333(97.00)	-	-	-	-	-	-	-	-	-	-	-	-	-	-	-	-	-	-
CL104035Contig1	0.737442	1.63925	1.76665	1.44004	1105	-	-	-	-	-	-	-	-	-	-	-	-	-	-	-	-	1105	1	1105	chr2DS	651852609	61978242	61979356	1072/1119(95.80)	-	-	-	-	-	-	-	-	-	-	-	-	-	-	-	-	-	-
CL10403Contig1	1.41301	1.04665	1.53476	0.741468	1127	-	-	-	-	-	-	-	-	-	-	-	-	-	-	-	-	1127	1	1127	chr5DL	566080677	313840431	313839305	1118/1127(99.20)	-	-	-	-	-	-	-	-	-	-	-	-	-	-	-	-	-	-
CL104047Contig1	0	1.0541	5.83621	4.79574	332	-	-	-	-	-	-	-	-	-	-	-	-	-	-	-	-	332	16	332	chr2BL	801256715	725736720	725736402	310/321(96.57)	-	-	-	-	-	-	-	-	-	-	-	-	-	-	-	-	-	-
CL104056Contig1	0.279685	0.279838	2.22698	1.91884	362	-	-	-	-	-	-	-	-	-	-	-	-	-	-	-	-	362	1	362	chr3BS	830829764	145465810	145465449	359/362(99.17)	-	-	-	-	-	-	-	-	-	-	-	-	-	-	-	-	-	-
CL104063Contig1	4.74953	5.09201	0.542378	0.532763	1470	gi|475562778|gb|EMT14126.1|hypothetical protein F775_08417 [Aegilops tauschii]	5.02405e-08	-	-	-	-	-	-	-	-	-	-	-	-	-	-	1470	1	1470	chr3AS	750843639	56671274	56672745	1417/1479(95.81)	-	-	-	-	-	-	-	-	-	-	-	-	-	-	-	-	-	-
CL104068Contig1	0.804323	1.23725	2.37565	0.884927	1346	gi|1070948024|gb|OEL24985.1|Disease resistance protein RPP13 [Dichanthelium oligosanthes]	4.64396e-60	sp|Q9M667|RPP13_ARATH	5e-07	Disease resistance protein RPP13	KOG4658	1e-07	Apoptotic ATPase	-	-	-	-	-	-	-	-	1346	1	1346	chr5BS	713149757	97459187	97460532	1341/1346(99.63)	-	-	-	-	-	-	-	-	-	-	-	-	-	-	-	-	-	-
CL104075Contig1	0.890711	0.687971	0.733827	1.14592	1584	gi|475554316|gb|EMT12206.1|hypothetical protein F775_26182 [Aegilops tauschii]	2.16587e-33	-	-	-	-	-	-	-	-	-	-	-	-	-	-	1584	1	1584	chr4BS	673617499	132338189	132336608	1562/1588(98.36)	-	-	-	-	-	-	-	-	-	-	-	-	-	-	-	-	-	-
CL104079Contig1	0.992065	4.86226	3.79238	1.87977	345	-	-	-	-	-	-	-	-	-	-	-	-	-	-	-	-	345	1	345	chr3AL	750843639	340914317	340914661	343/345(99.42)	-	-	-	-	-	-	-	-	-	-	-	-	-	-	-	-	-	-
CL104094Contig1	8.06557	5.26811	10.0187	0.997631	316	-	-	-	-	-	-	-	-	-	-	-	-	-	-	-	-	316	1	316	chr3BS	830829764	293692880	293692565	315/316(99.68)	-	-	-	-	-	-	-	-	-	-	-	-	-	-	-	-	-	-
CL104095Contig1	7.10034	9.64587	6.44117	9.36334	1023	gi|473881759|gb|EMS47993.1|Protein IQ-DOMAIN 1 [Triticum urartu]	2.25926e-126	sp|Q9SF32|IQD1_ARATH	2e-13	Protein IQ-DOMAIN 1 {ECO:0000303|PubMed:15960618}	-	-	-	-	-	-	-	-	-	GO:0005737;GO:0005874;GO:0005634;GO:0008017	cytoplasm|microtubule|nucleus|microtubule binding	1023	12	1023	chr3AL	750843639	749344498	749345509	1010/1012(99.80)	-	-	-	-	-	-	-	-	-	-	-	-	-	-	-	-	-	-
CL104098Contig1	7.14983	7.16427	7.17293	9.11273	3105	gi|77550806|gb|ABA93603.1|hAT family dimerisation domain containing protein [Oryza sativa Japonica Group]	2.44214e-240	sp|Q5SVZ6|ZMYM1_HUMAN	1e-41	Zinc finger MYM-type protein 1	-	-	-	-	-	-	-	-	-	GO:0005737;GO:0005654;GO:0003677;GO:0000981;GO:0008270	cytoplasm|nucleoplasm|DNA binding|RNA polymerase II transcription factor activity, sequence-specific DNA binding|zinc ion binding	3105	621	3105	chr4BL	673617499	483757948	483755464	2482/2485(99.88)	-	-	-	-	-	-	-	-	-	-	-	-	-	-	-	-	-	-
CL1040Contig4	3.20491	3.51171	2.94425	3.43754	1272	-	-	-	-	-	-	-	-	-	-	-	-	-	-	-	-	1272	3	961	chr1BL	689851870	326922870	326921912	957/959(99.79)	-	-	-	-	-	-	-	-	-	-	-	-	-	-	-	-	-	-
CL1040Contig6	0.620414	0.603735	0.899799	0.87237	2077	gi|326521868|dbj|BAK04062.1|predicted protein [Hordeum vulgare subsp. vulgare]	2.16736e-284	sp|Q9ZUF6|SBT18_ARATH	1e-98	Subtilisin-like protease SBT1.8 {ECO:0000303|PubMed:16193095}	-	-	-	-	-	-	-	-	-	GO:0005618;GO:0005576;GO:0005794;GO:0009505;GO:0009506;GO:0004252	cell wall|extracellular region|Golgi apparatus|plant-type cell wall|plasmodesma|serine-type endopeptidase activity	2077	1	2060	chr1BL	689851870	326926877	326924818	2007/2060(97.43)	-	-	-	-	-	-	-	-	-	-	-	-	-	-	-	-	-	-
CL104110Contig1	0.216611	6.73269e-56	0.844503	1.39642	561	-	-	-	-	-	-	-	-	-	-	-	-	-	-	-	-	561	1	561	chr4BS	673617499	127848260	127847702	531/566(93.82)	-	-	-	-	-	-	-	-	-	-	-	-	-	-	-	-	-	-
CL104112Contig1	5.21303e-92	0.180992	0.716491	0.529383	534	-	-	-	-	-	-	-	-	-	-	-	-	-	-	-	-	534	1	534	chr3DL	615552423	396208941	396209478	517/538(96.10)	-	-	-	-	-	-	-	-	-	-	-	-	-	-	-	-	-	-
CL104118Contig1	4.30596e-14	1.30247e-05	1.71213	1.78892	418	-	-	-	-	-	-	-	-	-	-	-	-	-	-	-	-	418	1	418	chr3AL	750843639	359662458	359662041	413/418(98.80)	-	-	-	-	-	-	-	-	-	-	-	-	-	-	-	-	-	-
CL10411Contig1	0.430938	0.466471	1.23952	1.48457	1967	gi|357115582|ref|XP_003559567.1|PREDICTED: uncharacterized protein LOC100824438 [Brachypodium distachyon]	2.34665e-41	-	-	-	-	-	-	-	-	-	-	-	-	-	-	1967	41	1967	chr3AS	750843639	8570902	8572826	1891/1928(98.08)	-	-	-	-	-	-	-	-	-	-	-	-	-	-	-	-	-	-
CL104121Contig1	1.33445	1.98286	1.25954	1.01896	1151	gi|944072395|gb|KQK07879.1|hypothetical protein BRADI_2g38192, partial [Brachypodium distachyon]	6.84753e-157	sp|Q7XBQ9|RGA2_SOLBU	7e-34	Disease resistance protein RGA2	KOG4658	4e-28	Apoptotic ATPase	-	-	-	-	-	-	GO:0043531;GO:0005524;GO:0006952	ADP binding|ATP binding|defense response	1151	1	1151	chr7AL	736706236	726770048	726768901	1053/1154(91.25)	PRGDB00193785	87.21	383	48	1	1	1149	87	468	0	635	Ta.90139	Putative_R-Genes,_predicted_from_NCBI_UniGene	Triticum aestivum	CNL	312470276	HP617545	TSA: Triticum aestivum cultivar Bobwhite isotig08356.flagleaf mRNA sequence
CL10412Contig1	3.77324	3.10216	6.4493	2.80825	817	-	-	-	-	-	-	-	-	-	-	-	-	-	-	-	-	817	1	817	chr2BS	801256715	254135391	254136207	817/817(100.00)	-	-	-	-	-	-	-	-	-	-	-	-	-	-	-	-	-	-
CL104130Contig1	0	0	0.596958	0.606056	505	-	-	-	-	-	-	-	-	-	-	-	-	-	-	-	-	505	1	488	chr3BL	830829764	816520787	816520306	473/488(96.93)	-	-	-	-	-	-	-	-	-	-	-	-	-	-	-	-	-	-
CL104134Contig1	2.46381	1.59376	0.791765	0.743846	304	-	-	-	-	-	-	-	-	-	-	-	-	-	-	-	-	304	1	282	chr5DS	566080677	46310157	46310438	282/282(100.00)	-	-	-	-	-	-	-	-	-	-	-	-	-	-	-	-	-	-
CL10413Contig1	13.0229	18.0312	15.872	15.5706	1398	gi|326523721|dbj|BAJ93031.1|predicted protein [Hordeum vulgare subsp. vulgare]	7.98426e-117	sp|Q8S9J6|ASPA_ARATH	8e-30	Aspartyl protease family protein At5g10770	KOG1339	1e-30	Aspartyl protease	-	-	-	-	-	-	GO:0031225;GO:0005886;GO:0004190;GO:0030163;GO:0006508	anchored component of membrane|plasma membrane|aspartic-type endopeptidase activity|protein catabolic process|proteolysis	1398	1	1398	chr6DL	473592718	372880963	372882360	1390/1398(99.43)	-	-	-	-	-	-	-	-	-	-	-	-	-	-	-	-	-	-
CL104140Contig1	4.30805	2.90019	6.90697	4.64805	348	-	-	-	-	-	-	-	-	-	-	-	-	-	-	-	-	348	1	348	chr6DS	473592718	142928840	142928493	348/348(100.00)	-	-	-	-	-	-	-	-	-	-	-	-	-	-	-	-	-	-
CL104142Contig1	0.36947	0	0.710764	0.690191	387	-	-	-	-	-	-	-	-	-	-	-	-	-	-	-	-	387	1	387	chr6AL	618079260	398544903	398544517	384/387(99.22)	-	-	-	-	-	-	-	-	-	-	-	-	-	-	-	-	-	-
CL104143Contig1	1.25791	0.95674	0.965744	0.772658	1475	gi|944057972|gb|KQJ93562.1|hypothetical protein BRADI_3g05380 [Brachypodium distachyon]	1.33236e-110	-	-	-	-	-	-	-	-	-	-	-	-	-	-	1475	374	1475	chr6DS	473592718	118270163	118271250	1071/1102(97.19)	-	-	-	-	-	-	-	-	-	-	-	-	-	-	-	-	-	-
CL104145Contig1	1.19243	0.834869	1.07341	0.869229	3332	gi|108706330|gb|ABF94125.1|pentatricopeptide, putative, expressed [Oryza sativa Japonica Group]	0	sp|Q9LS88|PP250_ARATH	0	Pentatricopeptide repeat-containing protein At3g23020	KOG4197	0	FOG: PPR repeat	-	-	-	-	-	-	-	-	3332	90	2919	chr5DL	566080677	431603549	431606379	2808/2831(99.19)	-	-	-	-	-	-	-	-	-	-	-	-	-	-	-	-	-	-
CL104177Contig1	0.967203	2.39651	3.68495	1.35055	303	gi|475553054|gb|EMT11920.1|Disease resistance protein RPP8 [Aegilops tauschii]	2.84759e-27	-	-	-	-	-	-	-	-	-	-	-	-	-	-	303	1	303	chr1BL	689851870	660913596	660913294	296/303(97.69)	-	-	-	-	-	-	-	-	-	-	-	-	-	-	-	-	-	-
CL10417Contig1	11.2303	14.3018	15.6853	15.2745	3186	gi|242047158|ref|XP_002461325.1|probable inactive purple acid phosphatase 2 [Sorghum bicolor]	0	sp|Q9LMG7|PPA2_ARATH	0	Probable inactive purple acid phosphatase 2	KOG1378	0	Purple acid phosphatase	-	-	-	-	-	-	GO:0009507;GO:0009941;GO:0005768;GO:0005576;GO:0005794;GO:0005740;GO:0005739;GO:0005802;GO:0003993;GO:0046872;GO:0030943;GO:0045040;GO:0006626;GO:0006109	chloroplast|chloroplast envelope|endosome|extracellular region|Golgi apparatus|mitochondrial envelope|mitochondrion|trans-Golgi network|acid phosphatase activity|metal ion binding|mitochondrion targeting sequence binding|protein import into mitochondrial outer membrane|protein targeting to mitochondrion|regulation of carbohydrate metabolic process	3186	786	3186	chr2DL	651852609	318338424	318336035	2355/2403(98.00)	-	-	-	-	-	-	-	-	-	-	-	-	-	-	-	-	-	-
CL10422Contig1	0.430626	0.957333	1.27307	0.892758	2077	-	-	-	-	-	-	-	-	-	-	-	-	-	-	-	-	2077	1	2077	chr6BL	720988478	450894692	450896762	2008/2080(96.54)	-	-	-	-	-	-	-	-	-	-	-	-	-	-	-	-	-	-
CL10422Contig2	1.20824	0.960962	0.878366	1.8495	2346	-	-	-	-	-	-	-	-	-	-	-	-	-	-	-	-	2346	1	2035	chr6AL	618079260	433970958	433968923	2016/2037(98.97)	-	-	-	-	-	-	-	-	-	-	-	-	-	-	-	-	-	-
CL104231Contig1	0	0	1.42655	1.42106	339	-	-	-	-	-	-	-	-	-	-	-	-	-	-	-	-	339	1	339	chr6BL	720988478	525982803	525982465	339/339(100.00)	-	-	-	-	-	-	-	-	-	-	-	-	-	-	-	-	-	-
CL104233Contig1	1.15112	0	0.743749	0.744934	398	-	-	-	-	-	-	-	-	-	-	-	-	-	-	-	-	398	1	398	chr6DL	473592718	332809459	332809062	398/398(100.00)	-	-	-	-	-	-	-	-	-	-	-	-	-	-	-	-	-	-
CL104246Contig1	1.49173	0	4.40299	2.3121	304	-	-	-	-	-	-	-	-	-	-	-	-	-	-	-	-	304	1	304	chr3DL	615552423	489166277	489166580	304/304(100.00)	-	-	-	-	-	-	-	-	-	-	-	-	-	-	-	-	-	-
CL104255Contig1	0.744861	0	0.747583	1.04577	358	-	-	-	-	-	-	-	-	-	-	-	-	-	-	-	-	358	1	358	chr7AS	736706236	91941739	91942095	352/359(98.05)	-	-	-	-	-	-	-	-	-	-	-	-	-	-	-	-	-	-
CL104260Contig1	0	0.39932	0.790629	0.77466	448	-	-	-	-	-	-	-	-	-	-	-	-	-	-	-	-	448	1	448	chr5BL	713149757	354984101	354984550	434/450(96.44)	-	-	-	-	-	-	-	-	-	-	-	-	-	-	-	-	-	-
CL104266Contig1	1.56155	2.7916	3.32373	4.24402	2673	gi|474378491|gb|EMS64405.1|hypothetical protein TRIUR3_03140 [Triticum urartu]	6.83534e-15	-	-	-	-	-	-	-	-	-	-	-	-	-	-	2673	330	2672	chr5AS	709773743	10045481	10047822	2331/2343(99.49)	-	-	-	-	-	-	-	-	-	-	-	-	-	-	-	-	-	-
CL104291Contig1	0	3.33095	2.64362	0.629247	318	-	-	-	-	-	-	-	-	-	-	-	-	-	-	-	-	318	1	318	chr2BL	801256715	682850371	682850054	313/318(98.43)	-	-	-	-	-	-	-	-	-	-	-	-	-	-	-	-	-	-
CL104293Contig1	1.16577	0.830298	1.48975	0.972243	1766	-	-	-	-	-	-	-	-	-	-	-	-	-	-	-	-	1766	1	1766	chr3AS	750843639	80091502	80093249	1719/1769(97.17)	-	-	-	-	-	-	-	-	-	-	-	-	-	-	-	-	-	-
CL104306Contig1	12.2277	6.21002	6.41231	4.84622	462	gi|475593849|gb|EMT22513.1|HEAT repeat-containing protein 5A [Aegilops tauschii]	5.42905e-36	-	-	-	-	-	-	-	-	-	-	-	-	-	-	462	1	462	chr7DL	638686055	428741126	428741588	447/463(96.54)	-	-	-	-	-	-	-	-	-	-	-	-	-	-	-	-	-	-
CL10430Contig1	13.6762	15.4812	14.0601	11.7276	2084	gi|326496419|dbj|BAJ94671.1|predicted protein, partial [Hordeum vulgare subsp. vulgare]	1.95496e-192	sp|O48716|JGB_ARATH	2e-66	Protein JINGUBANG {ECO:0000303|PubMed:27468890}	KOG4155	3e-92	FOG: WD40 repeat	-	-	-	-	-	-	GO:0005737;GO:0005634;GO:0009846	cytoplasm|nucleus|pollen germination	2084	1	2084	chr7DS	638686055	153311879	153309796	2084/2084(100.00)	-	-	-	-	-	-	-	-	-	-	-	-	-	-	-	-	-	-
CL104311Contig1	0.148562	0.471694	0.982178	1.53532	489	-	-	-	-	-	-	-	-	-	-	-	-	-	-	-	-	489	3	387	chr3DL	615552423	408330047	408329663	384/385(99.74)	-	-	-	-	-	-	-	-	-	-	-	-	-	-	-	-	-	-
CL104312Contig1	3.68551	1.69779	0.69998	3.73889	414	-	-	-	-	-	-	-	-	-	-	-	-	-	-	-	-	414	1	414	chr3AL	750843639	589536494	589536907	413/414(99.76)	-	-	-	-	-	-	-	-	-	-	-	-	-	-	-	-	-	-
CL104318Contig1	0.108327	0.217079	0.739484	0.530116	939	-	-	-	-	-	-	-	-	-	-	-	-	-	-	-	-	939	1	939	chr5BL	713149757	544609831	544610774	883/945(93.44)	-	-	-	-	-	-	-	-	-	-	-	-	-	-	-	-	-	-
CL104320Contig1	0.36862	0	0.73671	0.706233	396	-	-	-	-	-	-	-	-	-	-	-	-	-	-	-	-	396	1	376	chr6BL	720988478	422971295	422971670	376/376(100.00)	-	-	-	-	-	-	-	-	-	-	-	-	-	-	-	-	-	-
CL104332Contig1	30.4632	30.9003	47.009	40.2484	329	-	-	-	-	-	-	-	-	-	-	-	-	-	-	-	-	329	4	329	chr1BS	689851870	198560344	198560669	324/326(99.39)	-	-	-	-	-	-	-	-	-	-	-	-	-	-	-	-	-	-
CL104333Contig1	2.1228	2.66413	0.950432	1.56283	343	gi|475553954|gb|EMT12123.1|hypothetical protein F775_09855 [Aegilops tauschii]	9.30887e-16	-	-	-	-	-	-	-	-	-	-	-	-	-	-	343	38	343	chr7BL	750620385	709194532	709194827	289/307(94.14)	-	-	-	-	-	-	-	-	-	-	-	-	-	-	-	-	-	-
CL104336Contig1	0.309891	0.592861	0.552685	1.17118	1454	-	-	-	-	-	-	-	-	-	-	-	-	-	-	-	-	1454	1	1439	chr4DS	509857067	47488714	47487278	1427/1439(99.17)	-	-	-	-	-	-	-	-	-	-	-	-	-	-	-	-	-	-
CL10433Contig1	1.48231	1.75242	1.37765	1.64526	2750	-	-	-	-	-	-	-	-	-	-	-	-	-	-	-	-	2750	1	2750	chr4DS	509857067	29395320	29392571	2750/2750(100.00)	-	-	-	-	-	-	-	-	-	-	-	-	-	-	-	-	-	-
CL104342Contig1	1.55756	1.0456	1.5309	3.52889	412	-	-	-	-	-	-	-	-	-	-	-	-	-	-	-	-	412	1	412	chr4DS	509857067	106660972	106661383	396/414(95.65)	-	-	-	-	-	-	-	-	-	-	-	-	-	-	-	-	-	-
CL104358Contig1	2.56855	0	2.469	0.800743	338	-	-	-	-	-	-	-	-	-	-	-	-	-	-	-	-	338	35	338	chr3AL	750843639	511601034	511600731	303/304(99.67)	-	-	-	-	-	-	-	-	-	-	-	-	-	-	-	-	-	-
CL104368Contig1	0	2.81712	4.54593	9.5158	308	-	-	-	-	-	-	-	-	-	-	-	-	-	-	-	-	308	1	308	chr1BS	689851870	50120898	50121205	299/308(97.08)	-	-	-	-	-	-	-	-	-	-	-	-	-	-	-	-	-	-
CL104370Contig1	15.9136	5.67504	7.19159	7.91417	346	-	-	-	-	-	KOG3491	6e-08	Predicted membrane protein	-	-	-	-	-	-	-	-	346	33	346	chr4BS	673617499	201771179	201770868	300/315(95.24)	-	-	-	-	-	-	-	-	-	-	-	-	-	-	-	-	-	-
CL104371Contig1	0.832166	0.53605	0.804175	0.530234	574	-	-	-	-	-	-	-	-	-	-	-	-	-	-	-	-	574	1	573	chr1DL	495453186	359721620	359721048	570/574(99.30)	-	-	-	-	-	-	-	-	-	-	-	-	-	-	-	-	-	-
CL104372Contig1	1.22389	3.61912	2.94391	4.32215	1608	-	-	-	-	-	-	-	-	-	-	-	-	-	-	-	-	1608	1	1608	chr2AL	780798557	553489671	553488079	1572/1609(97.70)	-	-	-	-	-	-	-	-	-	-	-	-	-	-	-	-	-	-
CL104382Contig1	7.85519	10.0681	11.5668	11.9098	1807	gi|475570418|gb|EMT16015.1|hypothetical protein F775_24939 [Aegilops tauschii]	7.85786e-22	-	-	-	-	-	-	-	-	-	-	-	-	-	-	1807	284	1807	chr6AS	618079260	29558751	29560324	1450/1592(91.08)	-	-	-	-	-	-	-	-	-	-	-	-	-	-	-	-	-	-
CL10438Contig1	0.557143	0.848896	1.02368	0.845333	1697	-	-	-	-	-	-	-	-	-	-	-	-	-	-	-	-	1697	405	1696	chr3AL	750843639	502499849	502501140	1292/1292(100.00)	-	-	-	-	-	-	-	-	-	-	-	-	-	-	-	-	-	-
CL104390Contig1	0.486642	1.18908	0.961027	1.4111	477	gi|475614995|gb|EMT29290.1|tRNA pseudouridine synthase B [Aegilops tauschii]	3.15133e-12	-	-	-	-	-	-	-	-	-	-	-	-	-	-	477	1	477	chr1BS	689851870	15292315	15291839	477/477(100.00)	-	-	-	-	-	-	-	-	-	-	-	-	-	-	-	-	-	-
CL104392Contig1	1.43857	0	0.688978	1.94929	360	-	-	-	-	-	-	-	-	-	-	-	-	-	-	-	-	360	1	360	chr7AL	736706236	611559508	611559149	360/360(100.00)	-	-	-	-	-	-	-	-	-	-	-	-	-	-	-	-	-	-
CL104399Contig1	0	0.668269	0.660354	1.21494	314	-	-	-	-	-	-	-	-	-	-	-	-	-	-	-	-	314	1	314	chr3AS	750843639	128360740	128360427	314/314(100.00)	-	-	-	-	-	-	-	-	-	-	-	-	-	-	-	-	-	-
CL1043Contig1	0.121282	0.128707	0.550128	0.587203	5535	-	-	-	-	-	-	-	-	-	-	-	-	-	-	-	-	5535	1	5535	chr3BL	830829764	367474796	367480296	5458/5541(98.50)	-	-	-	-	-	-	-	-	-	-	-	-	-	-	-	-	-	-
CL10440Contig1	0.441167	0.65083	0.920274	1.02366	1242	-	-	-	-	-	-	-	-	-	-	-	-	-	-	-	-	1242	1	1242	chr3AS	750843639	210582558	210581317	1242/1242(100.00)	-	-	-	-	-	-	-	-	-	-	-	-	-	-	-	-	-	-
CL10441Contig1	0.235627	0.50991	0.695456	0.574871	1734	gi|474244840|gb|EMS59959.1|hypothetical protein TRIUR3_07456 [Triticum urartu]	5.11435e-20	sp|Q9FMU6|MPCP3_ARATH	1e-24	Mitochondrial phosphate carrier protein 3, mitochondrial	KOG0767	4e-25	Mitochondrial phosphate carrier protein	-	-	-	-	-	-	GO:0005618;GO:0009507;GO:0016021;GO:0016020;GO:0005743;GO:0005739;GO:0005774;GO:0009651;GO:0006810	cell wall|chloroplast|integral component of membrane|membrane|mitochondrial inner membrane|mitochondrion|vacuolar membrane|response to salt stress|transport	1734	1	1463	chr2AS	780798557	133693747	133695209	1463/1463(100.00)	-	-	-	-	-	-	-	-	-	-	-	-	-	-	-	-	-	-
CL104425Contig1	14.2343	8.56094	3.08657	3.55041	2825	gi|475582243|gb|EMT19073.1|hypothetical protein F775_13329 [Aegilops tauschii]	0	sp|Q9FHK4|EDR4_ARATH	3e-08	Protein ENHANCED DISEASE RESISTANCE 4 {ECO:0000303|PubMed:25747881}	-	-	-	-	-	-	-	-	-	GO:0005768;GO:0005886;GO:0006952;GO:0006897;GO:1900150;GO:0030100;GO:0009620;GO:0009863	endosome|plasma membrane|defense response|endocytosis|regulation of defense response to fungus|regulation of endocytosis|response to fungus|salicylic acid mediated signaling pathway	2825	642	2825	chr4DL	509857067	300282299	300280111	2126/2190(97.08)	-	-	-	-	-	-	-	-	-	-	-	-	-	-	-	-	-	-
CL104426Contig1	14.8348	10.0797	14.9058	9.6656	320	gi|475509178|gb|EMT05164.1|hypothetical protein F775_32984 [Aegilops tauschii]	5.34877e-20	-	-	-	-	-	-	-	-	-	-	-	-	-	-	320	1	302	chr7BS	750620385	113159625	113159926	301/302(99.67)	-	-	-	-	-	-	-	-	-	-	-	-	-	-	-	-	-	-
CL104436Contig1	1.77466	5.05785	2.38801	3.90157	398	gi|475558542|gb|EMT13115.1|hypothetical protein F775_28865 [Aegilops tauschii]	3.42111e-38	-	-	-	-	-	-	-	-	-	-	-	-	-	-	398	1	398	chrUn	480980714	29602081	29601686	362/398(90.95)	-	-	-	-	-	-	-	-	-	-	-	-	-	-	-	-	-	-
CL104445Contig1	0.586511	0.844805	1.17365	1.10813	756	gi|474399008|gb|EMS65898.1|hypothetical protein TRIUR3_05466 [Triticum urartu]	4.15267e-116	sp|Q84X53|MTEF1_ARATH	2e-08	Transcription termination factor MTEF1, chloroplastic {ECO:0000305}	KOG1267	6e-20	Mitochondrial transcription termination factor, mTERF	-	-	-	-	-	-	GO:0009507;GO:0003690;GO:0019843;GO:0003727;GO:0009658;GO:0006353;GO:0009793;GO:0006355;GO:0042255;GO:0008380	chloroplast|double-stranded DNA binding|rRNA binding|single-stranded RNA binding|chloroplast organization|DNA-templated transcription, termination|embryo development ending in seed dormancy|regulation of transcription, DNA-templated|ribosome assembly|RNA splicing	756	1	756	chr6AS	618079260	35581269	35580514	672/758(88.65)	-	-	-	-	-	-	-	-	-	-	-	-	-	-	-	-	-	-
CL104448Contig1	0.571284	0.560522	1.40916	0.557324	543	-	-	-	-	-	-	-	-	-	-	-	-	-	-	-	-	543	16	539	chr3DL	615552423	476559004	476558490	501/524(95.61)	-	-	-	-	-	-	-	-	-	-	-	-	-	-	-	-	-	-
CL10444Contig2	0.632105	0.919407	0.929238	0.958832	1303	gi|473923552|gb|EMS49787.1|hypothetical protein TRIUR3_20205 [Triticum urartu]	3.43886e-50	-	-	-	-	-	-	-	-	-	-	-	-	-	-	1303	1	1303	chr3AS	750843639	145623818	145622484	1251/1341(93.29)	-	-	-	-	-	-	-	-	-	-	-	-	-	-	-	-	-	-
CL10444Contig3	2.20277	1.49591	1.53155	0.710085	871	gi|473923552|gb|EMS49787.1|hypothetical protein TRIUR3_20205 [Triticum urartu]	5.25515e-10	-	-	-	-	-	-	-	-	-	-	-	-	-	-	871	3	871	chr3AS	750843639	145623349	145622481	869/869(100.00)	-	-	-	-	-	-	-	-	-	-	-	-	-	-	-	-	-	-
CL104455Contig1	3.79627	6.61144	4.09364	5.12704	832	gi|1002259818|ref|XP_015634235.1|PREDICTED: protein CUP-SHAPED COTYLEDON 1 [Oryza sativa Japonica Group]	4.02268e-24	-	-	-	-	-	-	-	-	-	-	-	-	-	-	832	46	720	chr2DL	651852609	483166413	483167086	641/683(93.85)	-	-	-	-	-	-	-	-	-	-	-	-	-	-	-	-	-	-
CL104456Contig1	2.77433	3.51656	2.55599	2.08736	1705	gi|326490848|dbj|BAJ90091.1|predicted protein [Hordeum vulgare subsp. vulgare]	6.04304e-266	sp|A7PZL3|PGLR_VITVI	0	Probable polygalacturonase	-	-	-	-	-	-	-	-	-	GO:0016021;GO:0004650;GO:0005975	integral component of membrane|polygalacturonase activity|carbohydrate metabolic process	1705	39	1705	chrUn	480980714	51235598	51233932	1655/1667(99.28)	-	-	-	-	-	-	-	-	-	-	-	-	-	-	-	-	-	-
CL104460Contig1	0.62976	0.944716	0.614074	0.921096	1905	gi|721603956|ref|XP_010229746.1|PREDICTED: protein DETOXIFICATION 56 [Brachypodium distachyon]	3.25069e-192	sp|O49660|DTX56_ARATH	8e-108	Protein DETOXIFICATION 56 {ECO:0000303|PubMed:11739388}	KOG1347	2e-108	Uncharacterized membrane protein, predicted efflux pump	-	-	-	-	-	-	GO:0016021;GO:0005886;GO:0015297;GO:0015238;GO:0071244;GO:0006855;GO:1902456	integral component of membrane|plasma membrane|antiporter activity|drug transmembrane transporter activity|cellular response to carbon dioxide|drug transmembrane transport|regulation of stomatal opening	1905	1	1894	chr4AL	744588157	606411088	606412989	1832/1904(96.22)	-	-	-	-	-	-	-	-	-	-	-	-	-	-	-	-	-	-
CL104473Contig1	2.98022	2.94978	2.84449	1.39358	357	-	-	-	-	-	-	-	-	-	-	-	-	-	-	-	-	357	1	357	chr2BL	801256715	690029938	690029582	357/357(100.00)	-	-	-	-	-	-	-	-	-	-	-	-	-	-	-	-	-	-
CL104474Contig1	1.73614	1.99045	2.25806	1.9674	2775	gi|1002254571|ref|XP_015631549.1|PREDICTED: DEAD-box ATP-dependent RNA helicase 21 [Oryza sativa Japonica Group]	0	sp|Q53RK8|RH21_ORYSJ	0	DEAD-box ATP-dependent RNA helicase 21	KOG0333	0	U5 snRNP-like RNA helicase subunit	ko03040	Spliceosome	1	K12858	DDX23, PRP28	ATP-dependent RNA helicase DDX23/PRP28	GO:0071013;GO:0005737;GO:0005682;GO:0005524;GO:0004004;GO:0003723;GO:0006397;GO:0010501;GO:0000375	catalytic step 2 spliceosome|cytoplasm|U5 snRNP|ATP binding|ATP-dependent RNA helicase activity|RNA binding|mRNA processing|RNA secondary structure unwinding|RNA splicing, via transesterification reactions	2775	1	2371	chr4BS	673617499	31877742	31875373	2340/2371(98.69)	-	-	-	-	-	-	-	-	-	-	-	-	-	-	-	-	-	-
CL10447Contig1	72.2008	59.7493	6.56103	7.7197	2310	gi|326495866|dbj|BAJ90555.1|predicted protein [Hordeum vulgare subsp. vulgare]	1.83773e-263	sp|F8WKW0|UGT1_GARJA	3e-105	Crocetin glucosyltransferase, chloroplastic	KOG1192	4e-82	UDP-glucuronosyl and UDP-glucosyl transferase	-	-	-	-	-	-	GO:0009507;GO:0016758;GO:0008152	chloroplast|transferase activity, transferring hexosyl groups|metabolic process	2310	1	2308	chr5AL	709773743	299254841	299252534	2307/2308(99.96)	-	-	-	-	-	-	-	-	-	-	-	-	-	-	-	-	-	-
CL10448Contig1	1.05937	0.318569	1.06751	1.29677	889	-	-	-	-	-	-	-	-	-	-	-	-	-	-	-	-	889	1	889	chr3BL	830829764	540761534	540760645	869/890(97.64)	-	-	-	-	-	-	-	-	-	-	-	-	-	-	-	-	-	-
CL10448Contig2	0.620265	0.814898	2.48942	2.29979	628	-	-	-	-	-	-	-	-	-	-	-	-	-	-	-	-	628	1	628	chr3AL	750843639	535216687	535217314	619/628(98.57)	-	-	-	-	-	-	-	-	-	-	-	-	-	-	-	-	-	-
CL104498Contig1	0	0.229152	0.564995	0.555659	536	gi|1029030695|ref|XP_016679116.1|PREDICTED: zinc finger BED domain-containing protein DAYSLEEPER-like [Gossypium hirsutum]	1.15259e-29	sp|Q9M2N5|DSLE_ARATH	2e-20	Zinc finger BED domain-containing protein DAYSLEEPER	KOG1121	1e-21	Tam3-transposase (Ac family)	-	-	-	-	-	-	GO:0005829;GO:0005634;GO:0046872;GO:0000977;GO:0003700;GO:0009791;GO:0006357;GO:0006351	cytosol|nucleus|metal ion binding|RNA polymerase II regulatory region sequence-specific DNA binding|transcription factor activity, sequence-specific DNA binding|post-embryonic development|regulation of transcription from RNA polymerase II promoter|transcription, DNA-templated	536	1	536	chr5AL	709773743	401751095	401750560	535/536(99.81)	-	-	-	-	-	-	-	-	-	-	-	-	-	-	-	-	-	-
CL104513Contig1	5.31685	4.49493	3.75023	3.62995	1643	-	-	-	-	-	-	-	-	-	-	-	-	-	-	-	-	1643	1	1573	chr2DS	651852609	150383277	150381695	1547/1585(97.60)	-	-	-	-	-	-	-	-	-	-	-	-	-	-	-	-	-	-
CL10451Contig1	2.28425	3.56057	1.53248	2.10388	718	-	-	-	-	-	-	-	-	-	-	-	-	-	-	-	-	718	1	718	chr5BS	713149757	61381800	61382517	718/718(100.00)	-	-	-	-	-	-	-	-	-	-	-	-	-	-	-	-	-	-
CL104526Contig1	0.618027	0.994662	2.56484	5.62052	2738	gi|473963881|gb|EMS51168.1|hypothetical protein TRIUR3_15263 [Triticum urartu]	7.79045e-06	-	-	-	-	-	-	-	-	-	-	-	-	-	-	2738	1	2716	chr3BL	830829764	581340862	581338146	2698/2718(99.26)	-	-	-	-	-	-	-	-	-	-	-	-	-	-	-	-	-	-
CL10452Contig1	1.40525	1.77245	1.05661	1.10191	1586	gi|474069482|gb|EMS54270.1|hypothetical protein TRIUR3_11548 [Triticum urartu]	4.24598e-08	-	-	-	-	-	-	-	-	-	-	-	-	-	-	1586	1	1586	chr1BS	689851870	108028596	108030181	1586/1586(100.00)	-	-	-	-	-	-	-	-	-	-	-	-	-	-	-	-	-	-
CL104531Contig1	3.98836	6.02069	2.58555	1.86042	1554	gi|475510870|gb|EMT05326.1|hypothetical protein F775_06983 [Aegilops tauschii]	5.24843e-221	sp|Q8LE47|PPR87_ARATH	1e-92	Pentatricopeptide repeat-containing protein At1g61870, mitochondrial	KOG4197	4e-93	FOG: PPR repeat	-	-	-	-	-	-	-	-	1554	1	1246	chr3AL	750843639	571795950	571797195	1232/1246(98.88)	-	-	-	-	-	-	-	-	-	-	-	-	-	-	-	-	-	-
CL104532Contig1	1.18292e-37	1.31425	0.774919	1.66182	471	-	-	-	-	-	-	-	-	-	-	-	-	-	-	-	-	471	1	471	chr6AL	618079260	564876771	564877239	459/472(97.25)	-	-	-	-	-	-	-	-	-	-	-	-	-	-	-	-	-	-
CL104535Contig1	0.000279834	2.67359	1.95894	1.05285	364	-	-	-	-	-	-	-	-	-	-	-	-	-	-	-	-	364	5	364	chr3AL	750843639	647703993	647704348	345/360(95.83)	-	-	-	-	-	-	-	-	-	-	-	-	-	-	-	-	-	-
CL104539Contig1	0.305746	1.18986	1.31984	0.612906	1013	-	-	-	-	-	-	-	-	-	-	-	-	-	-	-	-	1013	91	1013	chr6BL	720988478	483692529	483691609	907/924(98.16)	-	-	-	-	-	-	-	-	-	-	-	-	-	-	-	-	-	-
CL10453Contig1	0.766772	0.796329	0.635751	0.504664	2450	-	-	-	-	-	-	-	-	-	-	-	-	-	-	-	-	2450	1	2450	chr4BS	673617499	104745974	104743525	2450/2450(100.00)	-	-	-	-	-	-	-	-	-	-	-	-	-	-	-	-	-	-
CL10453Contig2	0.658245	0.921552	1.41722	1.04848	1934	-	-	-	-	-	-	-	-	-	-	-	-	-	-	-	-	1934	369	1934	chr4BS	673617499	104745093	104743525	1563/1569(99.62)	-	-	-	-	-	-	-	-	-	-	-	-	-	-	-	-	-	-
CL104541Contig1	0	0	1.641	2.74267	526	gi|474262877|gb|EMS60630.1|hypothetical protein TRIUR3_34397 [Triticum urartu]	2.30132e-06	-	-	-	-	-	-	-	-	-	-	-	-	-	-	526	1	526	chr5DL	566080677	532226889	532227414	523/526(99.43)	-	-	-	-	-	-	-	-	-	-	-	-	-	-	-	-	-	-
CL104543Contig1	3.67886	5.81758	2.10413	2.7539	324	-	-	-	-	-	-	-	-	-	-	-	-	-	-	-	-	324	1	265	chr2DL	651852609	293659454	293659718	264/265(99.62)	-	-	-	-	-	-	-	-	-	-	-	-	-	-	-	-	-	-
CL104544Contig1	0	0	0.666922	0.638676	305	-	-	-	-	-	-	-	-	-	-	-	-	-	-	-	-	305	1	305	chr5DL	566080677	516790272	516789968	304/305(99.67)	-	-	-	-	-	-	-	-	-	-	-	-	-	-	-	-	-	-
CL104546Contig1	2.65126	3.68315	3.04877	3.88688	1526	gi|474226885|gb|EMS59482.1|hypothetical protein TRIUR3_29339 [Triticum urartu]	4.90578e-14	-	-	-	-	-	-	-	-	-	-	-	-	-	-	1526	70	1526	chr3BS	830829764	68227822	68229279	1344/1467(91.62)	-	-	-	-	-	-	-	-	-	-	-	-	-	-	-	-	-	-
CL10454Contig1	0.537487	0.692567	0.626688	0.807376	1362	-	-	-	-	-	-	-	-	-	-	-	-	-	-	-	-	1362	15	1362	chr3AS	750843639	149569080	149570427	1348/1348(100.00)	-	-	-	-	-	-	-	-	-	-	-	-	-	-	-	-	-	-
CL104557Contig1	1.68614	3.43139	2.57361	3.23585	1722	gi|475540019|gb|EMT09529.1|hypothetical protein F775_29961 [Aegilops tauschii]	1.43431e-224	-	-	-	-	-	-	-	-	-	-	-	-	-	-	1722	26	1391	chr3DL	615552423	563859411	563860780	1346/1377(97.75)	-	-	-	-	-	-	-	-	-	-	-	-	-	-	-	-	-	-
CL10456Contig1	1.071	0.765063	0.816298	0.853202	1743	gi|475526317|gb|EMT07287.1|hypothetical protein F775_21303 [Aegilops tauschii]	4.3854e-211	sp|Q8LE98|ICR1_ARATH	9e-18	Interactor of constitutive active ROPs 1	-	-	-	-	-	-	-	-	-	GO:0005634;GO:0005886;GO:0090404;GO:2000012	nucleus|plasma membrane|pollen tube tip|regulation of auxin polar transport	1743	385	1735	chr3DL	615552423	405842171	405840821	1351/1351(100.00)	-	-	-	-	-	-	-	-	-	-	-	-	-	-	-	-	-	-
CL104574Contig1	0.862469	0.589375	1.11515	1.61574	339	-	-	-	-	-	-	-	-	-	-	-	-	-	-	-	-	339	1	253	chr3AS	750843639	181158640	181158388	221/254(87.01)	-	-	-	-	-	-	-	-	-	-	-	-	-	-	-	-	-	-
CL104586Contig1	4.73559	3.45284	0.671775	1.95001	335	gi|357115088|ref|XP_003559324.1|PREDICTED: uncharacterized protein LOC100842902 [Brachypodium distachyon]	2.90309e-13	-	-	-	-	-	-	-	-	-	-	-	-	-	-	335	1	335	chr5BL	713149757	610304637	610304971	335/335(100.00)	-	-	-	-	-	-	-	-	-	-	-	-	-	-	-	-	-	-
CL104594Contig1	0.659501	0.0180482	1.30683	1.64667	352	-	-	-	-	-	-	-	-	-	-	-	-	-	-	-	-	352	1	352	chr1DL	495453186	492989437	492989086	352/352(100.00)	-	-	-	-	-	-	-	-	-	-	-	-	-	-	-	-	-	-
CL1045Contig1	3.14579	3.09695	2.85604	2.32499	1772	gi|475582559|gb|EMT19164.1|hypothetical protein F775_05921 [Aegilops tauschii]	1.58856e-216	sp|Q9LPF6|PUP11_ARATH	8e-120	Probable purine permease 11	-	-	-	-	-	-	-	-	-	GO:0016021;GO:0016020;GO:0005345;GO:0006863	integral component of membrane|membrane|purine nucleobase transmembrane transporter activity|purine nucleobase transport	1772	419	1772	chr6DL	473592718	345389991	345391344	1347/1355(99.41)	-	-	-	-	-	-	-	-	-	-	-	-	-	-	-	-	-	-
CL1045Contig4	2.94418	5.37216	12.0863	9.42527	1055	-	-	-	-	-	-	-	-	-	-	-	-	-	-	-	-	1055	30	1049	chr3DL	615552423	535687851	535688872	1017/1022(99.51)	-	-	-	-	-	-	-	-	-	-	-	-	-	-	-	-	-	-
CL104600Contig1	16.3934	16.0213	3.44874	9.96398	308	-	-	-	-	-	-	-	-	-	-	-	-	-	-	-	-	308	1	304	chr3DS	615552423	123908786	123908482	293/306(95.75)	-	-	-	-	-	-	-	-	-	-	-	-	-	-	-	-	-	-
CL104603Contig1	0.307086	0.156307	1.34881	1.0576	669	-	-	-	-	-	-	-	-	-	-	-	-	-	-	-	-	669	1	669	chr3AL	750843639	739518973	739518305	667/669(99.70)	-	-	-	-	-	-	-	-	-	-	-	-	-	-	-	-	-	-
CL104617Contig1	1.43194	7.64666	14.0176	4.56	304	-	-	-	-	-	-	-	-	-	-	-	-	-	-	-	-	304	1	304	chr5AL	709773743	504881287	504881590	304/304(100.00)	-	-	-	-	-	-	-	-	-	-	-	-	-	-	-	-	-	-
CL104619Contig1	0.810635	1.59583	1.04151	0.801101	483	-	-	-	-	-	-	-	-	-	-	-	-	-	-	-	-	483	4	483	chr6BS	720988478	85702102	85702592	479/491(97.56)	-	-	-	-	-	-	-	-	-	-	-	-	-	-	-	-	-	-
CL104622Contig1	16.6456	32.3245	43.6197	26.729	305	-	-	-	-	-	-	-	-	-	-	-	-	-	-	-	-	305	1	305	chr3DS	615552423	143146293	143145989	305/305(100.00)	-	-	-	-	-	-	-	-	-	-	-	-	-	-	-	-	-	-
CL104628Contig1	1.27606	2.25193	3.36645	2.7649	353	-	-	-	-	-	-	-	-	-	-	-	-	-	-	-	-	353	35	353	chr1DL	495453186	319530098	319529782	298/319(93.42)	-	-	-	-	-	-	-	-	-	-	-	-	-	-	-	-	-	-
CL104633Contig1	2.3098	5.6252	9.08528	6.45925	312	-	-	-	-	-	-	-	-	-	-	-	-	-	-	-	-	312	1	312	chr4DL	509857067	468361117	468361425	309/312(99.04)	-	-	-	-	-	-	-	-	-	-	-	-	-	-	-	-	-	-
CL104640Contig1	0	1.2585	3.02779	0.584732	335	-	-	-	-	-	-	-	-	-	-	-	-	-	-	-	-	335	1	335	chr7DL	638686055	502874572	502874906	335/335(100.00)	-	-	-	-	-	-	-	-	-	-	-	-	-	-	-	-	-	-
CL104643Contig1	0	0.897476	0.741351	1.02804	601	-	-	-	-	-	-	-	-	-	-	-	-	-	-	-	-	601	1	601	chr7BS	750620385	143332458	143331858	601/601(100.00)	-	-	-	-	-	-	-	-	-	-	-	-	-	-	-	-	-	-
CL104644Contig1	5.09427	3.64402	3.89994	4.71123	769	-	-	-	-	-	-	-	-	-	-	-	-	-	-	-	-	769	23	769	chr3AS	750843639	87731108	87731855	723/749(96.53)	-	-	-	-	-	-	-	-	-	-	-	-	-	-	-	-	-	-
CL104646Contig1	3.78143	3.71618	1.82431	2.69783	334	-	-	-	-	-	-	-	-	-	-	-	-	-	-	-	-	334	1	334	chr6BL	720988478	694675210	694675543	334/334(100.00)	-	-	-	-	-	-	-	-	-	-	-	-	-	-	-	-	-	-
CL104649Contig1	0.342451	0.344983	0.673239	2.31065	358	-	-	-	-	-	-	-	-	-	-	-	-	-	-	-	-	358	1	358	chr3BS	830829764	158704909	158705266	354/358(98.88)	-	-	-	-	-	-	-	-	-	-	-	-	-	-	-	-	-	-
CL10464Contig1	3.76551	3.49236	0.80294	0.760988	2196	gi|326514624|dbj|BAJ96299.1|predicted protein [Hordeum vulgare subsp. vulgare]	3.18602e-277	sp|Q9LX66|HERK_ARATH	1e-154	Receptor-like protein kinase HERK 1	KOG1187	3e-155	Serine/threonine protein kinase	-	-	-	-	-	-	-	-	2196	499	2196	chr4BL	673617499	431797308	431795611	1668/1698(98.23)	-	-	-	-	-	-	-	-	-	-	-	-	-	-	-	-	-	-
CL10464Contig2	6.70902	9.99767	2.06572	1.07428	2164	gi|475625741|gb|EMT33074.1|Receptor-like protein kinase HERK 1 [Aegilops tauschii]	0	sp|Q9LX66|HERK_ARATH	7e-148	Receptor-like protein kinase HERK 1	KOG1187	2e-148	Serine/threonine protein kinase	-	-	-	-	-	-	-	-	2164	1	2164	chr4AS	744588157	115786514	115788674	2111/2170(97.28)	-	-	-	-	-	-	-	-	-	-	-	-	-	-	-	-	-	-
CL104651Contig1	2.7754	0.701988	3.98001	6.1035	349	-	-	-	-	-	-	-	-	-	-	-	-	-	-	-	-	349	1	349	chr5BS	713149757	105698319	105697972	337/349(96.56)	-	-	-	-	-	-	-	-	-	-	-	-	-	-	-	-	-	-
CL104653Contig1	0	0.197488	0.798269	0.597993	618	-	-	-	-	-	-	-	-	-	-	-	-	-	-	-	-	618	1	618	chr3BL	830829764	771796458	771795846	604/618(97.73)	-	-	-	-	-	-	-	-	-	-	-	-	-	-	-	-	-	-
CL10465Contig1	4.95787	3.8059	7.66872	7.86684	892	gi|474074652|gb|EMS54523.1|hypothetical protein TRIUR3_14200 [Triticum urartu]	2.37078e-37	-	-	-	-	-	-	-	-	-	-	-	-	-	-	892	1	892	chr3AL	750843639	608076952	608077843	892/892(100.00)	-	-	-	-	-	-	-	-	-	-	-	-	-	-	-	-	-	-
CL104660Contig1	0.220357	1.30326	0.630078	0.844586	570	-	-	-	-	-	-	-	-	-	-	-	-	-	-	-	-	570	1	570	chr5DL	566080677	537659255	537658683	552/573(96.34)	-	-	-	-	-	-	-	-	-	-	-	-	-	-	-	-	-	-
CL104661Contig1	0.359061	0.181853	0.718554	0.708703	538	-	-	-	-	-	-	-	-	-	-	-	-	-	-	-	-	538	1	538	chr6BS	720988478	15930583	15930046	528/538(98.14)	-	-	-	-	-	-	-	-	-	-	-	-	-	-	-	-	-	-
CL104663Contig1	0.819625	1.18515	2.20536	1.43314	434	gi|474271177|gb|EMS60895.1|hypothetical protein TRIUR3_15807 [Triticum urartu]	2.62956e-17	-	-	-	-	-	-	-	-	-	-	-	-	-	-	434	1	425	chr5DS	566080677	100120326	100119904	395/426(92.72)	-	-	-	-	-	-	-	-	-	-	-	-	-	-	-	-	-	-
CL10466Contig2	0.575758	1.47789	1.11143	1.69407	904	-	-	-	-	-	-	-	-	-	-	-	-	-	-	-	-	904	1	904	chr5AL	709773743	308180865	308181768	903/904(99.89)	-	-	-	-	-	-	-	-	-	-	-	-	-	-	-	-	-	-
CL104670Contig1	0.846964	0.339784	0.852512	1.3085	987	-	-	-	-	-	-	-	-	-	-	-	-	-	-	-	-	987	1	987	chr4AS	744588157	78251794	78252768	935/988(94.64)	-	-	-	-	-	-	-	-	-	-	-	-	-	-	-	-	-	-
CL104672Contig1	5.79455	8.39765	6.11786	5.92478	331	-	-	-	-	-	-	-	-	-	-	-	-	-	-	-	-	331	1	331	chr1BL	689851870	390619673	390620003	327/331(98.79)	-	-	-	-	-	-	-	-	-	-	-	-	-	-	-	-	-	-
CL104677Contig1	0.444451	1.76956	1.75418	0.830961	339	gi|475558927|gb|EMT13219.1|hypothetical protein F775_24964 [Aegilops tauschii]	2.36628e-07	-	-	-	-	-	-	-	-	-	-	-	-	-	-	339	1	339	chr7BL	750620385	315070220	315069882	337/339(99.41)	-	-	-	-	-	-	-	-	-	-	-	-	-	-	-	-	-	-
CL10467Contig1	0.680662	0.405747	0.507191	0.72677	1151	-	-	-	-	-	-	-	-	-	-	-	-	-	-	-	-	1151	4	1071	chr6BS	720988478	97550018	97548907	906/1139(79.54)	-	-	-	-	-	-	-	-	-	-	-	-	-	-	-	-	-	-
CL104680Contig1	13.8241	11.7546	6.67931	6.26474	2798	gi|113532077|dbj|BAF04460.1|Os01g0239700 [Oryza sativa Japonica Group]	0	sp|Q9SGP2|HSL1_ARATH	0	Receptor-like protein kinase HSL1	-	-	-	-	-	-	-	-	-	-	-	2798	1	2653	chr3DS	615552423	143457105	143459750	2566/2656(96.61)	PRGDB00077900	92.35	784	43	1	443	2794	114	880	0	1345	Ta.49250	Putative_R-Genes,_predicted_from_NCBI_UniGene	Triticum aestivum	RLP	241985259	AK332519	Triticum aestivum cDNA, clone: WT004_C22, cultivar: Chinese Spring
CL10468Contig1	0.490983	0.595068	0.527133	0.670325	2237	gi|721678275|ref|XP_010237890.1|PREDICTED: uncharacterized protein LOC104584629 [Brachypodium distachyon]	7.61038e-73	-	-	-	-	-	-	-	-	-	-	-	-	-	-	2237	1	2237	chr1BS	689851870	27359349	27357114	2236/2237(99.96)	-	-	-	-	-	-	-	-	-	-	-	-	-	-	-	-	-	-
CL104692Contig1	4.27079	2.83625	1.91718	2.26362	1378	gi|326503838|dbj|BAK02705.1|predicted protein [Hordeum vulgare subsp. vulgare]	1.48717e-139	-	-	-	-	-	-	-	-	-	-	-	-	-	-	1378	1	1378	chr7DS	638686055	220290486	220289109	1351/1378(98.04)	-	-	-	-	-	-	-	-	-	-	-	-	-	-	-	-	-	-
CL104705Contig1	2.25869	1.11472	2.82412	2.85729	606	-	-	-	-	-	-	-	-	-	-	-	-	-	-	-	-	606	1	606	chr2DL	651852609	405063735	405064340	599/606(98.84)	-	-	-	-	-	-	-	-	-	-	-	-	-	-	-	-	-	-
CL104713Contig1	5.11104	5.36414	4.84103	5.0508	2551	gi|474262905|gb|EMS60635.1|LRR receptor-like serine/threonine-protein kinase GSO1 [Triticum urartu]	4.2932e-304	sp|Q9FIZ3|GSO2_ARATH	3e-50	LRR receptor-like serine/threonine-protein kinase GSO2	KOG0619	5e-67	FOG: Leucine rich repeat	-	-	-	-	-	-	-	-	2551	646	2550	chr6DS	473592718	24403478	24405380	1802/1912(94.25)	-	-	-	-	-	-	-	-	-	-	-	-	-	-	-	-	-	-
CL104714Contig1	0.175077	0.172854	0.857788	1.21382	606	-	-	-	-	-	-	-	-	-	-	-	-	-	-	-	-	606	1	606	chr7DS	638686055	220289113	220288508	600/606(99.01)	-	-	-	-	-	-	-	-	-	-	-	-	-	-	-	-	-	-
CL104716Contig1	0	0	0.970691	0.713179	374	-	-	-	-	-	-	-	-	-	-	-	-	-	-	-	-	374	1	374	chr7AL	736706236	645087017	645087390	374/374(100.00)	-	-	-	-	-	-	-	-	-	-	-	-	-	-	-	-	-	-
CL104722Contig1	1.06095	0	0.836638	0.805863	484	-	-	-	-	-	-	-	-	-	-	-	-	-	-	-	-	484	1	484	chr5BL	713149757	600119908	600120391	484/484(100.00)	-	-	-	-	-	-	-	-	-	-	-	-	-	-	-	-	-	-
CL10473Contig2	1.18112	1.29201	1.01936	1.6474	789	-	-	-	-	-	-	-	-	-	-	-	-	-	-	-	-	789	96	789	chr7AS	736706236	285794031	285793338	693/694(99.86)	-	-	-	-	-	-	-	-	-	-	-	-	-	-	-	-	-	-
CL104742Contig1	0	5.08552	2.17698	8.42273	359	-	-	-	-	-	-	-	-	-	-	-	-	-	-	-	-	359	47	315	chr4BS	673617499	203922355	203922613	229/278(82.37)	-	-	-	-	-	-	-	-	-	-	-	-	-	-	-	-	-	-
CL104744Contig1	19.3606	13.4297	1.85857	1.85613	1747	gi|326493726|dbj|BAJ85324.1|predicted protein [Hordeum vulgare subsp. vulgare]	9.98949e-211	sp|Q9LY50|ACCR3_ARATH	5e-78	Putative serine/threonine-protein kinase-like protein CCR3	KOG1187	1e-78	Serine/threonine protein kinase	-	-	-	-	-	-	-	-	1747	53	1747	chr1BS	689851870	88004999	88003295	1650/1706(96.72)	-	-	-	-	-	-	-	-	-	-	-	-	-	-	-	-	-	-
CL104746Contig1	2.3242	0.640653	3.62086	0.729572	335	gi|475592697|gb|EMT22161.1|hypothetical protein F775_00630 [Aegilops tauschii]	4.19205e-12	-	-	-	-	-	-	-	-	-	-	-	-	-	-	335	1	333	chr6AL	618079260	586781656	586781988	333/333(100.00)	-	-	-	-	-	-	-	-	-	-	-	-	-	-	-	-	-	-
CL104754Contig1	0.34943	2.7496	3.72586	0.678272	549	-	-	-	-	-	-	-	-	-	-	-	-	-	-	-	-	549	1	549	chr7DS	638686055	156451787	156452335	545/549(99.27)	-	-	-	-	-	-	-	-	-	-	-	-	-	-	-	-	-	-
CL104763Contig1	0.517287	1.67791	0.766019	1.00159	648	gi|475532063|gb|EMT08174.1|hypothetical protein F775_52230 [Aegilops tauschii]	1.40584e-11	-	-	-	-	-	-	-	-	-	-	-	-	-	-	648	1	648	chr4AS	744588157	119789482	119788839	631/648(97.38)	-	-	-	-	-	-	-	-	-	-	-	-	-	-	-	-	-	-
CL104765Contig1	0.355823	0.129053	0.603737	0.571191	866	gi|944087920|gb|KQK23272.1|hypothetical protein BRADI_1g72385, partial [Brachypodium distachyon]	1.08786e-89	sp|O64705|PP184_ARATH	4e-27	Pentatricopeptide repeat-containing protein At2g34400	KOG4197	9e-28	FOG: PPR repeat	-	-	-	-	-	-	-	-	866	1	866	chr4DL	509857067	468289622	468290487	843/866(97.34)	-	-	-	-	-	-	-	-	-	-	-	-	-	-	-	-	-	-
CL104767Contig1	1.04665	2.72456	2.36139	1.74259	1148	-	-	-	-	-	-	-	-	-	-	-	-	-	-	-	-	1148	53	1148	chrUn	480980714	101887485	101888577	1081/1097(98.54)	-	-	-	-	-	-	-	-	-	-	-	-	-	-	-	-	-	-
CL104778Contig1	12.7989	11.9082	9.0073	5.8198	304	-	-	-	-	-	-	-	-	-	-	-	-	-	-	-	-	304	1	304	chr4DL	509857067	476870135	476870438	301/304(99.01)	-	-	-	-	-	-	-	-	-	-	-	-	-	-	-	-	-	-
CL1047Contig2	0.176485	0.28941	1.67697	1.40554	5563	gi|242117496|dbj|BAH79979.1|putative unclassified retrotransposon protein [Oryza sativa Indica Group]	6.67967e-300	sp|O00370|LORF2_HUMAN	1e-47	Endonuclease	KOG1075	3e-78	FOG: Reverse transcriptase	-	-	-	-	-	-	GO:0046872;GO:0003964;GO:0009036;GO:0006310;GO:0090305;GO:0032199;GO:0032197	metal ion binding|RNA-directed DNA polymerase activity|Type II site-specific deoxyribonuclease activity|DNA recombination|nucleic acid phosphodiester bond hydrolysis|reverse transcription involved in RNA-mediated transposition|transposition, RNA-mediated	5563	1	5555	chr7BL	750620385	537252378	537257933	5520/5556(99.35)	-	-	-	-	-	-	-	-	-	-	-	-	-	-	-	-	-	-
CL104806Contig1	0.00656445	0.192713	1.31888	0.94483	878	-	-	-	-	-	-	-	-	-	-	-	-	-	-	-	-	878	4	878	chr6BL	720988478	694121443	694120581	848/876(96.80)	-	-	-	-	-	-	-	-	-	-	-	-	-	-	-	-	-	-
CL10480Contig1	0.987771	1.59093	2.01691	1.40651	2054	gi|475620469|gb|EMT31114.1|Thioredoxin-1 [Aegilops tauschii]	3.14034e-09	-	-	-	-	-	-	-	-	-	-	-	-	-	-	2054	491	2033	chr2AL	780798557	662973496	662971954	1543/1543(100.00)	-	-	-	-	-	-	-	-	-	-	-	-	-	-	-	-	-	-
CL104810Contig1	4.9509	3.36454	1.74193	3.55044	1699	gi|51535149|dbj|BAD37861.1|arm repeat-containing protein-like [Oryza sativa Japonica Group]	9.38437e-190	sp|Q9FL17|PUB40_ARATH	1e-75	U-box domain-containing protein 40	-	-	-	-	-	-	-	-	-	-	-	1699	1	1699	chr7DS	638686055	153296396	153298094	1693/1699(99.65)	-	-	-	-	-	-	-	-	-	-	-	-	-	-	-	-	-	-
CL104816Contig1	0.400002	2.04503	0.783996	2.76418	488	-	-	-	-	-	-	-	-	-	-	-	-	-	-	-	-	488	1	488	chr2DS	651852609	56825023	56825510	488/488(100.00)	-	-	-	-	-	-	-	-	-	-	-	-	-	-	-	-	-	-
CL10481Contig1	0.521958	0.628643	1.5947	0.794318	800	-	-	-	-	-	-	-	-	-	-	-	-	-	-	-	-	800	1	782	chr4AL	744588157	466923413	466924194	782/782(100.00)	-	-	-	-	-	-	-	-	-	-	-	-	-	-	-	-	-	-
CL104823Contig1	1.95632	4.0141	3.63853	1.97928	1710	gi|326531784|dbj|BAJ97896.1|predicted protein, partial [Hordeum vulgare subsp. vulgare]	6.31402e-209	sp|O64668|PSNA_ARATH	9e-49	Presenilin-like protein At1g08700	KOG2736	2e-49	Presenilin	ko04310;ko04330	Wnt signaling pathway|Notch signaling pathway	2	K04505	PSEN1, PS1	presenilin 1	GO:0005789;GO:0000139;GO:0005798;GO:0005887;GO:0043231;GO:0005634;GO:0004190;GO:0004175;GO:0007219;GO:0016485	endoplasmic reticulum membrane|Golgi membrane|Golgi-associated vesicle|integral component of plasma membrane|intracellular membrane-bounded organelle|nucleus|aspartic-type endopeptidase activity|endopeptidase activity|Notch signaling pathway|protein processing	1710	141	1709	chr4DS	509857067	49889567	49891162	1547/1596(96.93)	-	-	-	-	-	-	-	-	-	-	-	-	-	-	-	-	-	-
CL104827Contig1	0	0	7.29824	5.08848	419	gi|475554711|gb|EMT12280.1|hypothetical protein F775_10959 [Aegilops tauschii]	7.527e-10	-	-	-	-	-	-	-	-	-	-	-	-	-	-	419	1	419	chrUn	480980714	222086205	222086625	398/422(94.31)	-	-	-	-	-	-	-	-	-	-	-	-	-	-	-	-	-	-
CL104868Contig1	1.05805	0.535976	2.66715	2.05251	393	-	-	-	-	-	-	-	-	-	-	-	-	-	-	-	-	393	1	393	chr3BL	830829764	540204112	540204505	384/394(97.46)	-	-	-	-	-	-	-	-	-	-	-	-	-	-	-	-	-	-
CL104882Contig1	2.86252	2.44152	3.9552	1.52662	337	-	-	-	-	-	-	-	-	-	-	-	-	-	-	-	-	337	1	337	chr4DL	509857067	504079979	504079643	332/337(98.52)	-	-	-	-	-	-	-	-	-	-	-	-	-	-	-	-	-	-
CL104884Contig1	0.497289	0.602718	2.52152	2.47873	1728	-	-	-	-	-	-	-	-	-	-	-	-	-	-	-	-	1728	1	1728	chr3BL	830829764	417262137	417263874	1672/1757(95.16)	-	-	-	-	-	-	-	-	-	-	-	-	-	-	-	-	-	-
CL104898Contig1	8.73812	8.02779	4.92599	6.15579	1739	gi|474033711|gb|EMS53066.1|Cyclin-dependent kinase G-1 [Triticum urartu]	6.49525e-219	sp|A2X6X1|CDKG1_ORYSI	3e-158	Cyclin-dependent kinase G-1	KOG0663	5e-100	Protein kinase PITSLRE and related kinases	-	-	-	-	-	-	GO:0005524;GO:0004693;GO:0008353	ATP binding|cyclin-dependent protein serine/threonine kinase activity|RNA polymerase II carboxy-terminal domain kinase activity	1739	1	1679	chr6DL	473592718	273087830	273089500	1663/1679(99.05)	-	-	-	-	-	-	-	-	-	-	-	-	-	-	-	-	-	-
CL104899Contig1	0.287883	1.2879	1.62088	0.697653	1668	-	-	-	-	-	-	-	-	-	-	-	-	-	-	-	-	1668	22	1668	chr7AL	736706236	492643688	492642042	1647/1647(100.00)	-	-	-	-	-	-	-	-	-	-	-	-	-	-	-	-	-	-
CL104901Contig1	0.360586	0	0.70452	0.687692	430	-	-	-	-	-	-	-	-	-	-	-	-	-	-	-	-	430	1	430	chr6AL	618079260	568061786	568061357	429/430(99.77)	-	-	-	-	-	-	-	-	-	-	-	-	-	-	-	-	-	-
CL104903Contig1	0	0	1.47022	2.00992	380	gi|475568078|gb|EMT15403.1|hypothetical protein F775_27504 [Aegilops tauschii]	2.7757e-16	-	-	-	-	-	-	-	-	-	-	-	-	-	-	380	1	378	chr3BL	830829764	322296027	322296404	366/378(96.83)	-	-	-	-	-	-	-	-	-	-	-	-	-	-	-	-	-	-
CL104904Contig1	35.2361	28.8484	18.9572	34.0648	309	gi|326501688|dbj|BAK02633.1|predicted protein [Hordeum vulgare subsp. vulgare]	1.05549e-07	sp|Q0DAE4|GRXC8_ORYSJ	8e-09	Glutaredoxin-C8	KOG1752	2e-07	Glutaredoxin and related proteins	-	-	-	-	-	-	GO:0005737;GO:0009055;GO:0015035;GO:0045454	cytoplasm|electron carrier activity|protein disulfide oxidoreductase activity|cell redox homeostasis	309	20	309	chr7DL	638686055	591446759	591446470	284/290(97.93)	-	-	-	-	-	-	-	-	-	-	-	-	-	-	-	-	-	-
CL10491Contig1	4.2992	4.43912	3.61973	4.10115	2190	gi|326511593|dbj|BAJ91941.1|predicted protein [Hordeum vulgare subsp. vulgare]	4.2285e-250	sp|Q8LL69|DBNBT_TAXCA	1e-40	3'-N-debenzoyl-2'-deoxytaxol N-benzoyltransferase	-	-	-	-	-	-	-	-	-	GO:0016747;GO:0042617	transferase activity, transferring acyl groups other than amino-acyl groups|paclitaxel biosynthetic process	2190	2	2190	chr7BS	750620385	6395732	6393541	2168/2192(98.91)	-	-	-	-	-	-	-	-	-	-	-	-	-	-	-	-	-	-
CL10492Contig1	2.45751	1.44887	3.40783	4.19557	987	-	-	-	-	-	-	-	-	-	-	-	-	-	-	-	-	987	1	987	chr5DL	566080677	481516661	481517646	980/987(99.29)	-	-	-	-	-	-	-	-	-	-	-	-	-	-	-	-	-	-
CL10493Contig1	2.16242	2.40714	1.2116	1.54774	1532	-	-	-	-	-	-	-	-	-	-	-	-	-	-	-	-	1532	321	1508	chr2AL	780798557	605059273	605060473	1150/1207(95.28)	-	-	-	-	-	-	-	-	-	-	-	-	-	-	-	-	-	-
CL104942Contig1	0	1.78231	2.62857	0.855433	304	-	-	-	-	-	-	-	-	-	-	-	-	-	-	-	-	304	1	304	chr2BL	801256715	485040653	485040350	303/304(99.67)	-	-	-	-	-	-	-	-	-	-	-	-	-	-	-	-	-	-
CL10494Contig1	1.35632	0.816285	1.98904	1.29852	1837	gi|475622437|gb|EMT31871.1|Receptor-like protein kinase HSL1 [Aegilops tauschii]	0	sp|Q9SGP2|HSL1_ARATH	0	Receptor-like protein kinase HSL1	-	-	-	-	-	-	-	-	-	-	-	1837	1	1837	chr2AS	780798557	68879001	68880837	1837/1837(100.00)	PRGDB00204351	75.32	624	128	7	3	1829	226	838	0	816	Bradi3g35137.1	Putative_R-Genes,_predicted_from_Pythozome	Brachypodium distachyon	RLP	-	-	-
CL104950Contig1	4.05766	5.13736	5.66716	4.55403	320	-	-	-	-	-	-	-	-	-	-	-	-	-	-	-	-	320	1	320	chr6AL	618079260	610899296	610899612	307/320(95.94)	-	-	-	-	-	-	-	-	-	-	-	-	-	-	-	-	-	-
CL104951Contig1	1.50372e-64	0.130791	0.642779	1.2695	685	-	-	-	-	-	-	-	-	-	-	-	-	-	-	-	-	685	11	685	chr6BS	720988478	216511573	216512246	662/675(98.07)	-	-	-	-	-	-	-	-	-	-	-	-	-	-	-	-	-	-
CL104952Contig1	3.93386	5.52662	3.27917	1.34696	1635	gi|474086699|gb|EMS54691.1|Protein argonaute 1A [Triticum urartu]	1.19652e-72	-	-	-	-	-	-	-	-	-	-	-	-	-	-	1635	49	1617	chr6DL	473592718	461510275	461508707	1569/1569(100.00)	-	-	-	-	-	-	-	-	-	-	-	-	-	-	-	-	-	-
CL104961Contig1	58.7954	70.4185	69.1839	72.6155	1734	gi|597709749|gb|ABF72535.3|magnesium chelatase 40-kDa subunit [Hordeum vulgare subsp. vulgare]	3.10652e-225	sp|Q53RM0|CHLI_ORYSJ	0	Magnesium-chelatase subunit ChlI, chloroplastic	-	-	-	ko00860	Porphyrin and chlorophyll metabolism	1	K03405	chlI, bchI	magnesium chelatase subunit I	GO:0009507;GO:0005524;GO:0016851;GO:0015995;GO:0015979	chloroplast|ATP binding|magnesium chelatase activity|chlorophyll biosynthetic process|photosynthesis	1734	260	1710	chr7BL	750620385	648670476	648669026	1432/1451(98.69)	-	-	-	-	-	-	-	-	-	-	-	-	-	-	-	-	-	-
CL104962Contig1	2.30819	2.66823	2.64258	1.96919	1751	gi|326515180|dbj|BAK03503.1|predicted protein [Hordeum vulgare subsp. vulgare]	2.77239e-197	sp|Q9LZ00|MED4_ARATH	8e-43	Mediator of RNA polymerase II transcription subunit 4	-	-	-	-	-	-	-	-	-	GO:0070847;GO:0016592;GO:0001104;GO:0006357;GO:0006351	core mediator complex|mediator complex|RNA polymerase II transcription cofactor activity|regulation of transcription from RNA polymerase II promoter|transcription, DNA-templated	1751	1	1309	chr5DL	566080677	426296558	426295250	1306/1309(99.77)	-	-	-	-	-	-	-	-	-	-	-	-	-	-	-	-	-	-
CL10497Contig1	13.2091	10.2252	7.20545	8.50561	1949	gi|475543900|gb|EMT10229.1|Disease resistance protein RPM1 [Aegilops tauschii]	1.97342e-49	-	-	-	-	-	-	-	-	-	-	-	-	-	-	1949	18	1949	chrUn	480980714	62158564	62160495	1932/1932(100.00)	-	-	-	-	-	-	-	-	-	-	-	-	-	-	-	-	-	-
CL104989Contig1	0.603016	0.150928	0.588249	0.71936	583	-	-	-	-	-	-	-	-	-	-	-	-	-	-	-	-	583	1	583	chr1AS	594102056	146942864	146942282	583/583(100.00)	-	-	-	-	-	-	-	-	-	-	-	-	-	-	-	-	-	-
CL104Contig3	0.343494	0.307381	0.500975	0.901081	5298	gi|32482394|gb|AAP84386.1|FCA protein, partial [Triticum aestivum]	4.23166e-30	-	-	-	-	-	-	-	-	-	-	-	-	-	-	5298	1042	5296	chr6BL	720988478	352071407	352067149	3977/4304(92.40)	-	-	-	-	-	-	-	-	-	-	-	-	-	-	-	-	-	-
CL104Contig4	1.13229	1.41924	1.21989	1.57505	2281	gi|475600302|gb|EMT24493.1|Subtilisin-like protease [Aegilops tauschii]	6.72896e-08	-	-	-	-	-	-	-	-	-	-	-	-	-	-	2281	1	1735	chr2BS	801256715	301449157	301447425	1368/1793(76.30)	-	-	-	-	-	-	-	-	-	-	-	-	-	-	-	-	-	-
CL104Contig6	1.0502	0.990465	1.87533	2.2115	893	-	-	-	-	-	-	-	-	-	-	-	-	-	-	-	-	893	1	822	chr6BS	720988478	92534245	92533415	804/833(96.52)	-	-	-	-	-	-	-	-	-	-	-	-	-	-	-	-	-	-
CL104Contig7	0.0107572	0.379961	0.545997	0.637807	1610	-	-	-	-	-	-	-	-	-	-	-	-	-	-	-	-	1610	1	1522	chr2BL	801256715	427733569	427735080	1387/1554(89.25)	-	-	-	-	-	-	-	-	-	-	-	-	-	-	-	-	-	-
CL104Contig8	0.783366	0.499612	1.17505	0.541007	2385	-	-	-	-	-	-	-	-	-	-	-	-	-	-	-	-	2385	60	2385	chr6BL	720988478	448350986	448353313	2322/2328(99.74)	-	-	-	-	-	-	-	-	-	-	-	-	-	-	-	-	-	-
CL105015Contig1	6.75728	3.6828	2.68389	1.88946	561	-	-	-	-	-	-	-	-	-	-	-	-	-	-	-	-	561	1	561	chr1BS	689851870	151741587	151742147	546/561(97.33)	-	-	-	-	-	-	-	-	-	-	-	-	-	-	-	-	-	-
CL105022Contig1	1.22909	0.823328	0.660594	2.84947	441	gi|670018131|emb|CDJ26664.1|unnamed protein product [Triticum aestivum]	1.12179e-33	sp|F8WKW1|UGT2_GARJA	3e-14	7-deoxyloganetin glucosyltransferase	KOG1192	2e-11	UDP-glucuronosyl and UDP-glucosyl transferase	-	-	-	-	-	-	GO:0035251;GO:0008152	UDP-glucosyltransferase activity|metabolic process	441	1	441	chr3DS	615552423	54830077	54829637	420/441(95.24)	-	-	-	-	-	-	-	-	-	-	-	-	-	-	-	-	-	-
CL105024Contig1	0	2.33606	1.51476	1.53214	387	-	-	-	-	-	-	-	-	-	-	-	-	-	-	-	-	387	1	384	chr2DS	651852609	263492666	263493044	373/384(97.14)	-	-	-	-	-	-	-	-	-	-	-	-	-	-	-	-	-	-
CL105030Contig1	0	0	2.45642	1.23783	397	-	-	-	-	-	-	-	-	-	-	-	-	-	-	-	-	397	1	397	chr3AL	750843639	492036339	492036735	394/397(99.24)	-	-	-	-	-	-	-	-	-	-	-	-	-	-	-	-	-	-
CL105031Contig1	31.6305	7.82401	23.4598	7.85049	303	-	-	-	-	-	-	-	-	-	-	-	-	-	-	-	-	303	1	303	chr7AS	736706236	1376925	1377238	301/314(95.86)	-	-	-	-	-	-	-	-	-	-	-	-	-	-	-	-	-	-
CL105032Contig1	7.77617	7.85011	7.63884	6.77985	1784	gi|326506980|dbj|BAJ95567.1|predicted protein [Hordeum vulgare subsp. vulgare]	3.15754e-180	sp|Q339W7|LHP1_ORYSJ	3e-88	Probable chromo domain-containing protein LHP1	KOG1911	5e-20	Heterochromatin-associated protein HP1 and related CHROMO domain proteins	-	-	-	-	-	-	GO:0009507;GO:0000791;GO:0005720;GO:0003677;GO:0003935;GO:0006342;GO:0016569;GO:0009825;GO:0009910;GO:0045857;GO:0048573;GO:0010016;GO:0006351;GO:0010048	chloroplast|euchromatin|nuclear heterochromatin|DNA binding|GTP cyclohydrolase II activity|chromatin silencing|covalent chromatin modification|multidimensional cell growth|negative regulation of flower development|negative regulation of molecular function, epigenetic|photoperiodism, flowering|shoot system morphogenesis|transcription, DNA-templated|vernalization response	1784	1	1784	chr7DL	638686055	443171057	443172836	1760/1787(98.49)	-	-	-	-	-	-	-	-	-	-	-	-	-	-	-	-	-	-
CL105038Contig1	0.357609	0	2.11492	0.678809	383	-	-	-	-	-	-	-	-	-	-	-	-	-	-	-	-	383	1	382	chr1BS	689851870	48265187	48265568	382/382(100.00)	-	-	-	-	-	-	-	-	-	-	-	-	-	-	-	-	-	-
CL105042Contig1	9.72158	3.61046	12.7093	10.8196	1704	-	-	-	-	-	-	-	-	-	-	-	-	-	-	-	-	1704	103	1483	chr6BL	720988478	556765098	556766478	1381/1381(100.00)	-	-	-	-	-	-	-	-	-	-	-	-	-	-	-	-	-	-
CL105044Contig1	1.19301	0.753574	0.950841	0.813913	1810	gi|475618774|gb|EMT30534.1|hypothetical protein F775_05012 [Aegilops tauschii]	4.43297e-230	sp|Q9FLS0|FB253_ARATH	5e-11	F-box protein At5g07610	-	-	-	-	-	-	-	-	-	-	-	1810	20	1798	chr7DL	638686055	586509023	586507230	1727/1796(96.16)	-	-	-	-	-	-	-	-	-	-	-	-	-	-	-	-	-	-
CL105049Contig1	4.81747	5.87857	7.39839	6.54697	1787	-	-	-	-	-	-	-	-	-	-	-	-	-	-	-	-	1787	1	1688	chr4BL	673617499	545863468	545861791	1582/1693(93.44)	-	-	-	-	-	-	-	-	-	-	-	-	-	-	-	-	-	-
CL10504Contig1	0.829543	1.67536	2.3968	1.91689	697	gi|473798530|gb|EMS46522.1|hypothetical protein TRIUR3_09224 [Triticum urartu]	2.59273e-10	-	-	-	-	-	-	-	-	-	-	-	-	-	-	697	1	697	chr3DS	615552423	42884611	42883915	697/697(100.00)	-	-	-	-	-	-	-	-	-	-	-	-	-	-	-	-	-	-
CL105057Contig1	0.998058	1.14693	6.15529	8.10441	328	-	-	-	-	-	-	-	-	-	-	-	-	-	-	-	-	328	1	310	chr4AL	744588157	469845089	469844783	292/310(94.19)	-	-	-	-	-	-	-	-	-	-	-	-	-	-	-	-	-	-
CL105059Contig1	0	0	0.694836	0.677813	371	-	-	-	-	-	-	-	-	-	-	-	-	-	-	-	-	371	1	371	chr2AL	780798557	726024204	726024574	371/371(100.00)	-	-	-	-	-	-	-	-	-	-	-	-	-	-	-	-	-	-
CL10507Contig1	0.574282	0.573299	1.07912	1.13163	1289	-	-	-	-	-	-	-	-	-	-	-	-	-	-	-	-	1289	1	1048	chr7DS	638686055	1359492	1360539	1048/1048(100.00)	-	-	-	-	-	-	-	-	-	-	-	-	-	-	-	-	-	-
CL105089Contig1	1.07524	1.83754	2.55754	5.14654	758	gi|284434732|gb|ADB85429.1|putative retrotransposon protein [Phyllostachys edulis]	2.81141e-80	sp|P10978|POLX_TOBAC	2e-41	Endonuclease	KOG0017	1e-91	FOG: Transposon-encoded proteins with TYA, reverse transcriptase, integrase domains in various combinations	-	-	-	-	-	-	GO:0004190;GO:0004519;GO:0003676;GO:0003964;GO:0008270;GO:0015074	aspartic-type endopeptidase activity|endonuclease activity|nucleic acid binding|RNA-directed DNA polymerase activity|zinc ion binding|DNA integration	758	1	758	chr7BS	750620385	286760128	286760887	718/761(94.35)	-	-	-	-	-	-	-	-	-	-	-	-	-	-	-	-	-	-
CL10509Contig1	84.2933	65.2732	8.32554	10.3579	2787	gi|326500150|dbj|BAJ90910.1|predicted protein [Hordeum vulgare subsp. vulgare]	0	sp|Q69VG1|CIGR1_ORYSJ	0	Chitin-inducible gibberellin-responsive protein 1	-	-	-	-	-	-	-	-	-	GO:0005634;GO:0043565;GO:0003700;GO:0006355;GO:0006351	nucleus|sequence-specific DNA binding|transcription factor activity, sequence-specific DNA binding|regulation of transcription, DNA-templated|transcription, DNA-templated	2787	176	2787	chr2AS	780798557	200180992	200178381	2597/2612(99.43)	-	-	-	-	-	-	-	-	-	-	-	-	-	-	-	-	-	-
CL105119Contig1	0.334117	0	0.956771	4.38652	382	-	-	-	-	-	-	-	-	-	-	-	-	-	-	-	-	382	1	382	chr3BS	830829764	175761661	175761283	368/382(96.34)	-	-	-	-	-	-	-	-	-	-	-	-	-	-	-	-	-	-
CL105130Contig1	2.87728	0.572985	3.83128	1.627	317	-	-	-	-	-	-	-	-	-	-	-	-	-	-	-	-	317	1	317	chr7DS	638686055	74594692	74594376	317/317(100.00)	-	-	-	-	-	-	-	-	-	-	-	-	-	-	-	-	-	-
CL105135Contig1	30.4899	27.2683	28.1341	25.8448	2651	gi|360041059|gb|AEV92814.1|DELLA protein [Triticum aestivum]	0	sp|Q9ST59|RHT1_WHEAT	0	DELLA protein RHT-1	-	-	-	ko04075	Plant hormone signal transduction	1	K14494	DELLA	DELLA protein	-	-	2651	8	2584	chr4DS	509857067	18780828	18783421	2510/2605(96.35)	-	-	-	-	-	-	-	-	-	-	-	-	-	-	-	-	-	-
CL105136Contig1	1.57424	1.03482	2.05693	3.45898	341	-	-	-	-	-	-	-	-	-	-	-	-	-	-	-	-	341	1	341	chr3DL	615552423	553740134	553739792	334/343(97.38)	-	-	-	-	-	-	-	-	-	-	-	-	-	-	-	-	-	-
CL105151Contig1	1.63146	1.95835	0.942916	0.914651	328	gi|304325220|gb|ADM25002.1|Rp1-like protein, partial [Triticum aestivum]	8.71158e-42	-	-	-	-	-	-	-	-	-	-	-	-	-	-	328	1	328	chr4AL	744588157	735776656	735776983	317/328(96.65)	PRGDB00078119	83.64	110	17	1	2	328	83	192	3e-36	134	Ta.68653	Putative_R-Genes,_predicted_from_NCBI_UniGene	Triticum aestivum	CNL	241987425	AK334682	Triticum aestivum cDNA, clone: WT010_K24, cultivar: Chinese Spring
CL105153Contig1	0	0	2.09458	2.02496	342	-	-	sp|Q651U1|CRYD_ORYSJ	5e-06	Cryptochrome DASH, chloroplastic/mitochondrial	-	-	-	-	-	-	-	-	-	GO:0009507;GO:0005739;GO:0003677;GO:0003913;GO:0006281;GO:0018298	chloroplast|mitochondrion|DNA binding|DNA photolyase activity|DNA repair|protein-chromophore linkage	342	1	335	chr7DL	638686055	587850009	587850343	329/335(98.21)	-	-	-	-	-	-	-	-	-	-	-	-	-	-	-	-	-	-
CL105154Contig1	180.307	138.471	52.5238	51.199	1749	gi|326497677|dbj|BAK05928.1|predicted protein [Hordeum vulgare subsp. vulgare]	7.38622e-79	-	-	-	-	-	-	-	-	-	-	-	-	-	-	1749	1	1739	chr6DL	473592718	444132176	444133909	1674/1746(95.88)	-	-	-	-	-	-	-	-	-	-	-	-	-	-	-	-	-	-
CL10515Contig1	6.23887	6.47288	3.90456	3.10561	4156	gi|670424700|ref|XP_008653030.1|	0	sp|K7TQE3|HIP_MAIZE	1e-159	HSP-interacting protein {ECO:0000303|PubMed:27541862}	KOG4151	2e-146	Myosin assembly protein/sexual cycle protein and related proteins	-	-	-	-	-	-	-	-	4156	1	3489	chr5AL	709773743	559068414	559071907	3381/3532(95.72)	-	-	-	-	-	-	-	-	-	-	-	-	-	-	-	-	-	-
CL10515Contig2	1.10261	6.05675	4.79196	4.88093	423	gi|475487805|gb|EMT03328.1|Protein unc-45-A-like protein [Aegilops tauschii]	1.36227e-07	-	-	-	-	-	-	-	-	-	-	-	-	-	-	423	1	423	chr5AL	709773743	559069661	559070083	423/423(100.00)	-	-	-	-	-	-	-	-	-	-	-	-	-	-	-	-	-	-
CL105168Contig1	2.43438	1.56824	1.61324	5.50094	368	-	-	-	-	-	-	-	-	-	-	-	-	-	-	-	-	368	1	368	chr1DS	495453186	141707014	141706647	367/368(99.73)	-	-	-	-	-	-	-	-	-	-	-	-	-	-	-	-	-	-
CL10516Contig1	1.23681	5.32162	5.60317	1.88516	767	-	-	-	-	-	-	-	-	-	-	-	-	-	-	-	-	767	1	767	chr7AL	736706236	725787443	725786677	767/767(100.00)	-	-	-	-	-	-	-	-	-	-	-	-	-	-	-	-	-	-
CL105175Contig1	4.05551	4.92967	2.29581	0.763995	390	gi|474086789|gb|EMS54705.1|Lysosomal Pro-X carboxypeptidase [Triticum urartu]	2.03304e-11	-	-	-	-	-	-	-	-	-	-	-	-	-	-	390	1	390	chr7BL	750620385	689965360	689965749	384/390(98.46)	-	-	-	-	-	-	-	-	-	-	-	-	-	-	-	-	-	-
CL105184Contig1	0.720827	1.51709	0.709609	1.44	1604	-	-	-	-	-	-	-	-	-	-	-	-	-	-	-	-	1604	1	1355	chr5BS	713149757	209649118	209647773	1335/1355(98.52)	-	-	-	-	-	-	-	-	-	-	-	-	-	-	-	-	-	-
CL105191Contig1	1.28098	4.28763	3.58099	3.15879	402	gi|326514964|dbj|BAJ99843.1|predicted protein [Hordeum vulgare subsp. vulgare]	5.11553e-10	-	-	-	-	-	-	-	-	-	-	-	-	-	-	402	97	402	chr3DL	615552423	402465718	402466023	304/306(99.35)	-	-	-	-	-	-	-	-	-	-	-	-	-	-	-	-	-	-
CL105192Contig1	0.80258	2.02458	0.78742	3.48609	357	-	-	-	-	-	-	-	-	-	-	-	-	-	-	-	-	357	1	357	chr2AL	780798557	715944338	715944694	357/357(100.00)	-	-	-	-	-	-	-	-	-	-	-	-	-	-	-	-	-	-
CL105193Contig1	7.3084	3.76406	3.38125	1.21446	511	-	-	-	-	-	-	-	-	-	-	-	-	-	-	-	-	511	1	511	chr1AS	594102056	114063025	114062515	511/511(100.00)	-	-	-	-	-	-	-	-	-	-	-	-	-	-	-	-	-	-
CL10519Contig2	0.468641	0.539215	2.16872	2.00449	791	gi|473813248|gb|EMS46831.1|Digeranylgeranylglyceryl phosphate synthase [Triticum urartu]	3.7155e-17	-	-	-	-	-	-	-	-	-	-	-	-	-	-	791	15	791	chr2AS	780798557	271884495	271883720	775/777(99.74)	-	-	-	-	-	-	-	-	-	-	-	-	-	-	-	-	-	-
CL105201Contig1	3.7256	5.53378	5.6624	4.82827	1577	gi|475531731|gb|EMT08127.1|hypothetical protein F775_06441 [Aegilops tauschii]	4.01667e-111	sp|Q9SR02|MED14_ARATH	4e-69	Mediator of RNA polymerase II transcription subunit 14	KOG1875	1e-69	Thyroid hormone receptor-associated coactivator complex component (TRAP170)	-	-	-	-	-	-	GO:0070847;GO:0016592;GO:0009506;GO:0001104;GO:0009631;GO:0007275;GO:0008284;GO:0040008;GO:0009627;GO:0006351	core mediator complex|mediator complex|plasmodesma|RNA polymerase II transcription cofactor activity|cold acclimation|multicellular organism development|positive regulation of cell proliferation|regulation of growth|systemic acquired resistance|transcription, DNA-templated	1577	1	1542	chr2DS	651852609	218048152	218049688	1519/1546(98.25)	-	-	-	-	-	-	-	-	-	-	-	-	-	-	-	-	-	-
CL105203Contig1	0	0	0.776444	1.49692	305	-	-	-	-	-	-	-	-	-	-	-	-	-	-	-	-	305	1	305	chr4DL	509857067	502036793	502036489	296/305(97.05)	-	-	-	-	-	-	-	-	-	-	-	-	-	-	-	-	-	-
CL105219Contig1	9.38751	6.7552	5.55687	19.5399	327	-	-	-	-	-	-	-	-	-	-	-	-	-	-	-	-	327	1	327	chr7AL	736706236	492641990	492641663	319/328(97.26)	-	-	-	-	-	-	-	-	-	-	-	-	-	-	-	-	-	-
CL10521Contig1	1.28049	1.39733	2.26214	1.72247	1067	gi|474368921|gb|EMS63672.1|Disease resistance protein RPM1 [Triticum urartu]	4.04191e-34	-	-	-	-	-	-	-	-	-	-	-	-	-	-	1067	1	1018	chr3BL	830829764	779373642	779372623	958/1020(93.92)	-	-	-	-	-	-	-	-	-	-	-	-	-	-	-	-	-	-
CL105224Contig1	0.669063	3.38104	1.30184	7.40977	306	-	-	sp|Q943F3|RL18A_ORYSJ	2e-06	60S ribosomal protein L18a	-	-	-	-	-	-	-	-	-	GO:0022625;GO:0003735;GO:0006412	cytosolic large ribosomal subunit|structural constituent of ribosome|translation	306	1	300	chr3BL	830829764	526805217	526804917	291/301(96.68)	-	-	-	-	-	-	-	-	-	-	-	-	-	-	-	-	-	-
CL105225Contig1	0.720619	1.10653	1.44507	2.40899	332	gi|475460744|gb|EMT02024.1|hypothetical protein F775_29940 [Aegilops tauschii]	2.8915e-37	-	-	-	-	-	-	-	-	-	-	-	-	-	-	332	1	332	chr2DL	651852609	548086708	548086377	329/332(99.10)	-	-	-	-	-	-	-	-	-	-	-	-	-	-	-	-	-	-
CL105229Contig1	4.42118	5.45343	0.545985	2.65452	357	-	-	-	-	-	-	-	-	-	-	-	-	-	-	-	-	357	79	357	chr4DL	509857067	256553504	256553781	271/279(97.13)	-	-	-	-	-	-	-	-	-	-	-	-	-	-	-	-	-	-
CL105231Contig1	0	1.11497	0.804813	0.541099	634	-	-	-	-	-	-	-	-	-	-	-	-	-	-	-	-	634	149	634	chr3BS	830829764	59462818	59462312	453/515(87.96)	-	-	-	-	-	-	-	-	-	-	-	-	-	-	-	-	-	-
CL105233Contig1	0.396649	0	1.14374	0.765373	541	-	-	-	-	-	-	-	-	-	-	-	-	-	-	-	-	541	1	541	chr3DL	615552423	499039904	499040444	541/541(100.00)	-	-	-	-	-	-	-	-	-	-	-	-	-	-	-	-	-	-
CL105234Contig1	1.82333	2.49903	3.52339	1.44548	1603	-	-	-	-	-	-	-	-	-	-	-	-	-	-	-	-	1603	1	1603	chr5BL	713149757	278108946	278107346	1591/1603(99.25)	-	-	-	-	-	-	-	-	-	-	-	-	-	-	-	-	-	-
CL105236Contig1	3.71826	4.39503	1.56214	3.4773	321	-	-	-	-	-	-	-	-	-	-	-	-	-	-	-	-	321	1	321	chr4AS	744588157	182897446	182897766	321/321(100.00)	-	-	-	-	-	-	-	-	-	-	-	-	-	-	-	-	-	-
CL105248Contig1	2.31455	1.72914	0.548599	6.41784	359	gi|475600425|gb|EMT24536.1|hypothetical protein F775_52668 [Aegilops tauschii]	2.15007e-45	-	-	-	-	-	-	-	-	-	-	-	-	-	-	359	1	359	chrUn	480980714	322337224	322336866	356/359(99.16)	-	-	-	-	-	-	-	-	-	-	-	-	-	-	-	-	-	-
CL10524Contig1	1.20742	1.08672	0.595237	0.535309	2771	-	-	-	-	-	-	-	-	-	-	-	-	-	-	-	-	2771	1	2771	chr6BS	720988478	54163788	54161034	2730/2771(98.52)	-	-	-	-	-	-	-	-	-	-	-	-	-	-	-	-	-	-
CL105253Contig1	4.76613	3.46446	2.95602	3.71408	1513	-	-	-	-	-	-	-	-	-	-	-	-	-	-	-	-	1513	1	1513	chr4DS	509857067	16658519	16657007	1512/1513(99.93)	-	-	-	-	-	-	-	-	-	-	-	-	-	-	-	-	-	-
CL105255Contig1	3.27959	0.430566	1.11651	1.05144	625	gi|475570271|gb|EMT15981.1|hypothetical protein F775_52046 [Aegilops tauschii]	3.89627e-67	sp|Q7X7X4|C99A2_ORYSJ	8e-54	Cytochrome P450 99A2	KOG0156	2e-32	Cytochrome P450 CYP2 subfamily	ko00590;ko00591	Arachidonic acid metabolism|Linoleic acid metabolism	2	K07418	CYP2J	cytochrome P450 family 2 subfamily J	GO:0016021;GO:0016020;GO:0020037;GO:0005506;GO:0016709;GO:0006952;GO:0044550	integral component of membrane|membrane|heme binding|iron ion binding|oxidoreductase activity, acting on paired donors, with incorporation or reduction of molecular oxygen, NAD(P)H as one donor, and incorporation of one atom of oxygen|defense response|secondary metabolite biosynthetic process	625	1	625	chrUn	480980714	12472349	12471725	624/625(99.84)	-	-	-	-	-	-	-	-	-	-	-	-	-	-	-	-	-	-
CL105263Contig1	2.94725	3.70363	2.88617	2.66526	577	-	-	-	-	-	-	-	-	-	-	-	-	-	-	-	-	577	1	577	chr1BL	689851870	573574803	573574230	538/581(92.60)	-	-	-	-	-	-	-	-	-	-	-	-	-	-	-	-	-	-
CL105267Contig1	2.9023	2.85844	0.949717	1.94025	1657	gi|326524279|dbj|BAK00523.1|predicted protein [Hordeum vulgare subsp. vulgare]	7.34216e-134	-	-	-	-	-	-	-	-	-	-	-	-	-	-	1657	1	1274	chr4BS	673617499	139138899	139137630	1263/1274(99.14)	-	-	-	-	-	-	-	-	-	-	-	-	-	-	-	-	-	-
CL105269Contig1	1.35371e-20	0.0258839	3.90979	1.97238	306	gi|475559903|gb|EMT13442.1|hypothetical protein F775_01860 [Aegilops tauschii]	3.40526e-06	-	-	-	KOG1801	6e-06	tRNA-splicing endonuclease positive effector (SEN1)	-	-	-	-	-	-	-	-	306	1	306	chr5DS	566080677	55548301	55547996	305/306(99.67)	-	-	-	-	-	-	-	-	-	-	-	-	-	-	-	-	-	-
CL10526Contig1	5.81194	6.37801	5.61367	5.91983	1547	gi|669027522|emb|CDM80957.1|unnamed protein product [Triticum aestivum]	5.18178e-237	-	-	-	-	-	-	-	-	-	-	-	-	-	-	1547	20	1316	chr3AS	750843639	27591908	27590616	1279/1300(98.38)	-	-	-	-	-	-	-	-	-	-	-	-	-	-	-	-	-	-
CL105270Contig1	3.00658	2.73997	4.28274	3.0486	380	-	-	-	-	-	-	-	-	-	-	-	-	-	-	-	-	380	1	336	chr7BL	750620385	317705057	317704722	336/336(100.00)	-	-	-	-	-	-	-	-	-	-	-	-	-	-	-	-	-	-
CL105279Contig1	0	3.12155	1.54979	1.47822	318	-	-	-	-	-	-	-	-	-	-	-	-	-	-	-	-	318	1	318	chr5AL	709773743	494391628	494391945	315/318(99.06)	-	-	-	-	-	-	-	-	-	-	-	-	-	-	-	-	-	-
CL105282Contig1	12.6698	8.48635	10.9561	9.14581	301	-	-	-	-	-	-	-	-	-	-	-	-	-	-	-	-	301	1	286	chr1AL	594102056	229420892	229421177	285/286(99.65)	-	-	-	-	-	-	-	-	-	-	-	-	-	-	-	-	-	-
CL105292Contig1	1.71156	12.7942	11.3106	1.74052	554	-	-	-	-	-	-	-	-	-	-	-	-	-	-	-	-	554	20	554	chr7DL	638686055	578176094	578176628	523/535(97.76)	-	-	-	-	-	-	-	-	-	-	-	-	-	-	-	-	-	-
CL1052Contig2	3.59355	7.18722	5.33484	5.3233	1263	-	-	-	-	-	-	-	-	-	-	-	-	-	-	-	-	1263	1	1263	chr5BL	713149757	710612603	710611341	1263/1263(100.00)	-	-	-	-	-	-	-	-	-	-	-	-	-	-	-	-	-	-
CL105302Contig1	4.09952	0.142367	1.11746	3.78078	672	gi|669026964|emb|CDM80095.1|unnamed protein product [Triticum aestivum]	1.22326e-107	sp|Q9ZUX1|C94C1_ARATH	5e-44	Cytochrome P450 94C1	KOG0157	1e-44	Cytochrome P450 CYP4/CYP19/CYP26 subfamilies	-	-	-	-	-	-	GO:0016021;GO:0043231;GO:0018685;GO:0020037;GO:0005506;GO:0009611	integral component of membrane|intracellular membrane-bounded organelle|alkane 1-monooxygenase activity|heme binding|iron ion binding|response to wounding	672	1	660	chr3DL	615552423	478062269	478061610	645/660(97.73)	-	-	-	-	-	-	-	-	-	-	-	-	-	-	-	-	-	-
CL105308Contig1	0.639315	0.211571	0.827047	0.61968	564	-	-	-	-	-	-	-	-	-	-	-	-	-	-	-	-	564	1	564	chr4AL	744588157	692075733	692075170	564/564(100.00)	-	-	-	-	-	-	-	-	-	-	-	-	-	-	-	-	-	-
CL105334Contig1	1.42593	2.35154	4.11615	4.06281	384	-	-	-	-	-	-	-	-	-	-	-	-	-	-	-	-	384	1	384	chr1BL	689851870	664299538	664299921	383/384(99.74)	-	-	-	-	-	-	-	-	-	-	-	-	-	-	-	-	-	-
CL105335Contig1	0.693666	0.782725	0.919163	0.823838	2807	gi|475558913|gb|EMT13212.1|hypothetical protein F775_17619 [Aegilops tauschii]	4.40973e-230	sp|Q689D6|RPD1_ARATH	1e-30	Protein ROOT PRIMORDIUM DEFECTIVE 1	-	-	-	-	-	-	-	-	-	GO:0010102;GO:0008285	lateral root morphogenesis|negative regulation of cell proliferation	2807	1	2782	chr2BL	801256715	539287514	539290301	2721/2792(97.46)	-	-	-	-	-	-	-	-	-	-	-	-	-	-	-	-	-	-
CL105341Contig1	0.127029	0	0.752273	0.505473	727	-	-	-	-	-	-	-	-	-	-	-	-	-	-	-	-	727	1	727	chr5DL	566080677	368619105	368618379	727/727(100.00)	-	-	-	-	-	-	-	-	-	-	-	-	-	-	-	-	-	-
CL105345Contig1	2.95662	3.55069	0.957705	1.88462	447	-	-	-	-	-	-	-	-	-	-	-	-	-	-	-	-	447	1	349	chr7BS	750620385	216816250	216815903	342/349(97.99)	-	-	-	-	-	-	-	-	-	-	-	-	-	-	-	-	-	-
CL105347Contig1	0.496834	5.57422	3.62747	1.17351	2731	gi|475511888|gb|EMT05443.1|Replication protein A 70 kDa DNA-binding subunit [Aegilops tauschii]	0	sp|Q65XV7|RFA1C_ORYSJ	0	Replication protein A 70 kDa DNA-binding subunit C	KOG0851	0	Single-stranded DNA-binding replication protein A (RPA), large (70 kD) subunit and related ssDNA-binding proteins	ko03030;ko03420;ko03430;ko03440;ko03460	DNA replication|Nucleotide excision repair|Mismatch repair|Homologous recombination|Fanconi anemia pathway	5	K07466	RFA1, RPA1, rpa	replication factor A1	GO:0005634;GO:0003677;GO:0008270;GO:0006310;GO:0006281;GO:0006260	nucleus|DNA binding|zinc ion binding|DNA recombination|DNA repair|DNA replication	2731	238	2731	chr1BS	689851870	112205120	112202627	2494/2494(100.00)	-	-	-	-	-	-	-	-	-	-	-	-	-	-	-	-	-	-
CL10535Contig1	0.295858	0.432375	1.52247	1.30216	1614	gi|475439366|gb|EMT01402.1|Pre-mRNA-splicing factor SYF1 [Aegilops tauschii]	1.24998e-17	-	-	-	-	-	-	-	-	-	-	-	-	-	-	1614	1	1614	chr7DS	638686055	196138941	196140555	1606/1615(99.44)	-	-	-	-	-	-	-	-	-	-	-	-	-	-	-	-	-	-
CL105366Contig1	0.9275	0.827832	0.594173	1.29786	1619	-	-	-	-	-	-	-	-	-	-	-	-	-	-	-	-	1619	1	1470	chr2DL	651852609	367233625	367232172	1445/1470(98.30)	-	-	-	-	-	-	-	-	-	-	-	-	-	-	-	-	-	-
CL1053Contig1	1.51501	1.90188	1.14138	1.37734	6845	gi|22208512|gb|AAM94327.1|putative reverse transcriptase [Sorghum bicolor]	2.81631e-200	sp|O00370|LORF2_HUMAN	3e-37	Endonuclease	KOG1075	5e-84	FOG: Reverse transcriptase	-	-	-	-	-	-	GO:0046872;GO:0003964;GO:0009036;GO:0006310;GO:0090305;GO:0032199;GO:0032197	metal ion binding|RNA-directed DNA polymerase activity|Type II site-specific deoxyribonuclease activity|DNA recombination|nucleic acid phosphodiester bond hydrolysis|reverse transcription involved in RNA-mediated transposition|transposition, RNA-mediated	6845	218	6845	chr6BL	720988478	340303403	340310030	6628/6628(100.00)	-	-	-	-	-	-	-	-	-	-	-	-	-	-	-	-	-	-
CL105403Contig1	52.4925	83.4019	99.1186	75.7646	2675	gi|1002262026|ref|XP_015635378.1|PREDICTED: programmed cell death protein 4 isoform X2 [Oryza sativa Japonica Group]	0	sp|Q98TX3|PDCD4_CHICK	3e-28	Programmed cell death protein 4	KOG0403	0	Neoplastic transformation suppressor Pdcd4/MA-3, contains MA3 domain	-	-	-	-	-	-	GO:0005737;GO:0005829;GO:0005634;GO:0003723;GO:0007569;GO:0043508;GO:0045892	cytoplasm|cytosol|nucleus|RNA binding|cell aging|negative regulation of JUN kinase activity|negative regulation of transcription, DNA-templated	2675	438	2669	chr2BL	801256715	513498700	513496463	2202/2238(98.39)	-	-	-	-	-	-	-	-	-	-	-	-	-	-	-	-	-	-
CL105412Contig1	6.29066	4.20358	9.03972	24.263	301	-	-	-	-	-	-	-	-	-	-	-	-	-	-	-	-	301	1	301	chr7BL	750620385	506992730	506992430	301/301(100.00)	-	-	-	-	-	-	-	-	-	-	-	-	-	-	-	-	-	-
CL105413Contig1	4.30142	2.79769	4.65777	6.50206	301	-	-	-	-	-	-	-	-	-	-	-	-	-	-	-	-	301	1	301	chr4DL	509857067	450315855	450315556	297/301(98.67)	-	-	-	-	-	-	-	-	-	-	-	-	-	-	-	-	-	-
CL105422Contig1	0	0	2.64195	0.658561	327	-	-	-	-	-	-	-	-	-	-	-	-	-	-	-	-	327	1	327	chr2DL	651852609	637421803	637421477	327/327(100.00)	-	-	-	-	-	-	-	-	-	-	-	-	-	-	-	-	-	-
CL105423Contig1	0.217218	0.547486	1.39208	2.01635	744	-	-	-	-	-	-	-	-	-	-	-	-	-	-	-	-	744	5	744	chr6AS	618079260	2927927	2928668	715/749(95.46)	-	-	-	-	-	-	-	-	-	-	-	-	-	-	-	-	-	-
CL10542Contig1	1.9053	2.33947	1.34179	2.10223	2803	gi|326503892|dbj|BAK02732.1|predicted protein [Hordeum vulgare subsp. vulgare]	7.57486e-299	-	-	-	-	-	-	-	-	-	-	-	-	-	-	2803	6	2803	chr1AL	594102056	566386653	566383859	2748/2822(97.38)	-	-	-	-	-	-	-	-	-	-	-	-	-	-	-	-	-	-
CL10542Contig3	1.23122	1.59137	1.5105	1.69176	3018	gi|326503892|dbj|BAK02732.1|predicted protein [Hordeum vulgare subsp. vulgare]	7.8732e-275	-	-	-	-	-	-	-	-	-	-	-	-	-	-	3018	1	3018	chr1AL	594102056	566386904	566383874	2944/3045(96.68)	-	-	-	-	-	-	-	-	-	-	-	-	-	-	-	-	-	-
CL105431Contig1	5.43117	5.01111	4.48441	4.64018	1530	-	-	-	-	-	-	-	-	-	-	-	-	-	-	-	-	1530	52	1530	chr3AL	750843639	475736682	475735184	1440/1501(95.94)	-	-	-	-	-	-	-	-	-	-	-	-	-	-	-	-	-	-
CL105436Contig1	0.314708	2.48497	1.55404	1.52386	443	-	-	-	-	-	-	-	-	-	-	-	-	-	-	-	-	443	1	443	chr2BS	801256715	251374911	251375353	440/443(99.32)	-	-	-	-	-	-	-	-	-	-	-	-	-	-	-	-	-	-
CL105452Contig1	0	0	0.933891	2.69221	303	-	-	-	-	-	-	-	-	-	-	-	-	-	-	-	-	303	1	303	chr4DS	509857067	36603067	36602765	303/303(100.00)	-	-	-	-	-	-	-	-	-	-	-	-	-	-	-	-	-	-
CL105456Contig1	0	0.153596	0.758114	0.60769	651	-	-	-	-	-	-	-	-	-	-	-	-	-	-	-	-	651	1	651	chr5BL	713149757	544975402	544974752	651/651(100.00)	-	-	-	-	-	-	-	-	-	-	-	-	-	-	-	-	-	-
CL105459Contig1	2.93345	11.2196	10.9431	11.7983	305	-	-	-	-	-	-	-	-	-	-	-	-	-	-	-	-	305	1	305	chr4DL	509857067	271209377	271209681	304/305(99.67)	-	-	-	-	-	-	-	-	-	-	-	-	-	-	-	-	-	-
CL105461Contig1	1.90397	2.22217	1.54622	1.60301	1549	gi|474410268|gb|EMS66764.1|Uncharacterized WD repeat-containing protein C2A9.03 [Triticum urartu]	1.22095e-52	-	-	-	KOG1075	2e-16	FOG: Reverse transcriptase	-	-	-	-	-	-	-	-	1549	1	1549	chr7AL	736706236	383432606	383431062	1526/1549(98.52)	-	-	-	-	-	-	-	-	-	-	-	-	-	-	-	-	-	-
CL105465Contig1	5.6384	3.20054	6.16888	15.5163	319	-	-	-	-	-	-	-	-	-	-	-	-	-	-	-	-	319	25	312	chr5DL	566080677	286187282	286186995	286/288(99.31)	-	-	-	-	-	-	-	-	-	-	-	-	-	-	-	-	-	-
CL105481Contig1	0	0	0.590067	0.574638	414	gi|475573059|gb|EMT16649.1|Kinesin-like protein KIF22 [Aegilops tauschii]	2.95871e-08	-	-	-	-	-	-	-	-	-	-	-	-	-	-	414	1	414	chr3AL	750843639	589601652	589601239	411/414(99.28)	-	-	-	-	-	-	-	-	-	-	-	-	-	-	-	-	-	-
CL105486Contig1	0.272937	1.79267	0.811993	0.540553	473	gi|475533654|gb|EMT08425.1|hypothetical protein F775_07944 [Aegilops tauschii]	2.26327e-26	-	-	-	-	-	-	-	-	-	-	-	-	-	-	473	1	473	chr7DL	638686055	591814819	591814347	472/473(99.79)	-	-	-	-	-	-	-	-	-	-	-	-	-	-	-	-	-	-
CL105496Contig1	0	0.647436	0.624968	0.888216	330	-	-	-	-	-	-	-	-	-	-	-	-	-	-	-	-	330	1	330	chr5BL	713149757	224742828	224742499	330/330(100.00)	-	-	-	-	-	-	-	-	-	-	-	-	-	-	-	-	-	-
CL105506Contig1	1.80676	6.60322	3.36925	3.27048	1560	-	-	-	-	-	-	-	-	-	-	-	-	-	-	-	-	1560	22	1538	chr3AS	750843639	299557192	299555674	1507/1520(99.14)	-	-	-	-	-	-	-	-	-	-	-	-	-	-	-	-	-	-
CL105519Contig1	0	3.47334	0.875848	1.25738	411	-	-	-	-	-	-	-	-	-	-	-	-	-	-	-	-	411	1	411	chr5DL	566080677	423539926	423539516	410/411(99.76)	-	-	-	-	-	-	-	-	-	-	-	-	-	-	-	-	-	-
CL105522Contig1	2.8921	0	1.79443	2.63477	313	-	-	-	-	-	-	-	-	-	-	-	-	-	-	-	-	313	1	313	chr4AS	744588157	71996958	71997270	311/313(99.36)	-	-	-	-	-	-	-	-	-	-	-	-	-	-	-	-	-	-
CL105524Contig1	23.2065	14.9285	7.02261	10.6631	614	gi|242096210|ref|XP_002438595.1|transmembrane 9 superfamily member 7 [Sorghum bicolor]	1.25247e-46	sp|Q9LIC2|TMN7_ARATH	4e-38	Transmembrane 9 superfamily member 7 {ECO:0000305}	KOG1278	1e-38	Endosomal membrane proteins, EMP70	-	-	-	-	-	-	GO:0005737;GO:0005768;GO:0010008;GO:0005794;GO:0000139;GO:0016021;GO:0005634;GO:0005802;GO:0005774;GO:0006878;GO:0006882;GO:0006811	cytoplasm|endosome|endosome membrane|Golgi apparatus|Golgi membrane|integral component of membrane|nucleus|trans-Golgi network|vacuolar membrane|cellular copper ion homeostasis|cellular zinc ion homeostasis|ion transport	614	1	604	chr7BL	750620385	487803695	487803097	583/606(96.20)	-	-	-	-	-	-	-	-	-	-	-	-	-	-	-	-	-	-
CL105525Contig1	4.08569	3.22495	1.20257	3.78047	301	-	-	-	-	-	-	-	-	-	-	-	-	-	-	-	-	301	1	301	chr2BS	801256715	47426655	47426355	301/301(100.00)	-	-	-	-	-	-	-	-	-	-	-	-	-	-	-	-	-	-
CL105528Contig1	4.27273	4.28693	4.83396	4.89573	793	gi|475530187|gb|EMT07872.1|hypothetical protein F775_09046 [Aegilops tauschii]	2.33384e-33	-	-	-	-	-	-	-	-	-	-	-	-	-	-	793	23	793	chr7DL	638686055	457130396	457129626	771/771(100.00)	-	-	-	-	-	-	-	-	-	-	-	-	-	-	-	-	-	-
CL105529Contig1	1.18929	2.35116	2.89996	3.84594	301	-	-	-	-	-	-	-	-	-	-	-	-	-	-	-	-	301	1	301	chr6DS	473592718	2271179	2271479	291/301(96.68)	-	-	-	-	-	-	-	-	-	-	-	-	-	-	-	-	-	-
CL10552Contig1	0.958316	1.14588	0.676878	1.3514	1606	-	-	-	-	-	-	-	-	-	-	-	-	-	-	-	-	1606	1	1601	chr5DL	566080677	257164927	257163327	1601/1601(100.00)	-	-	-	-	-	-	-	-	-	-	-	-	-	-	-	-	-	-
CL105533Contig1	1.3239	2.36939	2.82646	2.82757	457	-	-	-	-	-	-	-	-	-	-	-	-	-	-	-	-	457	1	457	chr5BL	713149757	398359319	398358863	451/457(98.69)	-	-	-	-	-	-	-	-	-	-	-	-	-	-	-	-	-	-
CL105539Contig1	4.74901	6.11553	2.77456	6.13573	302	-	-	-	-	-	-	-	-	-	-	-	-	-	-	-	-	302	1	302	chr2AL	780798557	706219891	706219590	302/302(100.00)	-	-	-	-	-	-	-	-	-	-	-	-	-	-	-	-	-	-
CL105546Contig1	0.191661	0.558457	0.558437	1.49211	636	-	-	-	-	-	-	-	-	-	-	-	-	-	-	-	-	636	104	636	chr5AL	709773743	472276655	472277187	533/533(100.00)	-	-	-	-	-	-	-	-	-	-	-	-	-	-	-	-	-	-
CL105557Contig1	1.24593	1.27608	0.676068	1.21164	3532	gi|326524774|dbj|BAK04323.1|predicted protein [Hordeum vulgare subsp. vulgare]	0	sp|Q9LIE5|FHY3_ARATH	5e-65	Protein FAR-RED ELONGATED HYPOCOTYL 3	-	-	-	-	-	-	-	-	-	GO:0005634;GO:0003700;GO:0008270;GO:0007623;GO:0010018;GO:0042753;GO:0045893;GO:0010017;GO:0009585;GO:0010218;GO:0006351	nucleus|transcription factor activity, sequence-specific DNA binding|zinc ion binding|circadian rhythm|far-red light signaling pathway|positive regulation of circadian rhythm|positive regulation of transcription, DNA-templated|red or far-red light signaling pathway|red, far-red light phototransduction|response to far red light|transcription, DNA-templated	3532	56	2742	chr7BL	750620385	743418079	743415384	2588/2704(95.71)	-	-	-	-	-	-	-	-	-	-	-	-	-	-	-	-	-	-
CL105564Contig1	114.288	129.924	127.734	120.44	1598	gi|326488173|dbj|BAJ89925.1|predicted protein [Hordeum vulgare subsp. vulgare]	1.38517e-224	sp|Q9SF40|RL4A_ARATH	2e-178	60S ribosomal protein L4-1	KOG1475	4e-179	Ribosomal protein RPL1/RPL2/RL4L4	ko03010	Ribosome	1	K02930	RP-L4e, RPL4	large subunit ribosomal protein L4e	GO:0005618;GO:0009507;GO:0005829;GO:0022625;GO:0022626;GO:0016020;GO:0005730;GO:0005886;GO:0009506;GO:0005773;GO:0003729;GO:0003735;GO:0006412	cell wall|chloroplast|cytosol|cytosolic large ribosomal subunit|cytosolic ribosome|membrane|nucleolus|plasma membrane|plasmodesma|vacuole|mRNA binding|structural constituent of ribosome|translation	1598	1	1201	chr1DL	495453186	360093323	360094522	1188/1201(98.92)	-	-	-	-	-	-	-	-	-	-	-	-	-	-	-	-	-	-
CL105574Contig1	4.6177	4.34116	2.92502	8.29313	301	-	-	-	-	-	-	-	-	-	-	-	-	-	-	-	-	301	38	301	chr1BL	689851870	451913766	451914031	263/266(98.87)	-	-	-	-	-	-	-	-	-	-	-	-	-	-	-	-	-	-
CL105584Contig1	5.06777	5.7539	4.27369	5.95439	1602	gi|474022871|gb|EMS52934.1|hypothetical protein TRIUR3_34348 [Triticum urartu]	1.97756e-30	-	-	-	-	-	-	-	-	-	-	-	-	-	-	1602	1	1602	chr4DL	509857067	211029290	211030895	1587/1606(98.82)	-	-	-	-	-	-	-	-	-	-	-	-	-	-	-	-	-	-
CL105585Contig1	0.937427	2.0194	1.73598	1.51525	674	gi|326518362|dbj|BAJ88210.1|predicted protein [Hordeum vulgare subsp. vulgare]	4.83989e-12	sp|P29185|CH61_MAIZE	7e-06	Chaperonin CPN60-1, mitochondrial	KOG0356	2e-06	Mitochondrial chaperonin, Cpn60/Hsp60p	-	-	-	-	-	-	GO:0005759;GO:0005524;GO:0051117;GO:0006457;GO:0042026	mitochondrial matrix|ATP binding|ATPase binding|protein folding|protein refolding	674	85	674	chr6AL	618079260	349934636	349935223	539/597(90.28)	-	-	-	-	-	-	-	-	-	-	-	-	-	-	-	-	-	-
CL105589Contig1	3.93159	3.83285	3.40187	3.65008	3006	gi|1002254571|ref|XP_015631549.1|PREDICTED: DEAD-box ATP-dependent RNA helicase 21 [Oryza sativa Japonica Group]	0	sp|Q53RK8|RH21_ORYSJ	0	DEAD-box ATP-dependent RNA helicase 21	KOG0333	0	U5 snRNP-like RNA helicase subunit	ko03040	Spliceosome	1	K12858	DDX23, PRP28	ATP-dependent RNA helicase DDX23/PRP28	GO:0071013;GO:0005737;GO:0005682;GO:0005524;GO:0004004;GO:0003723;GO:0006397;GO:0010501;GO:0000375	catalytic step 2 spliceosome|cytoplasm|U5 snRNP|ATP binding|ATP-dependent RNA helicase activity|RNA binding|mRNA processing|RNA secondary structure unwinding|RNA splicing, via transesterification reactions	3006	1	2511	chr4AL	744588157	581481323	581483832	2477/2515(98.49)	-	-	-	-	-	-	-	-	-	-	-	-	-	-	-	-	-	-
CL105594Contig1	1.1094	0	1.06449	0.517094	301	-	-	-	-	-	-	-	-	-	-	-	-	-	-	-	-	301	22	279	chr3DL	615552423	308274785	308274528	258/258(100.00)	-	-	-	-	-	-	-	-	-	-	-	-	-	-	-	-	-	-
CL10559Contig1	0.135105	0.51892	0.679014	0.809643	1146	-	-	-	-	-	-	-	-	-	-	-	-	-	-	-	-	1146	1	1146	chr4AS	744588157	300287227	300286081	1133/1148(98.69)	-	-	-	-	-	-	-	-	-	-	-	-	-	-	-	-	-	-
CL105608Contig1	1.29889	2.52337	5.12939	2.34777	311	-	-	-	-	-	-	-	-	-	-	-	-	-	-	-	-	311	1	311	chr6AS	618079260	128034419	128034109	310/311(99.68)	-	-	-	-	-	-	-	-	-	-	-	-	-	-	-	-	-	-
CL10560Contig1	0.808703	1.4932	2.25261	2.27579	1048	-	-	-	-	-	-	-	-	-	-	-	-	-	-	-	-	1048	1	978	chr6DS	473592718	84311572	84310594	975/979(99.59)	-	-	-	-	-	-	-	-	-	-	-	-	-	-	-	-	-	-
CL105619Contig1	0	0	2.09282	0.671084	307	-	-	-	-	-	-	-	-	-	-	-	-	-	-	-	-	307	1	307	chr7BS	750620385	26740823	26741129	307/307(100.00)	-	-	-	-	-	-	-	-	-	-	-	-	-	-	-	-	-	-
CL105625Contig1	2.82252	3.25967	2.95287	3.73447	1521	-	-	-	-	-	-	-	-	-	-	-	-	-	-	-	-	1521	1	1521	chr6DL	473592718	452102306	452103820	1478/1525(96.92)	-	-	-	-	-	-	-	-	-	-	-	-	-	-	-	-	-	-
CL105628Contig1	1.77538	0	1.73554	2.51399	321	-	-	-	-	-	-	-	-	-	-	-	-	-	-	-	-	321	1	321	chr2DS	651852609	678137	677817	321/321(100.00)	-	-	-	-	-	-	-	-	-	-	-	-	-	-	-	-	-	-
CL10564Contig1	2.38186	2.48098	2.81696	2.34206	2205	-	-	-	-	-	-	-	-	-	-	-	-	-	-	-	-	2205	1	2205	chr4BL	673617499	481577003	481574799	2205/2205(100.00)	-	-	-	-	-	-	-	-	-	-	-	-	-	-	-	-	-	-
CL105656Contig1	27.7714	33.459	56.6017	50.5819	1634	gi|475568940|gb|EMT15640.1|Auxin-induced protein 5NG4 [Aegilops tauschii]	8.70644e-206	sp|Q9LV20|WTR17_ARATH	5e-142	WAT1-related protein At3g18200	-	-	-	-	-	-	-	-	-	GO:0016021;GO:0022857	integral component of membrane|transmembrane transporter activity	1634	305	1534	chr3DS	615552423	9291883	9293113	1196/1233(97.00)	-	-	-	-	-	-	-	-	-	-	-	-	-	-	-	-	-	-
CL105657Contig1	0.426644	2.13801	1.17279	3.25083	445	-	-	-	-	-	-	-	-	-	-	-	-	-	-	-	-	445	1	445	chr1AS	594102056	45583223	45583666	439/445(98.65)	-	-	-	-	-	-	-	-	-	-	-	-	-	-	-	-	-	-
CL105659Contig1	4.74967	6.27303	5.31834	7.58282	2802	gi|357138123|ref|XP_003570647.1|PREDICTED: RINT1-like protein MAG2 [Brachypodium distachyon]	0	sp|Q9STU3|MAG2_ARATH	0	RINT1-like protein MAG2 {ECO:0000305}	KOG2218	0	ER to golgi transport protein/RAD50-interacting protein 1	-	-	-	-	-	-	GO:0005829;GO:0042406;GO:0006888;GO:0006623	cytosol|extrinsic component of endoplasmic reticulum membrane|ER to Golgi vesicle-mediated transport|protein targeting to vacuole	2802	614	2789	chr6BL	720988478	587385842	587388019	2150/2179(98.67)	-	-	-	-	-	-	-	-	-	-	-	-	-	-	-	-	-	-
CL10568Contig1	0.872227	1.05324	0.824101	0.566933	1173	gi|300714536|gb|ADK32523.1|wheat leaf rust resistance Lr21, partial [Triticum aestivum]	5.2862e-86	sp|Q7XA39|RGA4_SOLBU	8e-31	Putative disease resistance protein RGA4	KOG4658	3e-27	Apoptotic ATPase	-	-	-	-	-	-	GO:0043531;GO:0005524;GO:0006952	ADP binding|ATP binding|defense response	1173	1	1173	chr1BS	689851870	170516	169344	1173/1173(100.00)	-	-	-	-	-	-	-	-	-	-	-	-	-	-	-	-	-	-
CL105695Contig1	0.313148	1.23752	0.6139	1.17705	336	-	-	-	-	-	-	-	-	-	-	-	-	-	-	-	-	336	15	336	chr3AS	750843639	93265061	93265382	309/322(95.96)	-	-	-	-	-	-	-	-	-	-	-	-	-	-	-	-	-	-
CL105705Contig1	0.23468	0.237621	1.60858	0.678259	478	-	-	-	-	-	-	-	-	-	-	-	-	-	-	-	-	478	1	478	chr1DL	495453186	425044504	425044027	473/479(98.75)	-	-	-	-	-	-	-	-	-	-	-	-	-	-	-	-	-	-
CL105713Contig1	51.9224	41.1464	16.5723	13.9443	1734	gi|326497677|dbj|BAK05928.1|predicted protein [Hordeum vulgare subsp. vulgare]	2.54834e-75	-	-	-	-	-	-	-	-	-	-	-	-	-	-	1734	1	1725	chr6BL	720988478	668772468	668774174	1632/1743(93.63)	-	-	-	-	-	-	-	-	-	-	-	-	-	-	-	-	-	-
CL105715Contig1	1.17376	1.46133	0.955318	0.638461	774	-	-	-	-	-	-	-	-	-	-	-	-	-	-	-	-	774	58	774	chr6AS	618079260	208117455	208118167	695/717(96.93)	-	-	-	-	-	-	-	-	-	-	-	-	-	-	-	-	-	-
CL105716Contig1	0	2.1563	0.914495	1.16415	334	-	-	-	-	-	-	-	-	-	-	-	-	-	-	-	-	334	1	334	chr5DL	566080677	382422484	382422817	328/334(98.20)	-	-	-	-	-	-	-	-	-	-	-	-	-	-	-	-	-	-
CL105728Contig1	0.204215	0.310281	0.513676	0.92648	670	-	-	-	-	-	-	-	-	-	-	-	-	-	-	-	-	670	3	669	chr2DL	651852609	519125934	519126600	654/673(97.18)	-	-	-	-	-	-	-	-	-	-	-	-	-	-	-	-	-	-
CL10573Contig1	0.458543	0.615649	1.08246	0.878826	1921	-	-	-	-	-	-	-	-	-	-	-	-	-	-	-	-	1921	1	1921	chr4AL	744588157	377614245	377612325	1921/1921(100.00)	-	-	-	-	-	-	-	-	-	-	-	-	-	-	-	-	-	-
CL105740Contig1	1.26068	3.06793	3.42788	6.68422	314	-	-	-	-	-	-	-	-	-	-	-	-	-	-	-	-	314	1	314	chr5DS	566080677	88152735	88153050	303/316(95.89)	-	-	-	-	-	-	-	-	-	-	-	-	-	-	-	-	-	-
CL105745Contig1	2.67693	11.7195	16.7839	12.5433	306	-	-	-	-	-	-	-	-	-	-	-	-	-	-	-	-	306	1	306	chr2BS	801256715	184122483	184122178	306/306(100.00)	-	-	-	-	-	-	-	-	-	-	-	-	-	-	-	-	-	-
CL10574Contig1	0.543627	0.92689	1.16639	0.940201	1231	-	-	-	-	-	-	-	-	-	-	-	-	-	-	-	-	1231	1	1231	chr7BS	750620385	113905528	113904298	1231/1231(100.00)	-	-	-	-	-	-	-	-	-	-	-	-	-	-	-	-	-	-
CL105750Contig1	2.50385	3.71021	3.62504	1.79298	359	-	-	-	-	-	-	-	-	-	-	-	-	-	-	-	-	359	1	359	chr4AS	744588157	300980977	300980619	352/359(98.05)	-	-	-	-	-	-	-	-	-	-	-	-	-	-	-	-	-	-
CL105754Contig1	10.3625	16.1633	15.8694	18.2565	1690	gi|944246116|gb|KQL10410.1|hypothetical protein SETIT_006384mg [Setaria italica]	1.44697e-205	sp|Q8S9J6|ASPA_ARATH	3e-87	Aspartyl protease family protein At5g10770	KOG1339	2e-88	Aspartyl protease	-	-	-	-	-	-	GO:0031225;GO:0005886;GO:0004190;GO:0030163;GO:0006508	anchored component of membrane|plasma membrane|aspartic-type endopeptidase activity|protein catabolic process|proteolysis	1690	97	1690	chr7AS	736706236	186542509	186540919	1560/1595(97.81)	-	-	-	-	-	-	-	-	-	-	-	-	-	-	-	-	-	-
CL105755Contig1	0	0	0.681693	2.45193	525	-	-	-	-	-	-	-	-	-	-	-	-	-	-	-	-	525	1	522	chr3DL	615552423	299910005	299910526	513/522(98.28)	-	-	-	-	-	-	-	-	-	-	-	-	-	-	-	-	-	-
CL105790Contig1	13.0295	17.8661	17.4553	17.9552	1670	gi|944246116|gb|KQL10410.1|hypothetical protein SETIT_006384mg [Setaria italica]	9.18599e-205	sp|Q8S9J6|ASPA_ARATH	1e-89	Aspartyl protease family protein At5g10770	KOG1339	2e-90	Aspartyl protease	-	-	-	-	-	-	GO:0031225;GO:0005886;GO:0004190;GO:0030163;GO:0006508	anchored component of membrane|plasma membrane|aspartic-type endopeptidase activity|protein catabolic process|proteolysis	1670	129	1653	chr7DS	638686055	184165679	184167202	1494/1525(97.97)	-	-	-	-	-	-	-	-	-	-	-	-	-	-	-	-	-	-
CL105793Contig1	1.38973	1.54805	1.86914	0.849966	1593	gi|326527577|dbj|BAK08063.1|predicted protein [Hordeum vulgare subsp. vulgare]	4.6805e-189	sp|Q84J71|PP161_ARATH	8e-74	Pentatricopeptide repeat-containing protein At2g17670	KOG4197	2e-74	FOG: PPR repeat	-	-	-	-	-	-	-	-	1593	10	1592	chr6AS	618079260	39507719	39509302	1516/1589(95.41)	-	-	-	-	-	-	-	-	-	-	-	-	-	-	-	-	-	-
CL105798Contig1	3.71918	2.79801	2.52493	2.44409	515	-	-	-	-	-	-	-	-	-	-	-	-	-	-	-	-	515	1	423	chr6BS	720988478	181100757	181100335	413/423(97.64)	-	-	-	-	-	-	-	-	-	-	-	-	-	-	-	-	-	-
CL1057Contig3	1.30475	0.418556	1.55783	0.654241	1295	gi|475508467|gb|EMT05087.1|Chaperone protein dnaJ 8, chloroplastic [Aegilops tauschii]	1.56653e-63	sp|Q9SAG8|DNAJ8_ARATH	5e-07	Chaperone protein dnaJ 8, chloroplastic	KOG0715	1e-07	Molecular chaperone (DnaJ superfamily)	-	-	-	-	-	-	GO:0009507;GO:0009570;GO:0005634;GO:0009416	chloroplast|chloroplast stroma|nucleus|response to light stimulus	1295	1	1295	chr7DL	638686055	602194259	602195550	1276/1295(98.53)	-	-	-	-	-	-	-	-	-	-	-	-	-	-	-	-	-	-
CL1057Contig5	0.980873	0.831617	1.15364	1.37163	2436	-	-	-	-	-	-	-	-	-	-	-	-	-	-	-	-	2436	315	2436	chr7AL	736706236	368242184	368244305	2120/2122(99.91)	-	-	-	-	-	-	-	-	-	-	-	-	-	-	-	-	-	-
CL105800Contig1	5.63046	5.13385	8.20277	6.18239	318	-	-	-	-	-	-	-	-	-	-	-	-	-	-	-	-	318	21	318	chr7AS	736706236	11420416	11420713	298/298(100.00)	-	-	-	-	-	-	-	-	-	-	-	-	-	-	-	-	-	-
CL105804Contig1	2.04811e-17	1.43445	2.39592	2.10892	438	-	-	-	-	-	-	-	-	-	-	-	-	-	-	-	-	438	1	438	chr7BL	750620385	517103963	517104400	434/438(99.09)	-	-	-	-	-	-	-	-	-	-	-	-	-	-	-	-	-	-
CL105807Contig1	0.294092	0	0.854278	1.42329	468	-	-	-	-	-	-	-	-	-	-	-	-	-	-	-	-	468	1	468	chr7BS	750620385	58251649	58251184	466/468(99.57)	-	-	-	-	-	-	-	-	-	-	-	-	-	-	-	-	-	-
CL105809Contig1	0.852953	0	0.570689	0.556304	400	-	-	-	-	-	-	-	-	-	-	-	-	-	-	-	-	400	1	400	chr6BL	720988478	705282946	705283345	393/400(98.25)	-	-	-	-	-	-	-	-	-	-	-	-	-	-	-	-	-	-
CL105812Contig1	3.47292e-65	3.33001e-55	1.11046	1.0239	309	gi|669026900|emb|CDM80011.1|unnamed protein product [Triticum aestivum]	6.35906e-29	-	-	-	-	-	-	-	-	-	-	-	-	-	-	309	1	288	chr3BS	830829764	2308373	2308660	287/288(99.65)	-	-	-	-	-	-	-	-	-	-	-	-	-	-	-	-	-	-
CL105815Contig1	0.0669484	0.689607	2.84026	2.80842	2699	-	-	-	-	-	-	-	-	-	-	-	-	-	-	-	-	2699	212	2699	chr3BS	830829764	299125635	299128121	2481/2488(99.72)	-	-	-	-	-	-	-	-	-	-	-	-	-	-	-	-	-	-
CL105816Contig1	0	0	1.54143	3.03812	388	-	-	-	-	-	-	-	-	-	-	-	-	-	-	-	-	388	1	388	chr5DS	566080677	49018761	49019148	385/388(99.23)	-	-	-	-	-	-	-	-	-	-	-	-	-	-	-	-	-	-
CL105818Contig1	0.788058	0.390407	0.768225	1.10106	365	-	-	-	-	-	-	-	-	-	-	-	-	-	-	-	-	365	3	365	chr2BL	801256715	415378543	415378181	358/363(98.62)	-	-	-	-	-	-	-	-	-	-	-	-	-	-	-	-	-	-
CL105820Contig1	0.956686	1.25722	1.85573	3.03047	389	-	-	-	-	-	-	-	-	-	-	-	-	-	-	-	-	389	1	389	chr3AL	750843639	743674831	743674443	386/389(99.23)	-	-	-	-	-	-	-	-	-	-	-	-	-	-	-	-	-	-
CL105825Contig1	0	0.386883	1.12426	1.41519	321	gi|326502788|dbj|BAJ99022.1|predicted protein [Hordeum vulgare subsp. vulgare]	7.47633e-06	-	-	-	-	-	-	-	-	-	-	-	-	-	-	321	1	321	chr3BS	830829764	237974025	237974344	319/321(99.38)	-	-	-	-	-	-	-	-	-	-	-	-	-	-	-	-	-	-
CL105827Contig1	7.01213	7.02574	5.17448	5.21088	1700	gi|475608229|gb|EMT26962.1|Serine/threonine protein phosphatase 2A 59 kDa regulatory subunit B' gamma isoform [Aegilops tauschii]	1.1037e-243	sp|Q8LF36|2A5T_ARATH	0	Serine/threonine protein phosphatase 2A 57 kDa regulatory subunit B' theta isoform	KOG2085	0	Serine/threonine protein phosphatase 2A, regulatory subunit	ko04113;ko04114;ko04071;ko04151;ko04152;ko03015	Meiosis - yeast|Oocyte meiosis|Sphingolipid signaling pathway|PI3K-Akt signaling pathway|AMPK signaling pathway|mRNA surveillance pathway	6	K11584	PPP2R5	serine/threonine-protein phosphatase 2A regulatory subunit B'	GO:0005777;GO:0000159;GO:0019888;GO:0007165	peroxisome|protein phosphatase type 2A complex|protein phosphatase regulator activity|signal transduction	1700	199	1618	chr5DL	566080677	546918476	546919890	1397/1420(98.38)	-	-	-	-	-	-	-	-	-	-	-	-	-	-	-	-	-	-
CL105829Contig1	0.628291	0.612886	2.19111	3.60395	422	-	-	-	-	-	-	-	-	-	-	-	-	-	-	-	-	422	2	379	chr4BS	673617499	146468603	146468980	365/378(96.56)	-	-	-	-	-	-	-	-	-	-	-	-	-	-	-	-	-	-
CL10582Contig2	3.15153	2.16547	2.0957	2.36504	1389	gi|475627957|gb|EMT33843.1|Zinc finger A20 and AN1 domain-containing stress-associated protein 11 [Aegilops tauschii]	2.64517e-96	sp|Q84PD8|SAP11_ORYSJ	2e-61	Zinc finger A20 and AN1 domain-containing stress-associated protein 11	KOG3173	2e-35	Predicted Zn-finger protein	-	-	-	-	-	-	GO:0003677;GO:0008270	DNA binding|zinc ion binding	1389	1	1388	chr7DS	638686055	210125633	210124211	1353/1427(94.81)	-	-	-	-	-	-	-	-	-	-	-	-	-	-	-	-	-	-
CL105840Contig1	1.78828	0.895645	0.583919	3.12943	465	-	-	-	-	-	-	-	-	-	-	-	-	-	-	-	-	465	1	465	chr1DL	495453186	283575632	283575170	453/465(97.42)	-	-	-	-	-	-	-	-	-	-	-	-	-	-	-	-	-	-
CL105841Contig1	3.41104	4.95856	4.12518	3.95632	342	-	-	-	-	-	-	-	-	-	-	-	-	-	-	-	-	342	1	342	chr2AL	780798557	734627963	734628304	341/342(99.71)	-	-	-	-	-	-	-	-	-	-	-	-	-	-	-	-	-	-
CL105860Contig1	7.27798	9.88794	9.32054	10.2694	1661	gi|475570418|gb|EMT16015.1|hypothetical protein F775_24939 [Aegilops tauschii]	7.02879e-22	-	-	-	-	-	-	-	-	-	-	-	-	-	-	1661	151	1661	chr6AS	618079260	29558802	29560324	1452/1538(94.41)	-	-	-	-	-	-	-	-	-	-	-	-	-	-	-	-	-	-
CL105862Contig1	0.48926	0.68121	0.502111	0.903714	1649	gi|475576053|gb|EMT17440.1|hypothetical protein F775_12329 [Aegilops tauschii]	6.67445e-180	sp|Q9SFC7|FB135_ARATH	5e-13	F-box protein At3g07870	-	-	-	-	-	-	-	-	-	-	-	1649	86	1649	chr4BL	673617499	483909887	483908311	1536/1577(97.40)	-	-	-	-	-	-	-	-	-	-	-	-	-	-	-	-	-	-
CL10586Contig1	1.91235	2.01027	1.39886	1.38144	865	gi|475510871|gb|EMT05327.1|hypothetical protein F775_22359 [Aegilops tauschii]	1.23324e-128	sp|Q9FRX6|AS1_ANTMA	2e-23	Aureusidin synthase	-	-	-	ko00350;ko00950	Tyrosine metabolism|Isoquinoline alkaloid biosynthesis	2	K00422	E1.10.3.1	polyphenol oxidase	GO:0005775;GO:0033793;GO:0004097;GO:0005507;GO:0046148	vacuolar lumen|aureusidin synthase activity|catechol oxidase activity|copper ion binding|pigment biosynthetic process	865	1	865	chr3DL	615552423	433427595	433426731	865/865(100.00)	-	-	-	-	-	-	-	-	-	-	-	-	-	-	-	-	-	-
CL105874Contig1	4.59584	3.62611	0.887613	4.39731	418	-	-	-	-	-	-	-	-	-	-	-	-	-	-	-	-	418	12	418	chr2BL	801256715	603171096	603171502	404/407(99.26)	-	-	-	-	-	-	-	-	-	-	-	-	-	-	-	-	-	-
CL10587Contig1	0.764706	0.757615	1.00789	0.714398	2361	gi|514721390|ref|XP_004954725.1|PREDICTED: pentatricopeptide repeat-containing protein At4g02750-like [Setaria italica]	0	sp|Q9SY02|PP301_ARATH	3e-171	Pentatricopeptide repeat-containing protein At4g02750	KOG4197	7e-172	FOG: PPR repeat	-	-	-	-	-	-	-	-	2361	1	2339	chrUn	480980714	70199076	70196738	2305/2340(98.50)	-	-	-	-	-	-	-	-	-	-	-	-	-	-	-	-	-	-
CL105883Contig1	1.14567	0.988726	2.95203	5.26486	1274	gi|475616969|gb|EMT29944.1|UDP-glucose:glycoprotein glucosyltransferase 1 [Aegilops tauschii]	4.93038e-30	-	-	-	KOG0017	4e-17	FOG: Transposon-encoded proteins with TYA, reverse transcriptase, integrase domains in various combinations	-	-	-	-	-	-	-	-	1274	1	1272	chr5DS	566080677	88150759	88152030	1215/1276(95.22)	-	-	-	-	-	-	-	-	-	-	-	-	-	-	-	-	-	-
CL105884Contig1	2.32001	2.29256	2.31193	3.17504	1538	-	-	-	-	-	-	-	-	-	-	-	-	-	-	-	-	1538	122	1474	chr6BL	720988478	569936564	569935212	1351/1353(99.85)	-	-	-	-	-	-	-	-	-	-	-	-	-	-	-	-	-	-
CL10589Contig1	31.3521	35.2118	46.3185	56.786	4118	-	-	-	-	-	-	-	-	-	-	-	-	-	-	-	-	4118	324	4118	chr7DL	638686055	370191284	370187492	3792/3795(99.92)	-	-	-	-	-	-	-	-	-	-	-	-	-	-	-	-	-	-
CL10589Contig2	57.9771	44.8171	43.8152	71.0491	661	-	-	-	-	-	-	-	-	-	-	-	-	-	-	-	-	661	1	661	chr7DL	638686055	370191778	370191116	659/663(99.40)	-	-	-	-	-	-	-	-	-	-	-	-	-	-	-	-	-	-
CL105901Contig1	0.921317	0.60515	1.18234	1.49489	591	-	-	-	-	-	-	-	-	-	-	-	-	-	-	-	-	591	1	589	chr5BL	713149757	506664449	506665037	589/589(100.00)	-	-	-	-	-	-	-	-	-	-	-	-	-	-	-	-	-	-
CL105907Contig1	9.45089e-50	1.28436	1.10641	0.540231	406	-	-	-	-	-	-	-	-	-	-	-	-	-	-	-	-	406	1	406	chr6BL	720988478	429621184	429621589	399/406(98.28)	-	-	-	-	-	-	-	-	-	-	-	-	-	-	-	-	-	-
CL105914Contig1	0.477721	1.1299	1.26011	1.78918	1624	-	-	-	-	-	-	-	-	-	-	-	-	-	-	-	-	1624	1	1538	chr6DL	473592718	226021316	226022845	1517/1539(98.57)	-	-	-	-	-	-	-	-	-	-	-	-	-	-	-	-	-	-
CL105917Contig1	1.81489	0	2.89262	5.65541	325	-	-	-	-	-	-	-	-	-	-	-	-	-	-	-	-	325	1	322	chr3AL	750843639	596485736	596486057	322/322(100.00)	-	-	-	-	-	-	-	-	-	-	-	-	-	-	-	-	-	-
CL10591Contig1	0.281563	0.285959	0.591376	0.722781	1640	gi|475484620|gb|EMT03129.1|Putative aconitate hydratase, cytoplasmic [Aegilops tauschii]	8.17819e-191	sp|P11369|LORF2_MOUSE	4e-18	Endonuclease	KOG1075	4e-28	FOG: Reverse transcriptase	-	-	-	-	-	-	GO:0004519;GO:0046872;GO:0003964;GO:0006310	endonuclease activity|metal ion binding|RNA-directed DNA polymerase activity|DNA recombination	1640	1	1640	chr7BS	750620385	284958771	284957132	1640/1640(100.00)	-	-	-	-	-	-	-	-	-	-	-	-	-	-	-	-	-	-
CL105937Contig1	0.306343	0.895777	1.77884	2.31777	402	-	-	-	-	-	-	-	-	-	-	-	-	-	-	-	-	402	1	402	chr3AL	750843639	465541816	465542217	402/402(100.00)	-	-	-	-	-	-	-	-	-	-	-	-	-	-	-	-	-	-
CL105945Contig1	4.20198	7.92558	3.78201	4.01359	1753	gi|669030607|emb|CDM85187.1|unnamed protein product [Triticum aestivum]	2.77234e-205	sp|Q9FLS0|FB253_ARATH	7e-13	F-box protein At5g07610	-	-	-	-	-	-	-	-	-	-	-	1753	1	1659	chr3BL	830829764	655480554	655478880	1621/1675(96.78)	-	-	-	-	-	-	-	-	-	-	-	-	-	-	-	-	-	-
CL105951Contig1	0.409118	0.618036	0.75107	0.911756	1055	gi|475564267|gb|EMT14497.1|Hydroxyethylthiazole kinase [Aegilops tauschii]	1.12817e-42	sp|K7VCB9|THIM_MAIZE	7e-24	Hydroxyethylthiazole kinase	-	-	-	ko00730	Thiamine metabolism	1	K00878	thiM	hydroxyethylthiazole kinase	GO:0005524;GO:0004417;GO:0046872;GO:0009228;GO:0009229;GO:0036172	ATP binding|hydroxyethylthiazole kinase activity|metal ion binding|thiamine biosynthetic process|thiamine diphosphate biosynthetic process|thiamine salvage	1055	1	1026	chrUn	480980714	255060137	255059093	1001/1045(95.79)	-	-	-	-	-	-	-	-	-	-	-	-	-	-	-	-	-	-
CL105960Contig1	0.522959	0.276719	0.554452	0.949987	1679	gi|255671092|dbj|BAH91807.1|Os02g0616666 [Oryza sativa Japonica Group]	2.07752e-14	-	-	-	-	-	-	-	-	-	-	-	-	-	-	1679	1	1679	chr7DS	638686055	305112328	305113989	1628/1691(96.27)	-	-	-	-	-	-	-	-	-	-	-	-	-	-	-	-	-	-
CL105961Contig1	1.54774	0.623547	0.623691	0.992394	482	gi|475598179|gb|EMT23862.1|Alpha-L-fucosidase 2 [Aegilops tauschii]	2.89217e-66	sp|P0CT40|TF29_SCHPO	1e-08	Transposon Tf2-9 polyprotein	KOG0017	7e-14	FOG: Transposon-encoded proteins with TYA, reverse transcriptase, integrase domains in various combinations	-	-	-	-	-	-	GO:0005737;GO:0004190;GO:0003677;GO:0003887;GO:0004519;GO:0046872;GO:0003723;GO:0003964;GO:0015074;GO:0006310	cytoplasm|aspartic-type endopeptidase activity|DNA binding|DNA-directed DNA polymerase activity|endonuclease activity|metal ion binding|RNA binding|RNA-directed DNA polymerase activity|DNA integration|DNA recombination	482	1	482	chr2AL	780798557	520557049	520557530	446/482(92.53)	-	-	-	-	-	-	-	-	-	-	-	-	-	-	-	-	-	-
CL105967Contig1	0.719124	2.46079	2.7836	0.683653	509	-	-	-	-	-	-	-	-	-	-	-	-	-	-	-	-	509	1	509	chr4DL	509857067	465124837	465125331	487/509(95.68)	-	-	-	-	-	-	-	-	-	-	-	-	-	-	-	-	-	-
CL105975Contig1	0.858631	1.20752	1.02429	1.88714	924	-	-	-	-	-	-	-	-	-	-	-	-	-	-	-	-	924	1	924	chr2AS	780798557	126478040	126478960	902/931(96.89)	-	-	-	-	-	-	-	-	-	-	-	-	-	-	-	-	-	-
CL105980Contig1	0.76919	1.33775	0.996802	0.764239	656	-	-	-	-	-	-	-	-	-	-	-	-	-	-	-	-	656	13	644	chr1BL	689851870	529441373	529440749	613/632(96.99)	-	-	-	-	-	-	-	-	-	-	-	-	-	-	-	-	-	-
CL105987Contig1	2.44344	2.74137	3.29955	3.05947	2873	gi|475570648|gb|EMT16072.1|hypothetical protein F775_02666 [Aegilops tauschii]	0	-	-	-	-	-	-	-	-	-	-	-	-	-	-	2873	218	2873	chr2DL	651852609	573971784	573969150	2576/2656(96.99)	-	-	-	-	-	-	-	-	-	-	-	-	-	-	-	-	-	-
CL105994Contig1	0.696044	2.70071	1.34708	1.2811	338	-	-	-	-	-	-	-	-	-	-	-	-	-	-	-	-	338	1	338	chr6BS	720988478	143456436	143456773	336/338(99.41)	-	-	-	-	-	-	-	-	-	-	-	-	-	-	-	-	-	-
CL10599Contig1	0.298315	1.03196	2.61953	1.03893	789	-	-	-	-	-	-	-	-	-	-	-	-	-	-	-	-	789	1	789	chr5AL	709773743	596450650	596449862	789/789(100.00)	-	-	-	-	-	-	-	-	-	-	-	-	-	-	-	-	-	-
CL106016Contig1	0.382723	0.556778	0.712005	1.42383	4254	gi|326533642|dbj|BAK05352.1|predicted protein [Hordeum vulgare subsp. vulgare]	0	sp|Q76C99|RF1_ORYSI	0	Protein Rf1, mitochondrial	KOG4197	2e-91	FOG: PPR repeat	-	-	-	-	-	-	GO:0005739	mitochondrion	4254	1	3573	chr1DS	495453186	37423712	37427287	3522/3576(98.49)	-	-	-	-	-	-	-	-	-	-	-	-	-	-	-	-	-	-
CL106025Contig1	0	0	0.752243	0.557203	496	-	-	-	-	-	-	-	-	-	-	-	-	-	-	-	-	496	1	496	chr7AS	736706236	2719018	2718523	495/496(99.80)	-	-	-	-	-	-	-	-	-	-	-	-	-	-	-	-	-	-
CL106026Contig1	0.30586	0.457636	0.887137	0.603991	652	-	-	-	-	-	-	-	-	-	-	-	-	-	-	-	-	652	1	652	chr3DL	615552423	395080942	395080293	644/652(98.77)	-	-	-	-	-	-	-	-	-	-	-	-	-	-	-	-	-	-
CL106028Contig1	3.59019	4.32202	11.397	5.43077	1652	gi|475582614|gb|EMT19182.1|hypothetical protein F775_43728 [Aegilops tauschii]	7.66798e-25	-	-	-	-	-	-	-	-	-	-	-	-	-	-	1652	1	1652	chr3AS	750843639	91488019	91486374	1587/1658(95.72)	-	-	-	-	-	-	-	-	-	-	-	-	-	-	-	-	-	-
CL10602Contig1	0.721064	0.817782	0.610624	0.60603	1228	gi|474350420|gb|EMS62961.1|SCAR-like protein 2 [Triticum urartu]	8.32369e-11	-	-	-	-	-	-	-	-	-	-	-	-	-	-	1228	1	1228	chr5DL	566080677	335223591	335222364	1228/1228(100.00)	-	-	-	-	-	-	-	-	-	-	-	-	-	-	-	-	-	-
CL106031Contig1	2.94591	2.71528	1.57202	3.54537	526	-	-	-	-	-	-	-	-	-	-	-	-	-	-	-	-	526	1	526	chr6AS	618079260	147604677	147604152	521/526(99.05)	-	-	-	-	-	-	-	-	-	-	-	-	-	-	-	-	-	-
CL106032Contig1	0.258242	1.01164	1.287	0.749399	465	-	-	-	-	-	-	-	-	-	-	-	-	-	-	-	-	465	1	465	chr1DS	495453186	84724439	84724903	463/465(99.57)	-	-	-	-	-	-	-	-	-	-	-	-	-	-	-	-	-	-
CL106034Contig1	2.66574	0	0.522683	1.49345	310	-	-	-	-	-	-	-	-	-	-	-	-	-	-	-	-	310	1	299	chr2BL	801256715	790749143	790748845	299/299(100.00)	-	-	-	-	-	-	-	-	-	-	-	-	-	-	-	-	-	-
CL10603Contig1	1.18927	1.30141	1.54992	2.22067	1298	-	-	-	-	-	-	-	-	-	-	-	-	-	-	-	-	1298	1	1298	chr5BL	713149757	326919396	326918094	1295/1304(99.31)	-	-	-	-	-	-	-	-	-	-	-	-	-	-	-	-	-	-
CL106040Contig1	4.0298	0.0215806	1.89903	1.62192	338	-	-	-	-	-	-	-	-	-	-	-	-	-	-	-	-	338	1	338	chr5DL	566080677	462751076	462751413	338/338(100.00)	-	-	-	-	-	-	-	-	-	-	-	-	-	-	-	-	-	-
CL106054Contig1	0.512798	0.921239	1.16264	0.848379	650	gi|475605473|gb|EMT26079.1|Tyrosine-sulfated glycopeptide receptor 1 [Aegilops tauschii]	1.4475e-81	sp|Q9SHI3|RLP2_ARATH	1e-47	Receptor-like protein 2	KOG0619	3e-48	FOG: Leucine rich repeat	-	-	-	-	-	-	GO:0016021;GO:0005886	integral component of membrane|plasma membrane	650	54	649	chr6BS	720988478	158161842	158162437	532/598(88.96)	-	-	-	-	-	-	-	-	-	-	-	-	-	-	-	-	-	-
CL106059Contig1	3.93524	0.970801	5.68504	3.79412	333	-	-	-	-	-	-	-	-	-	-	-	-	-	-	-	-	333	1	333	chr7DL	638686055	614503238	614502906	332/333(99.70)	-	-	-	-	-	-	-	-	-	-	-	-	-	-	-	-	-	-
CL106060Contig1	13.1436	9.84805	1.66855	1.5024	2058	gi|669030222|emb|CDM84680.1|unnamed protein product [Triticum aestivum]	4.7859e-183	sp|O49508|FB237_ARATH	1e-98	F-box protein At4g18380	-	-	-	-	-	-	-	-	-	-	-	2058	1	1575	chr3AL	750843639	583926717	583928291	1566/1575(99.43)	-	-	-	-	-	-	-	-	-	-	-	-	-	-	-	-	-	-
CL106069Contig1	1.24816	3.79569	2.49521	7.47109	305	gi|474159523|gb|EMS57221.1|hypothetical protein TRIUR3_09180 [Triticum urartu]	2.97795e-18	-	-	-	-	-	-	-	-	-	-	-	-	-	-	305	1	305	chr5AL	709773743	328828315	328828011	305/305(100.00)	-	-	-	-	-	-	-	-	-	-	-	-	-	-	-	-	-	-
CL10606Contig1	0.259894	0.444318	0.594689	0.816981	1731	-	-	-	-	-	-	-	-	-	-	-	-	-	-	-	-	1731	60	1727	chr1BS	689851870	6192444	6194081	1618/1668(97.00)	-	-	-	-	-	-	-	-	-	-	-	-	-	-	-	-	-	-
CL106078Contig1	0.13036	0.515457	1.22867	1.3374	780	-	-	-	-	-	-	-	-	-	-	-	-	-	-	-	-	780	1	780	chr6BL	720988478	707025711	707026495	752/786(95.67)	-	-	-	-	-	-	-	-	-	-	-	-	-	-	-	-	-	-
CL106084Contig1	1.14064	2.7213	1.3771	1.56528	1069	-	-	-	-	-	-	-	-	-	-	-	-	-	-	-	-	1069	1	1069	chr7AS	736706236	338625698	338626770	1049/1075(97.58)	-	-	-	-	-	-	-	-	-	-	-	-	-	-	-	-	-	-
CL10608Contig1	2.58223	3.81482	3.00218	3.41927	929	-	-	-	-	-	-	-	-	-	-	-	-	-	-	-	-	929	1	909	chr2BL	801256715	624584611	624585519	909/909(100.00)	-	-	-	-	-	-	-	-	-	-	-	-	-	-	-	-	-	-
CL106101Contig1	2.45785	5.51125	3.09365	4.74328	478	-	-	-	-	-	-	-	-	-	-	-	-	-	-	-	-	478	1	478	chr3BS	830829764	39903118	39903589	455/478(95.19)	-	-	-	-	-	-	-	-	-	-	-	-	-	-	-	-	-	-
CL106108Contig1	1.38994	6.24223	0.675766	0.674017	399	-	-	-	-	-	-	-	-	-	-	-	-	-	-	-	-	399	1	399	chr5BL	713149757	336407708	336407311	396/399(99.25)	-	-	-	-	-	-	-	-	-	-	-	-	-	-	-	-	-	-
CL106109Contig1	2.28072	4.35846	3.37017	2.02771	399	-	-	-	-	-	-	-	-	-	-	-	-	-	-	-	-	399	75	376	chr4AL	744588157	557726238	557726542	283/306(92.48)	-	-	-	-	-	-	-	-	-	-	-	-	-	-	-	-	-	-
CL106111Contig1	1.85259	4.0334	5.87446	5.04995	450	-	-	-	-	-	-	-	-	-	-	-	-	-	-	-	-	450	1	450	chr1AL	594102056	493215278	493215727	450/450(100.00)	-	-	-	-	-	-	-	-	-	-	-	-	-	-	-	-	-	-
CL106121Contig1	3.72366	2.03634	2.81459	2.41158	459	-	-	-	-	-	-	-	-	-	-	-	-	-	-	-	-	459	1	459	chr5AS	709773743	78172556	78172097	445/462(96.32)	-	-	-	-	-	-	-	-	-	-	-	-	-	-	-	-	-	-
CL106123Contig1	0.509024	0.800551	0.796354	0.690354	985	gi|474033881|gb|EMS53082.1|hypothetical protein TRIUR3_34686 [Triticum urartu]	3.47051e-11	-	-	-	-	-	-	-	-	-	-	-	-	-	-	985	1	956	chr3DL	615552423	421361672	421362633	850/973(87.36)	-	-	-	-	-	-	-	-	-	-	-	-	-	-	-	-	-	-
CL106128Contig1	0	0.560795	0.536971	1.56621	368	-	-	-	-	-	-	-	-	-	-	-	-	-	-	-	-	368	1	368	chr5BL	713149757	390698864	390698500	360/368(97.83)	-	-	-	-	-	-	-	-	-	-	-	-	-	-	-	-	-	-
CL106137Contig1	2.26278	3.74723	4.6582	0.970678	464	-	-	-	-	-	-	-	-	-	-	-	-	-	-	-	-	464	2	464	chr2BS	801256715	83313274	83312811	456/464(98.28)	-	-	-	-	-	-	-	-	-	-	-	-	-	-	-	-	-	-
CL106139Contig1	0.989961	0.499772	1.22867	1.17712	405	-	-	-	-	-	-	-	-	-	-	-	-	-	-	-	-	405	16	405	chr6DL	473592718	219792358	219792747	390/390(100.00)	-	-	-	-	-	-	-	-	-	-	-	-	-	-	-	-	-	-
CL106141Contig1	1.96089	4.98546	1.4693	2.74137	451	-	-	-	-	-	-	-	-	-	-	-	-	-	-	-	-	451	1	451	chr5BL	713149757	427331028	427331475	438/451(97.12)	-	-	-	-	-	-	-	-	-	-	-	-	-	-	-	-	-	-
CL106143Contig1	1.23789	1.63185	0.816747	3.07041	451	-	-	-	-	-	-	-	-	-	-	-	-	-	-	-	-	451	1	392	chr4DL	509857067	369972130	369972521	387/392(98.72)	-	-	-	-	-	-	-	-	-	-	-	-	-	-	-	-	-	-
CL106151Contig1	1.08087	1.60582	1.8711	0.528214	435	-	-	-	-	-	-	-	-	-	-	-	-	-	-	-	-	435	1	435	chr5AL	709773743	486061367	486061810	382/445(85.84)	-	-	-	-	-	-	-	-	-	-	-	-	-	-	-	-	-	-
CL106168Contig1	1.3034	2.87721	1.26455	0.938151	492	-	-	-	-	-	-	-	-	-	-	-	-	-	-	-	-	492	1	492	chr4AS	744588157	40540376	40539891	479/492(97.36)	-	-	-	-	-	-	-	-	-	-	-	-	-	-	-	-	-	-
CL106169Contig1	0.533392	0.521816	1.5206	1.0024	377	-	-	-	-	-	-	-	-	-	-	-	-	-	-	-	-	377	1	377	chr7AS	736706236	199016154	199015778	374/377(99.20)	-	-	-	-	-	-	-	-	-	-	-	-	-	-	-	-	-	-
CL106173Contig1	0.782026	0.385682	1.12317	5.30881	449	-	-	-	-	-	-	-	-	-	-	-	-	-	-	-	-	449	1	449	chr5BL	713149757	440781750	440782198	449/449(100.00)	-	-	-	-	-	-	-	-	-	-	-	-	-	-	-	-	-	-
CL106174Contig1	3.83068	1.88708	2.55578	7.66461	453	-	-	-	-	-	-	-	-	-	-	-	-	-	-	-	-	453	1	405	chr4DS	509857067	134531499	134531903	404/405(99.75)	-	-	-	-	-	-	-	-	-	-	-	-	-	-	-	-	-	-
CL106176Contig1	1.30096	1.41998	1.20814	0.827877	845	gi|475570122|gb|EMT15938.1|ATP-dependent Clp protease ATP-binding subunit clpC [Aegilops tauschii]	8.30198e-106	sp|Q8KA87|CLPB2_CHLTE	2e-72	Probable chaperone protein ClpB 2	KOG1051	5e-71	Chaperone HSP104 and related ATP-dependent Clp proteases	-	-	-	-	-	-	GO:0005737;GO:0005524;GO:0019538	cytoplasm|ATP binding|protein metabolic process	845	87	835	chr5BS	713149757	79815217	79814474	641/753(85.13)	-	-	-	-	-	-	-	-	-	-	-	-	-	-	-	-	-	-
CL106190Contig1	3.11537	1.28463	3.3787	1.81938	360	gi|475599050|gb|EMT24127.1|Putative serine/threonine-protein kinase [Aegilops tauschii]	2.83376e-08	-	-	-	-	-	-	-	-	-	-	-	-	-	-	360	1	360	chr3DS	615552423	18894410	18894771	349/363(96.14)	-	-	-	-	-	-	-	-	-	-	-	-	-	-	-	-	-	-
CL106198Contig1	2.59563	3.60882	1.5417	1.77379	1291	-	-	-	-	-	-	-	-	-	-	-	-	-	-	-	-	1291	1	1291	chr7BS	750620385	64036466	64035176	1290/1291(99.92)	-	-	-	-	-	-	-	-	-	-	-	-	-	-	-	-	-	-
CL10619Contig1	7.38721	13.9578	10.3607	13.5619	791	-	-	-	-	-	-	-	-	-	-	-	-	-	-	-	-	791	1	748	chr2AL	780798557	509356395	509355648	748/748(100.00)	-	-	-	-	-	-	-	-	-	-	-	-	-	-	-	-	-	-
CL1061Contig2	1.09947	1.32649	1.59565	1.49891	4965	gi|125538457|gb|EAY84852.1|hypothetical protein OsI_06218 [Oryza sativa Indica Group]	0	sp|Q8RZV7|MSP1_ORYSJ	0	Leucine-rich repeat receptor protein kinase MSP1 {ECO:0000305}	-	-	-	-	-	-	-	-	-	GO:0016021;GO:0005886;GO:0005524;GO:0004674;GO:0048658;GO:0009554;GO:0009556	integral component of membrane|plasma membrane|ATP binding|protein serine/threonine kinase activity|anther wall tapetum development|megasporogenesis|microsporogenesis	4965	871	4953	chr3DL	615552423	464058310	464054229	4066/4083(99.58)	PRGDB00146681	84.24	850	134	0	1235	3784	110	959	0	1235	Bradi2g58780.1	Putative_R-Genes,_predicted_from_Pythozome	Ricinus communis	RLP	-	-	Leucine-rich repeat transmembrane protein kinase (best arabidopsis hit); leucine-rich repeat receptor protein kinase EXS precursor, putative, expressed (best rice hit)
CL1061Contig3	0.980631	1.55601	0.843876	0.546685	4873	gi|125538457|gb|EAY84852.1|hypothetical protein OsI_06218 [Oryza sativa Indica Group]	0	sp|Q8RZV7|MSP1_ORYSJ	0	Leucine-rich repeat receptor protein kinase MSP1 {ECO:0000305}	-	-	-	-	-	-	-	-	-	GO:0016021;GO:0005886;GO:0005524;GO:0004674;GO:0048658;GO:0009554;GO:0009556	integral component of membrane|plasma membrane|ATP binding|protein serine/threonine kinase activity|anther wall tapetum development|megasporogenesis|microsporogenesis	4873	678	4419	chr3DL	615552423	464058310	464054569	3692/3742(98.66)	PRGDB00146681	84.97	592	89	0	1815	3590	368	959	0	878	Bradi2g58780.1	Putative_R-Genes,_predicted_from_Pythozome	Ricinus communis	RLP	-	-	Leucine-rich repeat transmembrane protein kinase (best arabidopsis hit); leucine-rich repeat receptor protein kinase EXS precursor, putative, expressed (best rice hit)
CL106202Contig1	7.10843	5.6831	5.13375	1.26488	505	gi|475576909|gb|EMT17673.1|hypothetical protein F775_26383 [Aegilops tauschii]	5.56555e-09	-	-	-	-	-	-	-	-	-	-	-	-	-	-	505	1	505	chr2BL	801256715	535029981	535030485	481/505(95.25)	-	-	-	-	-	-	-	-	-	-	-	-	-	-	-	-	-	-
CL106204Contig1	13.1426	8.60005	9.12728	13.9937	402	-	-	-	-	-	-	-	-	-	-	-	-	-	-	-	-	402	1	402	chr2DS	651852609	48027228	48026827	398/402(99.00)	-	-	-	-	-	-	-	-	-	-	-	-	-	-	-	-	-	-
CL106205Contig1	0.493703	1.11982	1.19835	0.521967	508	-	-	-	-	-	-	-	-	-	-	-	-	-	-	-	-	508	1	488	chr2DS	651852609	216328895	216329381	478/490(97.55)	-	-	-	-	-	-	-	-	-	-	-	-	-	-	-	-	-	-
CL106208Contig1	0.386213	0.668456	1.35739	1.7982	450	gi|475593925|gb|EMT22538.1|Disease resistance protein RGA2 [Aegilops tauschii]	1.17576e-67	-	-	-	-	-	-	-	-	-	-	-	-	-	-	450	1	450	chr6BS	720988478	46959936	46959487	426/450(94.67)	PRGDB00077825	84.62	143	22	0	22	450	1018	1160	1e-56	195	Ta.43524	Putative_R-Genes,_predicted_from_NCBI_UniGene	Triticum aestivum	CNL	241987454	AK334711	Triticum aestivum cDNA, clone: WT010_M17, cultivar: Chinese Spring
CL10620Contig1	0.467016	1.17778	1.48285	0.694477	745	gi|475567479|gb|EMT15285.1|hypothetical protein F775_24363 [Aegilops tauschii]	2.86955e-20	-	-	-	-	-	-	-	-	-	-	-	-	-	-	745	15	745	chr1AL	594102056	532778296	532777567	729/731(99.73)	-	-	-	-	-	-	-	-	-	-	-	-	-	-	-	-	-	-
CL10621Contig2	0.012366	0.597034	1.01702	0.656673	1293	-	-	-	-	-	-	-	-	-	-	-	-	-	-	-	-	1293	1	1293	chr7DS	638686055	152651618	152650326	1293/1293(100.00)	-	-	-	-	-	-	-	-	-	-	-	-	-	-	-	-	-	-
CL106221Contig1	1.96036	2.98883e-12	3.53475	3.87701	468	-	-	-	-	-	-	-	-	-	-	-	-	-	-	-	-	468	1	468	chr4BS	673617499	173174533	173175000	465/468(99.36)	-	-	-	-	-	-	-	-	-	-	-	-	-	-	-	-	-	-
CL106225Contig1	8.11349	0	0.755456	2.28823	359	-	-	-	-	-	-	-	-	-	-	-	-	-	-	-	-	359	20	359	chr6BL	720988478	360611409	360611748	340/340(100.00)	-	-	-	-	-	-	-	-	-	-	-	-	-	-	-	-	-	-
CL106226Contig1	0.358336	0.329001	2.67372	0.905501	452	gi|475462818|gb|EMT02105.1|Putative exonuclease mut-7-like protein [Aegilops tauschii]	6.78566e-07	-	-	-	-	-	-	-	-	-	-	-	-	-	-	452	1	452	chr1DL	495453186	316020420	316019969	452/452(100.00)	-	-	-	-	-	-	-	-	-	-	-	-	-	-	-	-	-	-
CL106238Contig1	0.326516	0.210502	4.50506	9.18951	576	-	-	-	-	-	-	-	-	-	-	-	-	-	-	-	-	576	1	576	chr3BL	830829764	558509758	558510333	573/576(99.48)	-	-	-	-	-	-	-	-	-	-	-	-	-	-	-	-	-	-
CL10624Contig1	1.04983	1.52368	1.1258	1.30657	608	gi|116310937|emb|CAH67874.1|OSIGBa0153E02-OSIGBa0093I20.3 [Oryza sativa]	1.62027e-91	sp|P04146|COPIA_DROME	6e-33	Copia protease	KOG0017	1e-57	FOG: Transposon-encoded proteins with TYA, reverse transcriptase, integrase domains in various combinations	-	-	-	-	-	-	GO:0004190;GO:0005524;GO:0003676;GO:0008270;GO:0015074	aspartic-type endopeptidase activity|ATP binding|nucleic acid binding|zinc ion binding|DNA integration	608	1	608	chr7DS	638686055	237553066	237553673	605/608(99.51)	-	-	-	-	-	-	-	-	-	-	-	-	-	-	-	-	-	-
CL106251Contig1	4.20347	2.56937	4.19336	3.94776	354	-	-	-	-	-	-	-	-	-	-	-	-	-	-	-	-	354	12	354	chr2BS	801256715	152175668	152175326	343/343(100.00)	-	-	-	-	-	-	-	-	-	-	-	-	-	-	-	-	-	-
CL106257Contig1	2.45026	1.68773	1.77106	1.78291	447	gi|669030619|emb|CDM85203.1|unnamed protein product [Triticum aestivum]	1.07441e-44	-	-	-	-	-	-	-	-	-	-	-	-	-	-	447	1	447	chr3AL	750843639	634935331	634935793	444/463(95.90)	-	-	-	-	-	-	-	-	-	-	-	-	-	-	-	-	-	-
CL10626Contig1	0.802827	1.29179	0.73123	1.47028	1284	gi|475593365|gb|EMT22361.1|hypothetical protein F775_33225 [Aegilops tauschii]	7.76337e-26	-	-	-	-	-	-	-	-	-	-	-	-	-	-	1284	1	1284	chr7AS	736706236	20184960	20186243	1284/1284(100.00)	-	-	-	-	-	-	-	-	-	-	-	-	-	-	-	-	-	-
CL106272Contig1	1.32394	4.53392	2.81643	4.4989	595	-	-	-	-	-	-	-	-	-	-	-	-	-	-	-	-	595	1	464	chr4DL	509857067	280772898	280773359	454/464(97.84)	-	-	-	-	-	-	-	-	-	-	-	-	-	-	-	-	-	-
CL106275Contig1	6.36184	10.7609	9.3882	5.19304	451	gi|475561762|gb|EMT13833.1|hypothetical protein F775_08997 [Aegilops tauschii]	8.51031e-08	-	-	-	-	-	-	-	-	-	-	-	-	-	-	451	1	451	chr5DS	566080677	175995200	175994750	451/451(100.00)	-	-	-	-	-	-	-	-	-	-	-	-	-	-	-	-	-	-
CL106291Contig1	0	0.665143	0.665847	4.5381	367	-	-	-	-	-	-	-	-	-	-	-	-	-	-	-	-	367	1	367	chr4BS	673617499	171147682	171147316	366/367(99.73)	-	-	-	-	-	-	-	-	-	-	-	-	-	-	-	-	-	-
CL106299Contig1	0.506678	1.87296e-14	2.43028	1.75035	493	-	-	-	-	-	-	-	-	-	-	-	-	-	-	-	-	493	1	484	chr6BL	720988478	438099662	438099179	472/484(97.52)	-	-	-	-	-	-	-	-	-	-	-	-	-	-	-	-	-	-
CL10629Contig1	1.75399	2.02117	1.40732	1.44951	966	gi|673539200|gb|ABZ91908.2|FD-like 2 protein, partial [Triticum aestivum]	9.46315e-06	-	-	-	-	-	-	-	-	-	-	-	-	-	-	966	1	966	chr1DL	495453186	403277473	403276508	966/966(100.00)	-	-	-	-	-	-	-	-	-	-	-	-	-	-	-	-	-	-
CL1062Contig2	0.736219	0.585051	0.506645	0.670137	1664	gi|475604639|gb|EMT25798.1|ATP synthase subunit alpha, mitochondrial [Aegilops tauschii]	2.30479e-20	sp|P12862|ATPAM_WHEAT	5e-23	ATP synthase subunit alpha, mitochondrial	KOG1353	7e-20	F0F1-type ATP synthase, alpha subunit	ko00190	Oxidative phosphorylation	1	K02132	ATPeF1A, ATP5A1, ATP1	F-type H+-transporting ATPase subunit alpha	GO:0005743;GO:0045261;GO:0005524;GO:0046933;GO:0015986	mitochondrial inner membrane|proton-transporting ATP synthase complex, catalytic core F(1)|ATP binding|proton-transporting ATP synthase activity, rotational mechanism|ATP synthesis coupled proton transport	1664	1	1654	chr2BL	801256715	441865975	441864322	1650/1654(99.76)	-	-	-	-	-	-	-	-	-	-	-	-	-	-	-	-	-	-
CL106300Contig1	0.590149	3.24649	2.03469	0.569159	460	gi|475549944|gb|EMT11356.1|Floral homeotic protein APETALA 2 [Aegilops tauschii]	7.67184e-06	-	-	-	-	-	-	-	-	-	-	-	-	-	-	460	1	460	chr5DL	566080677	521713893	521713434	460/460(100.00)	-	-	-	-	-	-	-	-	-	-	-	-	-	-	-	-	-	-
CL106313Contig1	0.94064	0	0.724588	0.680087	346	-	-	-	-	-	-	-	-	-	-	-	-	-	-	-	-	346	1	346	chr1AL	594102056	322832295	322832640	346/346(100.00)	-	-	-	-	-	-	-	-	-	-	-	-	-	-	-	-	-	-
CL106315Contig1	8.81792	5.93219	6.86692	6.65009	452	gi|474386331|gb|EMS64979.1|hypothetical protein TRIUR3_00439 [Triticum urartu]	3.86586e-23	-	-	-	-	-	-	-	-	-	-	-	-	-	-	452	23	447	chr7AL	736706236	736563167	736562733	404/435(92.87)	-	-	-	-	-	-	-	-	-	-	-	-	-	-	-	-	-	-
CL106318Contig1	1.71132	0.53802	1.36616	1.29326	638	-	-	-	-	-	-	-	-	-	-	-	-	-	-	-	-	638	1	638	chr6AL	618079260	504121976	504121339	638/638(100.00)	-	-	-	-	-	-	-	-	-	-	-	-	-	-	-	-	-	-
CL106321Contig1	2.91126	3.53876	0.701969	3.42373	360	-	-	-	-	-	-	-	-	-	-	-	-	-	-	-	-	360	1	360	chr3DS	615552423	114324773	114325132	360/360(100.00)	-	-	-	-	-	-	-	-	-	-	-	-	-	-	-	-	-	-
CL106347Contig1	2.26183e-23	0.159082	0.530344	0.557617	1141	-	-	-	-	-	-	-	-	-	-	-	-	-	-	-	-	1141	46	1141	chr6DL	473592718	381348239	381349345	1042/1120(93.04)	-	-	-	-	-	-	-	-	-	-	-	-	-	-	-	-	-	-
CL106348Contig1	2.25776e-73	0.52793	0.779666	0.792449	569	-	-	-	-	-	-	-	-	-	-	-	-	-	-	-	-	569	1	569	chr1DL	495453186	367845577	367846145	569/569(100.00)	-	-	-	-	-	-	-	-	-	-	-	-	-	-	-	-	-	-
CL106350Contig1	0.64239	0.942556	1.10879	0.787969	626	-	-	-	-	-	-	-	-	-	-	-	-	-	-	-	-	626	1	626	chr5AL	709773743	341666025	341666650	622/626(99.36)	-	-	-	-	-	-	-	-	-	-	-	-	-	-	-	-	-	-
CL106352Contig1	0.573469	0	1.12397	1.64398	361	gi|473990485|gb|EMS51864.1|Nucleoporin GLE1 [Triticum urartu]	3.61713e-14	-	-	-	KOG2412	9e-06	Nuclear-export-signal (NES)-containing protein/polyadenylated-RNA export factor	-	-	-	-	-	-	-	-	361	91	361	chr1AS	594102056	30190607	30190878	271/272(99.63)	-	-	-	-	-	-	-	-	-	-	-	-	-	-	-	-	-	-
CL106374Contig1	5.32124	11.1093	8.42889	11.8859	483	gi|475623858|gb|EMT32397.1|Aspartate aminotransferase, mitochondrial [Aegilops tauschii]	7.6379e-43	sp|P46643|AAT1_ARATH	4e-34	Aspartate aminotransferase, mitochondrial	KOG1411	9e-35	Aspartate aminotransferase/Glutamic oxaloacetic transaminase AAT1/GOT2	ko00220;ko00250;ko00270;ko00330;ko00350;ko00360;ko00400;ko00950;ko00960;ko00710	Arginine biosynthesis|Alanine, aspartate and glutamate metabolism|Cysteine and methionine metabolism|Arginine and proline metabolism|Tyrosine metabolism|Phenylalanine metabolism|Phenylalanine, tyrosine and tryptophan biosynthesis|Isoquinoline alkaloid biosynthesis|Tropane, piperidine and pyridine alkaloid biosynthesis|Carbon fixation in photosynthetic organisms	10	K14455	GOT2	aspartate aminotransferase, mitochondrial	GO:0005759;GO:0005739;GO:0005507;GO:0042802;GO:0004069;GO:0080130;GO:0030170;GO:0006103;GO:0006531;GO:0009058;GO:0006536;GO:0046686	mitochondrial matrix|mitochondrion|copper ion binding|identical protein binding|L-aspartate:2-oxoglutarate aminotransferase activity|L-phenylalanine:2-oxoglutarate aminotransferase activity|pyridoxal phosphate binding|2-oxoglutarate metabolic process|aspartate metabolic process|biosynthetic process|glutamate metabolic process|response to cadmium ion	483	9	380	chr7BL	750620385	503373367	503373739	354/374(94.65)	-	-	-	-	-	-	-	-	-	-	-	-	-	-	-	-	-	-
CL106382Contig1	3.96826	4.14002	1.67007	2.94162	704	-	-	-	-	-	-	-	-	-	-	-	-	-	-	-	-	704	1	704	chr6DS	473592718	41523553	41524279	674/728(92.58)	-	-	-	-	-	-	-	-	-	-	-	-	-	-	-	-	-	-
CL106386Contig1	4.08419e-20	5.98409e-06	1.15375	1.8335	450	-	-	-	-	-	-	-	-	-	-	-	-	-	-	-	-	450	1	450	chr1BS	689851870	216099511	216099062	450/450(100.00)	-	-	-	-	-	-	-	-	-	-	-	-	-	-	-	-	-	-
CL10638Contig1	0.000165547	0.158088	2.79904	1.78356	933	-	-	-	-	-	-	-	-	-	-	-	-	-	-	-	-	933	205	933	chr3BL	830829764	623657647	623658375	722/729(99.04)	-	-	-	-	-	-	-	-	-	-	-	-	-	-	-	-	-	-
CL10638Contig2	0.680708	0.550098	0.892934	1.54042	1112	-	-	-	-	-	-	-	-	-	-	-	-	-	-	-	-	1112	1	1112	chr3AL	750843639	611947121	611948228	1093/1112(98.29)	-	-	-	-	-	-	-	-	-	-	-	-	-	-	-	-	-	-
CL106391Contig1	0.417702	1.65349	0.63213	0.617176	452	-	-	-	-	-	-	-	-	-	-	-	-	-	-	-	-	452	1	449	chr6AL	618079260	542430095	542429647	449/449(100.00)	-	-	-	-	-	-	-	-	-	-	-	-	-	-	-	-	-	-
CL106395Contig1	1.71717	1.0435	0.631808	1.24996	1582	-	-	-	-	-	-	-	-	-	-	-	-	-	-	-	-	1582	64	1582	chr5BS	713149757	167287659	167289202	1466/1551(94.52)	-	-	-	-	-	-	-	-	-	-	-	-	-	-	-	-	-	-
CL106399Contig1	0	0.570406	1.69394	2.20619	399	-	-	-	-	-	-	-	-	-	-	-	-	-	-	-	-	399	1	399	chrUn	480980714	131254440	131254838	399/399(100.00)	-	-	-	-	-	-	-	-	-	-	-	-	-	-	-	-	-	-
CL106400Contig1	0	0.84238	0.827947	1.10708	451	-	-	-	-	-	-	-	-	-	-	-	-	-	-	-	-	451	1	451	chr3DS	615552423	46484836	46485281	444/451(98.45)	-	-	-	-	-	-	-	-	-	-	-	-	-	-	-	-	-	-
CL106404Contig1	4.62002	8.49551	4.50994	3.70245	446	-	-	-	-	-	-	-	-	-	-	-	-	-	-	-	-	446	1	446	chr7BL	750620385	593925183	593925628	446/446(100.00)	-	-	-	-	-	-	-	-	-	-	-	-	-	-	-	-	-	-
CL106410Contig1	2.64812	0.234224	6.90636	2.54859	446	-	-	-	-	-	-	-	-	-	-	-	-	-	-	-	-	446	92	446	chr7DL	638686055	503326697	503327049	345/355(97.18)	-	-	-	-	-	-	-	-	-	-	-	-	-	-	-	-	-	-
CL106413Contig1	0	5.17428e-29	1.21721	2.24687	454	-	-	-	-	-	-	-	-	-	-	-	-	-	-	-	-	454	9	408	chr3DL	615552423	587202058	587201649	379/412(91.99)	-	-	-	-	-	-	-	-	-	-	-	-	-	-	-	-	-	-
CL106416Contig1	4.21742	0.352783	1.73795	1.70426	375	-	-	-	-	-	-	-	-	-	-	-	-	-	-	-	-	375	39	375	chr6AS	618079260	38432467	38432803	336/337(99.70)	-	-	-	-	-	-	-	-	-	-	-	-	-	-	-	-	-	-
CL106417Contig1	2.01155	2.12724	1.75878	4.23644	900	-	-	-	-	-	-	-	-	-	-	-	-	-	-	-	-	900	28	900	chr4DL	509857067	266761034	266760159	851/876(97.15)	-	-	-	-	-	-	-	-	-	-	-	-	-	-	-	-	-	-
CL106418Contig1	4.12786	4.49248	6.20318	3.94519	476	-	-	-	-	-	-	-	-	-	-	-	-	-	-	-	-	476	39	476	chr5AS	709773743	86184088	86183649	408/447(91.28)	-	-	-	-	-	-	-	-	-	-	-	-	-	-	-	-	-	-
CL106422Contig1	1.82503	0.740791	1.59873	2.44537	450	-	-	-	-	-	-	-	-	-	-	-	-	-	-	-	-	450	9	450	chr5AL	709773743	598528809	598529250	441/442(99.77)	-	-	-	-	-	-	-	-	-	-	-	-	-	-	-	-	-	-
CL106423Contig1	1.87907	0.130931	1.55158	0.771634	451	gi|475546760|gb|EMT10749.1|Zinc transporter 4, chloroplastic [Aegilops tauschii]	8.27569e-13	-	-	-	-	-	-	-	-	-	-	-	-	-	-	451	1	451	chr7DL	638686055	465166500	465166050	451/451(100.00)	-	-	-	-	-	-	-	-	-	-	-	-	-	-	-	-	-	-
CL106432Contig1	0	0.430379	0.85148	0.802764	315	-	-	-	-	-	-	-	-	-	-	-	-	-	-	-	-	315	1	246	chr7BL	750620385	535230229	535230473	239/246(97.15)	-	-	-	-	-	-	-	-	-	-	-	-	-	-	-	-	-	-
CL106433Contig1	1.90857	1.14141	0.730003	0.739682	399	-	-	-	-	-	-	-	-	-	-	-	-	-	-	-	-	399	1	399	chr5AL	709773743	488317398	488317000	399/399(100.00)	-	-	-	-	-	-	-	-	-	-	-	-	-	-	-	-	-	-
CL106439Contig1	145.346	142.641	261.668	193.928	446	-	-	-	-	-	-	-	-	-	-	-	-	-	-	-	-	446	46	446	chr2AL	780798557	461979620	461979213	396/408(97.06)	-	-	-	-	-	-	-	-	-	-	-	-	-	-	-	-	-	-
CL106442Contig1	1.31122	0.419106	0.847289	0.830402	363	-	-	-	-	-	-	-	-	-	-	-	-	-	-	-	-	363	1	363	chr4BL	673617499	492210776	492210414	363/363(100.00)	-	-	-	-	-	-	-	-	-	-	-	-	-	-	-	-	-	-
CL106447Contig1	1.21341	2.51347	0.868034	1.82082	367	-	-	-	-	-	-	-	-	-	-	-	-	-	-	-	-	367	1	367	chr2DS	651852609	37982207	37982570	346/370(93.51)	-	-	-	-	-	-	-	-	-	-	-	-	-	-	-	-	-	-
CL106449Contig1	0.849964	1.74206	1.33192	1.40898	778	gi|326519148|dbj|BAJ96573.1|predicted protein [Hordeum vulgare subsp. vulgare]	7.02167e-58	-	-	-	-	-	-	-	-	-	-	-	-	-	-	778	1	758	chr2DS	651852609	68904776	68904007	727/783(92.85)	-	-	-	-	-	-	-	-	-	-	-	-	-	-	-	-	-	-
CL106453Contig1	9.1684e-22	8.90111e-14	1.29731	0.87364	489	-	-	-	-	-	-	-	-	-	-	-	-	-	-	-	-	489	1	489	chr5AL	709773743	347458155	347458642	487/489(99.59)	-	-	-	-	-	-	-	-	-	-	-	-	-	-	-	-	-	-
CL10645Contig1	0.978828	0.744469	0.904115	1.24804	1742	gi|474086233|gb|EMS54663.1|hypothetical protein TRIUR3_30489 [Triticum urartu]	1.59352e-11	-	-	-	KOG1075	6e-17	FOG: Reverse transcriptase	-	-	-	-	-	-	-	-	1742	1	1742	chr3DS	615552423	191564440	191566181	1735/1742(99.60)	-	-	-	-	-	-	-	-	-	-	-	-	-	-	-	-	-	-
CL106469Contig1	0.211998	3.40804	1.67236	0.622107	484	-	-	-	-	-	-	-	-	-	-	-	-	-	-	-	-	484	1	484	chr2DS	651852609	127517241	127516749	462/495(93.33)	-	-	-	-	-	-	-	-	-	-	-	-	-	-	-	-	-	-
CL106472Contig1	9.59303	5.89083	5.48855	5.2218	433	gi|326521486|dbj|BAK00319.1|predicted protein [Hordeum vulgare subsp. vulgare]	1.93235e-33	-	-	-	-	-	-	-	-	-	-	-	-	-	-	433	7	433	chr5AL	709773743	388643411	388642977	423/435(97.24)	-	-	-	-	-	-	-	-	-	-	-	-	-	-	-	-	-	-
CL106479Contig1	0.82036	1.09098	0.581998	0.947245	460	gi|326514074|dbj|BAJ92187.1|predicted protein [Hordeum vulgare subsp. vulgare]	9.95026e-30	-	-	-	-	-	-	-	-	-	-	-	-	-	-	460	9	460	chr1BL	689851870	631827165	631826714	439/452(97.12)	-	-	-	-	-	-	-	-	-	-	-	-	-	-	-	-	-	-
CL106480Contig1	0.970313	0	2.82175	4.09687	405	-	-	-	-	-	-	-	-	-	-	-	-	-	-	-	-	405	1	405	chr3BL	830829764	401284203	401283799	403/405(99.51)	-	-	-	-	-	-	-	-	-	-	-	-	-	-	-	-	-	-
CL106484Contig1	3.81495	2.47923	2.80857	2.77965	448	gi|475620473|gb|EMT31117.1|hypothetical protein F775_25256 [Aegilops tauschii]	3.84802e-18	-	-	-	-	-	-	-	-	-	-	-	-	-	-	448	1	448	chr5AL	709773743	414050112	414049665	448/448(100.00)	-	-	-	-	-	-	-	-	-	-	-	-	-	-	-	-	-	-
CL106488Contig1	0.325126	0.16532	1.29081	0.777576	361	-	-	-	-	-	-	-	-	-	-	-	-	-	-	-	-	361	35	361	chr6AS	618079260	127197844	127197518	327/327(100.00)	-	-	-	-	-	-	-	-	-	-	-	-	-	-	-	-	-	-
CL106489Contig1	2.34638	4.13221	3.04938	3.6884	570	gi|473885687|gb|EMS48085.1|hypothetical protein TRIUR3_26297 [Triticum urartu]	5.9803e-31	-	-	-	-	-	-	-	-	-	-	-	-	-	-	570	21	570	chr7DL	638686055	581297551	581298100	545/550(99.09)	-	-	-	-	-	-	-	-	-	-	-	-	-	-	-	-	-	-
CL10649Contig1	0.850571	1.14197	0.806737	0.532803	2348	-	-	-	-	-	-	-	-	-	-	-	-	-	-	-	-	2348	117	2348	chr7BL	750620385	588500626	588498395	2232/2232(100.00)	-	-	-	-	-	-	-	-	-	-	-	-	-	-	-	-	-	-
CL1064Contig5	1.20078	1.459	1.59592	0.555671	639	-	-	-	-	-	-	-	-	-	-	-	-	-	-	-	-	639	1	639	chr3DS	615552423	37072597	37071958	630/640(98.44)	-	-	-	-	-	-	-	-	-	-	-	-	-	-	-	-	-	-
CL106503Contig1	0.217331	0	0.888633	0.596547	509	-	-	-	-	-	-	-	-	-	-	-	-	-	-	-	-	509	44	509	chr4DS	509857067	30276649	30277114	466/466(100.00)	-	-	-	-	-	-	-	-	-	-	-	-	-	-	-	-	-	-
CL106506Contig1	1.27665	2.58962	2.46872	0.947909	483	-	-	-	-	-	-	-	-	-	-	-	-	-	-	-	-	483	1	483	chr3AS	750843639	108899108	108899590	471/483(97.52)	-	-	-	-	-	-	-	-	-	-	-	-	-	-	-	-	-	-
CL106509Contig1	7.55703	10.9878	10.6598	11.216	361	-	-	-	-	-	-	-	-	-	-	-	-	-	-	-	-	361	1	361	chr5DS	566080677	106659464	106659104	361/361(100.00)	-	-	-	-	-	-	-	-	-	-	-	-	-	-	-	-	-	-
CL106518Contig1	18.849	17.2373	16.5476	23.6682	1070	gi|475530393|gb|EMT07894.1|Oligopeptide transporter 7 [Aegilops tauschii]	1.45427e-130	sp|O82485|OPT7_ARATH	4e-109	Oligopeptide transporter 7	KOG2262	8e-110	Sexual differentiation process protein ISP4	-	-	-	-	-	-	GO:0005887;GO:0016020;GO:0035673;GO:0015031	integral component of plasma membrane|membrane|oligopeptide transmembrane transporter activity|protein transport	1070	38	1070	chr7DS	638686055	25272950	25273982	1032/1033(99.90)	-	-	-	-	-	-	-	-	-	-	-	-	-	-	-	-	-	-
CL10652Contig1	1.04273e-45	0.0651949	1.33539	1.26957	2032	gi|475462133|gb|EMT02085.1|Serine/threonine-protein kinase SMG1 [Aegilops tauschii]	2.50025e-59	-	-	-	KOG1075	4e-09	FOG: Reverse transcriptase	-	-	-	-	-	-	-	-	2032	104	1994	chr3BL	830829764	342873177	342875067	1890/1891(99.95)	-	-	-	-	-	-	-	-	-	-	-	-	-	-	-	-	-	-
CL106531Contig1	0.451922	0.403527	0.793674	0.742156	3319	gi|110341799|gb|ABG68037.1|receptor kinase 1 [Triticum aestivum]	0	sp|C0LGP4|Y3475_ARATH	0	Probable LRR receptor-like serine/threonine-protein kinase At3g47570	-	-	-	-	-	-	-	-	-	-	-	3319	174	3319	chr1DL	495453186	412237596	412234447	3018/3151(95.78)	PRGDB00189724	85.45	914	127	2	2996	255	2	909	0	1379	Hv.32956	Putative_R-Genes,_predicted_from_NCBI_UniGene	Hordeum vulgare	RLP	326533133	AK362335	Hordeum vulgare subsp. vulgare mRNA for predicted protein, partial cds, clone: NIASHv2004F11
CL106538Contig1	0.565017	1.73453	1.3946	1.96558	471	-	-	-	-	-	-	-	-	-	-	-	-	-	-	-	-	471	1	471	chr1DL	495453186	306635121	306635590	468/471(99.36)	-	-	-	-	-	-	-	-	-	-	-	-	-	-	-	-	-	-
CL106551Contig1	4.82992	1.92235	2.20634	2.7383	447	gi|475499130|gb|EMT04135.1|Monodehydroascorbate reductase [Aegilops tauschii]	3.37103e-14	sp|Q43497|MDAR_SOLLC	2e-12	Monodehydroascorbate reductase	KOG1336	9e-13	Monodehydroascorbate/ferredoxin reductase	ko00053	Ascorbate and aldarate metabolism	1	K08232	E1.6.5.4	monodehydroascorbate reductase (NADH)	GO:0005737;GO:0050660;GO:0016656;GO:0045454	cytoplasm|flavin adenine dinucleotide binding|monodehydroascorbate reductase (NADH) activity|cell redox homeostasis	447	1	382	chr7AS	736706236	291804277	291803896	381/382(99.74)	-	-	-	-	-	-	-	-	-	-	-	-	-	-	-	-	-	-
CL106554Contig1	3.79815	11.1134	6.66229	11.1825	451	gi|475622262|gb|EMT31816.1|hypothetical protein F775_08779 [Aegilops tauschii]	4.36784e-30	sp|P12653|GSTF1_MAIZE	1e-26	Glutathione S-transferase 1	KOG0867	3e-08	Glutathione S-transferase	ko00480;ko00980;ko00982	Glutathione metabolism|Metabolism of xenobiotics by cytochrome P450|Drug metabolism - cytochrome P450	3	K00799	GST, gst	glutathione S-transferase	GO:0043234;GO:0004364;GO:0009635;GO:0042542;GO:0000302;GO:0009751;GO:0009410	protein complex|glutathione transferase activity|response to herbicide|response to hydrogen peroxide|response to reactive oxygen species|response to salicylic acid|response to xenobiotic stimulus	451	1	433	chr3DL	615552423	414640014	414639575	422/442(95.48)	-	-	-	-	-	-	-	-	-	-	-	-	-	-	-	-	-	-
CL106555Contig1	0.247985	0.806484	5.8358	2.48275	361	-	-	-	-	-	-	-	-	-	-	-	-	-	-	-	-	361	73	361	chr5DL	566080677	426730628	426730339	268/291(92.10)	-	-	-	-	-	-	-	-	-	-	-	-	-	-	-	-	-	-
CL10655Contig1	0.600456	0.703831	1.48861	0.884265	998	-	-	-	-	-	-	-	-	-	-	-	-	-	-	-	-	998	1	998	chr2DL	651852609	473095477	473094480	998/998(100.00)	-	-	-	-	-	-	-	-	-	-	-	-	-	-	-	-	-	-
CL106562Contig1	1.35074	1.86111	0.759654	0.647547	764	gi|474397682|gb|EMS65810.1|hypothetical protein TRIUR3_05807 [Triticum urartu]	2.16196e-11	-	-	-	-	-	-	-	-	-	-	-	-	-	-	764	20	764	chr1DS	495453186	69112883	69112133	731/751(97.34)	-	-	-	-	-	-	-	-	-	-	-	-	-	-	-	-	-	-
CL106578Contig1	1.06036	0	1.01394	1.33455	472	-	-	-	-	-	-	-	-	-	-	-	-	-	-	-	-	472	1	472	chr5DS	566080677	52056562	52057033	461/472(97.67)	-	-	-	-	-	-	-	-	-	-	-	-	-	-	-	-	-	-
CL10657Contig1	0.783536	1.25975	1.2701	2.69814	1122	-	-	-	-	-	-	-	-	-	-	-	-	-	-	-	-	1122	1	1122	chr5BS	713149757	117900611	117899490	1122/1122(100.00)	-	-	-	-	-	-	-	-	-	-	-	-	-	-	-	-	-	-
CL106585Contig1	0.51154	2.00498e-05	3.46181	1.49753	390	-	-	-	-	-	-	-	-	-	-	-	-	-	-	-	-	390	73	390	chr1BS	689851870	3863371	3863054	304/318(95.60)	-	-	-	-	-	-	-	-	-	-	-	-	-	-	-	-	-	-
CL106590Contig1	0.719418	0.696753	0.676718	1.96966	358	-	-	-	-	-	-	-	-	-	-	-	-	-	-	-	-	358	1	358	chr2DL	651852609	565475932	565476289	358/358(100.00)	-	-	-	-	-	-	-	-	-	-	-	-	-	-	-	-	-	-
CL106596Contig1	0.681452	1.26	0.611495	0.503006	733	-	-	-	-	-	-	-	-	-	-	-	-	-	-	-	-	733	1	733	chr2BL	801256715	456022924	456022196	721/733(98.36)	-	-	-	-	-	-	-	-	-	-	-	-	-	-	-	-	-	-
CL10659Contig1	0.705067	0.920245	1.56943	1.76677	1099	-	-	-	-	-	-	-	-	-	-	-	-	-	-	-	-	1099	1	1099	chr6DL	473592718	249988527	249989624	1086/1099(98.82)	-	-	-	-	-	-	-	-	-	-	-	-	-	-	-	-	-	-
CL106607Contig1	0.542778	0.176484	1.066	0.713832	581	-	-	-	-	-	-	-	-	-	-	-	-	-	-	-	-	581	1	581	chr5AL	709773743	376096778	376096198	577/581(99.31)	-	-	-	-	-	-	-	-	-	-	-	-	-	-	-	-	-	-
CL10660Contig1	49.274	45.1297	24.3404	22.5364	2899	gi|473780557|gb|EMS46052.1|F-box/kelch-repeat protein SKIP11 [Triticum urartu]	4.11779e-255	sp|Q8L736|SKI11_ARATH	5e-150	F-box/kelch-repeat protein SKIP11	KOG1072	1e-150	FOG: Kelch repeat	-	-	-	-	-	-	-	-	2899	171	2897	chr4BL	673617499	572553104	572555831	2701/2731(98.90)	-	-	-	-	-	-	-	-	-	-	-	-	-	-	-	-	-	-
CL106611Contig1	13.5991	5.75895	4.21593	5.45162	682	gi|326491863|dbj|BAJ98156.1|predicted protein [Hordeum vulgare subsp. vulgare]	9.54198e-47	-	-	-	-	-	-	-	-	-	-	-	-	-	-	682	1	682	chr1DL	495453186	252912366	252913046	668/682(97.95)	-	-	-	-	-	-	-	-	-	-	-	-	-	-	-	-	-	-
CL106612Contig1	0.967144	6.67716	5.21114	7.34115	458	-	-	-	-	-	-	-	-	-	-	-	-	-	-	-	-	458	1	458	chr4BL	673617499	484772984	484773441	458/458(100.00)	-	-	-	-	-	-	-	-	-	-	-	-	-	-	-	-	-	-
CL106616Contig1	0.898548	0.0900767	1.244	0.704785	600	gi|475598969|gb|EMT24101.1|hypothetical protein F775_08423 [Aegilops tauschii]	1.57482e-83	-	-	-	-	-	-	-	-	-	-	-	-	-	-	600	132	600	chr7DS	638686055	180984040	180983572	469/469(100.00)	-	-	-	-	-	-	-	-	-	-	-	-	-	-	-	-	-	-
CL106617Contig1	3.13342	2.34862	3.95983	3.23375	370	gi|474399231|gb|EMS65954.1|hypothetical protein TRIUR3_00274 [Triticum urartu]	1.75471e-18	-	-	-	-	-	-	-	-	-	-	-	-	-	-	370	46	369	chr6AS	618079260	14178850	14179171	313/324(96.60)	-	-	-	-	-	-	-	-	-	-	-	-	-	-	-	-	-	-
CL106618Contig1	0.146739	2.63065e-47	0.621	0.738776	429	gi|326505244|dbj|BAK03009.1|predicted protein [Hordeum vulgare subsp. vulgare]	5.38276e-50	-	-	-	-	-	-	-	-	-	-	-	-	-	-	429	1	429	chr4BL	673617499	565743753	565743311	428/444(96.40)	-	-	-	-	-	-	-	-	-	-	-	-	-	-	-	-	-	-
CL106623Contig1	8.40896	15.3577	19.9913	22.5633	467	gi|326507586|dbj|BAK03186.1|predicted protein [Hordeum vulgare subsp. vulgare]	2.42882e-36	sp|Q9FYB5|DNJ11_ARATH	3e-08	Chaperone protein dnaJ 11, chloroplastic	KOG0712	3e-09	Molecular chaperone (DnaJ superfamily)	-	-	-	-	-	-	GO:0009507;GO:0009570;GO:0005634;GO:0009536	chloroplast|chloroplast stroma|nucleus|plastid	467	1	467	chr7DL	638686055	616134213	616134679	448/467(95.93)	-	-	-	-	-	-	-	-	-	-	-	-	-	-	-	-	-	-
CL106624Contig1	0.149935	0.867852	0.600003	1.08045	358	gi|474039215|gb|EMS53225.1|hypothetical protein TRIUR3_03982 [Triticum urartu]	3.92746e-39	-	-	-	-	-	-	-	-	-	-	-	-	-	-	358	1	358	chr2BL	801256715	752480069	752480426	358/358(100.00)	-	-	-	-	-	-	-	-	-	-	-	-	-	-	-	-	-	-
CL10662Contig1	1.47794	2.15209	0.683565	0.791754	2802	-	-	-	-	-	-	-	-	-	-	-	-	-	-	-	-	2802	1	2284	chr6AL	618079260	461809439	461811693	2173/2289(94.93)	-	-	-	-	-	-	-	-	-	-	-	-	-	-	-	-	-	-
CL106638Contig1	1.3739	0.890513	0.725364	1.53349	1556	-	-	-	-	-	-	-	-	-	-	-	-	-	-	-	-	1556	1	1338	chr4BS	673617499	26799167	26797828	1306/1342(97.32)	-	-	-	-	-	-	-	-	-	-	-	-	-	-	-	-	-	-
CL10663Contig1	1.28608	0.543554	1.2284	0.862253	4243	gi|357145999|ref|XP_003573842.1|PREDICTED: uncharacterized protein LOC100822350 [Brachypodium distachyon]	0	-	-	-	-	-	-	-	-	-	-	-	-	-	-	4243	56	3419	chr5DS	566080677	55554954	55551554	3198/3408(93.84)	-	-	-	-	-	-	-	-	-	-	-	-	-	-	-	-	-	-
CL10663Contig2	0.691706	1.03501	1.27231	0.723251	3967	gi|357145999|ref|XP_003573842.1|PREDICTED: uncharacterized protein LOC100822350 [Brachypodium distachyon]	0	-	-	-	-	-	-	-	-	-	-	-	-	-	-	3967	3	3286	chr5DS	566080677	55554874	55551554	3140/3328(94.35)	-	-	-	-	-	-	-	-	-	-	-	-	-	-	-	-	-	-
CL10663Contig3	1.62939	1.51061	1.03501	0.935536	3736	gi|357145999|ref|XP_003573842.1|PREDICTED: uncharacterized protein LOC100822350 [Brachypodium distachyon]	0	-	-	-	-	-	-	-	-	-	-	-	-	-	-	3736	1	2843	chr5DS	566080677	55554574	55551732	2765/2843(97.26)	-	-	-	-	-	-	-	-	-	-	-	-	-	-	-	-	-	-
CL106641Contig1	6.20354	7.6292	2.24119	4.42922	459	-	-	-	-	-	-	-	-	-	-	-	-	-	-	-	-	459	1	459	chr7BL	750620385	506994813	506994355	457/459(99.56)	-	-	-	-	-	-	-	-	-	-	-	-	-	-	-	-	-	-
CL106642Contig1	4.58234	0.00757165	3.72076	2.87781	358	-	-	-	-	-	-	-	-	-	-	-	-	-	-	-	-	358	1	300	chr2BS	801256715	324654022	324653723	300/300(100.00)	-	-	-	-	-	-	-	-	-	-	-	-	-	-	-	-	-	-
CL106643Contig1	2.61028	1.94495	3.93899	3.1082	500	-	-	-	-	-	-	-	-	-	-	-	-	-	-	-	-	500	1	500	chr2AL	780798557	662893475	662892972	493/504(97.82)	-	-	-	-	-	-	-	-	-	-	-	-	-	-	-	-	-	-
CL106644Contig1	1.11387	0.139001	0.682257	0.951155	529	gi|475561077|gb|EMT13703.1|hypothetical protein F775_20494 [Aegilops tauschii]	1.05516e-14	-	-	-	-	-	-	-	-	-	-	-	-	-	-	529	1	529	chr1BL	689851870	542766772	542766245	519/530(97.92)	-	-	-	-	-	-	-	-	-	-	-	-	-	-	-	-	-	-
CL106647Contig1	0	0	1.14244	1.4663	546	-	-	-	-	-	-	-	-	-	-	-	-	-	-	-	-	546	1	546	chr3BS	830829764	81168498	81167953	546/546(100.00)	-	-	-	-	-	-	-	-	-	-	-	-	-	-	-	-	-	-
CL106655Contig1	0.188723	1.0638	0.696805	0.690766	387	-	-	-	-	-	-	-	-	-	-	-	-	-	-	-	-	387	1	387	chr1BS	689851870	156854869	156854484	383/387(98.97)	-	-	-	-	-	-	-	-	-	-	-	-	-	-	-	-	-	-
CL106660Contig1	0.593401	6.04115e-33	0.989646	1.10494	469	gi|475599738|gb|EMT24316.1|TFIIH basal transcription factor complex p47 subunit [Aegilops tauschii]	1.86637e-12	-	-	-	-	-	-	-	-	-	-	-	-	-	-	469	1	469	chr2AL	780798557	608036382	608035915	465/469(99.15)	-	-	-	-	-	-	-	-	-	-	-	-	-	-	-	-	-	-
CL106662Contig1	5.68991	7.12197	6.90548	7.77544	376	gi|326492265|dbj|BAK01916.1|predicted protein [Hordeum vulgare subsp. vulgare]	1.42996e-12	-	-	-	-	-	-	-	-	-	-	-	-	-	-	376	1	376	chr5AL	709773743	528890583	528890957	373/376(99.20)	-	-	-	-	-	-	-	-	-	-	-	-	-	-	-	-	-	-
CL10666Contig2	4.71116	8.63815	5.68484	5.91223	337	gi|474275589|gb|EMS61052.1|hypothetical protein TRIUR3_03392 [Triticum urartu]	3.41123e-22	-	-	-	-	-	-	-	-	-	-	-	-	-	-	337	1	337	chr3AS	750843639	20037401	20037728	316/340(92.94)	-	-	-	-	-	-	-	-	-	-	-	-	-	-	-	-	-	-
CL106682Contig1	9.20776	6.50993	8.14815	10.6486	358	gi|474015374|gb|EMS52668.1|Disease resistance protein RPM1 [Triticum urartu]	5.00583e-37	sp|Q39214|RPM1_ARATH	7e-06	Disease resistance protein RPM1	KOG4658	2e-06	Apoptotic ATPase	-	-	-	-	-	-	-	-	358	2	358	chr6BS	720988478	20695887	20696243	353/357(98.88)	-	-	-	-	-	-	-	-	-	-	-	-	-	-	-	-	-	-
CL106683Contig1	4.15623	4.06863	2.17435	3.57269	679	-	-	-	-	-	-	-	-	-	-	-	-	-	-	-	-	679	1	679	chr7DS	638686055	60701005	60701681	658/679(96.91)	-	-	-	-	-	-	-	-	-	-	-	-	-	-	-	-	-	-
CL106684Contig1	2.20341	0.904043	0.933366	5.1758	467	-	-	-	-	-	-	-	-	-	-	-	-	-	-	-	-	467	1	467	chr3DS	615552423	184590013	184589550	454/468(97.01)	-	-	-	-	-	-	-	-	-	-	-	-	-	-	-	-	-	-
CL106686Contig1	1.33313	6.04931	2.85659	2.44253	505	-	-	-	-	-	-	-	-	-	-	-	-	-	-	-	-	505	1	505	chr1DS	495453186	110339466	110339973	482/508(94.88)	-	-	-	-	-	-	-	-	-	-	-	-	-	-	-	-	-	-
CL106695Contig1	2.46993	2.00409	1.1976	3.61635	484	-	-	-	-	-	-	-	-	-	-	-	-	-	-	-	-	484	1	484	chr2BL	801256715	473335711	473336194	480/484(99.17)	-	-	-	-	-	-	-	-	-	-	-	-	-	-	-	-	-	-
CL10669Contig2	0.186835	0.547906	0.763885	1.40864	1068	-	-	-	-	-	-	-	-	-	-	-	-	-	-	-	-	1068	1	1068	chr5AS	709773743	148235241	148234179	1046/1074(97.39)	-	-	-	-	-	-	-	-	-	-	-	-	-	-	-	-	-	-
CL106700Contig1	0.643587	1.73288	1.69508	3.61653	512	-	-	-	-	-	-	-	-	-	-	-	-	-	-	-	-	512	1	512	chr4DS	509857067	39412234	39411714	494/523(94.46)	-	-	-	-	-	-	-	-	-	-	-	-	-	-	-	-	-	-
CL106702Contig1	84.1744	76.4917	74.1983	73.1004	358	-	-	-	-	-	-	-	-	-	-	-	-	-	-	-	-	358	1	358	chr7AL	736706236	674018900	674019253	346/359(96.38)	-	-	-	-	-	-	-	-	-	-	-	-	-	-	-	-	-	-
CL106710Contig1	2.05284e-64	0	4.37857	0.876209	476	-	-	-	-	-	-	-	-	-	-	-	-	-	-	-	-	476	1	476	chr1DL	495453186	438323262	438322787	473/476(99.37)	-	-	-	-	-	-	-	-	-	-	-	-	-	-	-	-	-	-
CL106714Contig1	13.5961	8.98964	7.36874	3.9236	542	gi|473798819|gb|EMS46535.1|Putative disease resistance RPP13-like protein 1 [Triticum urartu]	5.35735e-12	-	-	-	-	-	-	-	-	-	-	-	-	-	-	542	68	542	chr2BS	801256715	22781670	22782144	466/475(98.11)	-	-	-	-	-	-	-	-	-	-	-	-	-	-	-	-	-	-
CL10671Contig1	1.66504	1.93884	1.65383	1.44337	2042	gi|326533638|dbj|BAK05350.1|predicted protein [Hordeum vulgare subsp. vulgare]	0	sp|O64639|Y2559_ARATH	8e-94	Receptor-like serine/threonine-protein kinase At2g45590	KOG1187	2e-94	Serine/threonine protein kinase	-	-	-	-	-	-	GO:0016021;GO:0005886;GO:0005524;GO:0004675;GO:0007166;GO:0006468	integral component of membrane|plasma membrane|ATP binding|transmembrane receptor protein serine/threonine kinase activity|cell surface receptor signaling pathway|protein phosphorylation	2042	1	2042	chr7AL	736706236	699414757	699416798	2006/2042(98.24)	-	-	-	-	-	-	-	-	-	-	-	-	-	-	-	-	-	-
CL106731Contig1	0.458573	0.305206	0.595886	0.586356	696	gi|473923435|gb|EMS49776.1|Iron sulfur cluster assembly protein 1, mitochondrial [Triticum urartu]	2.26608e-14	-	-	-	-	-	-	-	-	-	-	-	-	-	-	696	40	696	chr5AL	709773743	473329627	473328971	629/658(95.59)	-	-	-	-	-	-	-	-	-	-	-	-	-	-	-	-	-	-
CL106733Contig1	1.92033	0	0.523838	1.83956	551	-	-	-	-	-	-	-	-	-	-	-	-	-	-	-	-	551	45	551	chr7AS	736706236	1285887	1285381	506/507(99.80)	-	-	-	-	-	-	-	-	-	-	-	-	-	-	-	-	-	-
CL106737Contig1	5.38493	4.10458	2.16877	0.68788	501	-	-	-	-	-	-	-	-	-	-	-	-	-	-	-	-	501	1	501	chr5AL	709773743	544566303	544565804	486/501(97.01)	-	-	-	-	-	-	-	-	-	-	-	-	-	-	-	-	-	-
CL106744Contig1	0	0	1.37078	1.82849	397	-	-	-	-	-	-	-	-	-	-	-	-	-	-	-	-	397	1	397	chr3BS	830829764	147555285	147555681	397/397(100.00)	-	-	-	-	-	-	-	-	-	-	-	-	-	-	-	-	-	-
CL106745Contig1	0.373153	1.77385	1.94141	1.43613	649	-	-	-	-	-	-	-	-	-	-	-	-	-	-	-	-	649	70	649	chr2DL	651852609	530163932	530164510	567/580(97.76)	-	-	-	-	-	-	-	-	-	-	-	-	-	-	-	-	-	-
CL106751Contig1	0.887878	1.64356	1.93808	1.09959	654	-	-	-	-	-	-	-	-	-	-	-	-	-	-	-	-	654	1	654	chr4DS	509857067	36412485	36413137	649/654(99.24)	-	-	-	-	-	-	-	-	-	-	-	-	-	-	-	-	-	-
CL106753Contig1	2.55621	2.90482	1.49428	3.43741	583	gi|475583792|gb|EMT19571.1|hypothetical protein F775_25935 [Aegilops tauschii]	1.31114e-23	-	-	-	-	-	-	-	-	-	-	-	-	-	-	583	4	455	chr5BL	713149757	377353787	377353336	444/452(98.23)	-	-	-	-	-	-	-	-	-	-	-	-	-	-	-	-	-	-
CL106762Contig1	1.10101	1.23991	1.0459	0.577224	1761	gi|1109659639|dbj|BAW18775.1|PHYTOCLOCK 1 [Triticum aestivum]	8.75031e-142	sp|Q94DH3|PCL1_ORYSJ	1e-70	Transcription factor PCL1	-	-	-	-	-	-	-	-	-	GO:0005634;GO:0003677;GO:0003700;GO:0006355;GO:0048511;GO:0006351	nucleus|DNA binding|transcription factor activity, sequence-specific DNA binding|regulation of transcription, DNA-templated|rhythmic process|transcription, DNA-templated	1761	24	1761	chr3DL	615552423	607922589	607924274	1628/1743(93.40)	-	-	-	-	-	-	-	-	-	-	-	-	-	-	-	-	-	-
CL106768Contig1	0	0	0.978045	0.963024	572	-	-	-	-	-	-	-	-	-	-	-	-	-	-	-	-	572	1	572	chr3BL	830829764	817184266	817184837	572/572(100.00)	-	-	-	-	-	-	-	-	-	-	-	-	-	-	-	-	-	-
CL106773Contig1	1.09805	3.87693e-20	2.02562	5.74653	474	-	-	-	-	-	-	-	-	-	-	-	-	-	-	-	-	474	1	474	chr1BL	689851870	606313583	606313111	468/474(98.73)	-	-	-	-	-	-	-	-	-	-	-	-	-	-	-	-	-	-
CL106783Contig1	0.387798	3.8684e-14	2.9919	1.0954	376	-	-	-	-	-	-	-	-	-	-	-	-	-	-	-	-	376	1	374	chr4BL	673617499	665398690	665398316	369/375(98.40)	-	-	-	-	-	-	-	-	-	-	-	-	-	-	-	-	-	-
CL106785Contig1	1.84404	8.33859	6.11177	4.33835	393	-	-	-	-	-	-	-	-	-	-	-	-	-	-	-	-	393	1	393	chr7AS	736706236	246563578	246563970	391/393(99.49)	-	-	-	-	-	-	-	-	-	-	-	-	-	-	-	-	-	-
CL106786Contig1	0.463433	0.115019	0.896882	0.566989	822	-	-	-	-	-	-	-	-	-	-	-	-	-	-	-	-	822	1	822	chr1BL	689851870	426069793	426070606	800/822(97.32)	-	-	-	-	-	-	-	-	-	-	-	-	-	-	-	-	-	-
CL106790Contig1	1.00772	0.201823	2.73797	0.970338	451	-	-	-	-	-	-	-	-	-	-	-	-	-	-	-	-	451	1	451	chr6AS	618079260	26972733	26973183	451/451(100.00)	-	-	-	-	-	-	-	-	-	-	-	-	-	-	-	-	-	-
CL106796Contig1	27.043	20.1778	23.1913	32.6288	492	-	-	-	-	-	-	-	-	-	-	-	-	-	-	-	-	492	1	492	chr6AL	618079260	315625271	315625762	479/492(97.36)	-	-	-	-	-	-	-	-	-	-	-	-	-	-	-	-	-	-
CL106797Contig1	1.23297e-43	6.15329e-26	0.659049	0.658803	537	-	-	-	-	-	-	-	-	-	-	-	-	-	-	-	-	537	1	537	chr3AL	750843639	495252584	495252049	531/537(98.88)	-	-	-	-	-	-	-	-	-	-	-	-	-	-	-	-	-	-
CL106799Contig1	0	0.421851	0.834172	0.837516	555	-	-	-	-	-	-	-	-	-	-	-	-	-	-	-	-	555	1	555	chr4AL	744588157	638794974	638795528	554/555(99.82)	-	-	-	-	-	-	-	-	-	-	-	-	-	-	-	-	-	-
CL1067Contig1	0.825536	0.972729	0.798	0.831672	1432	gi|326492203|dbj|BAK01885.1|predicted protein [Hordeum vulgare subsp. vulgare]	1.09834e-169	sp|R4X5P0|TCEB3_TULGE	2e-68	Tuliposide A-converting enzyme b3, amyloplastic	KOG1515	2e-64	Arylacetamide deacetylase	-	-	-	-	-	-	GO:0009501;GO:0016787;GO:0016829;GO:0006952;GO:0008152	amyloplast|hydrolase activity|lyase activity|defense response|metabolic process	1432	5	1431	chr5BL	713149757	415670629	415669203	1427/1427(100.00)	-	-	-	-	-	-	-	-	-	-	-	-	-	-	-	-	-	-
CL106800Contig1	0.315337	0.426583	0.524969	1.15511	834	-	-	-	-	-	-	-	-	-	-	-	-	-	-	-	-	834	1	834	chr7AS	736706236	61803625	61802792	834/834(100.00)	-	-	-	-	-	-	-	-	-	-	-	-	-	-	-	-	-	-
CL106801Contig1	49.7362	39.0707	47.632	50.9855	483	gi|326501358|dbj|BAJ98910.1|predicted protein [Hordeum vulgare subsp. vulgare]	7.6379e-43	sp|P31674|RS15_ORYSJ	1e-52	40S ribosomal protein S15	KOG0898	4e-53	40S ribosomal protein S15	ko03010	Ribosome	1	K02958	RP-S15e, RPS15	small subunit ribosomal protein S15e	GO:0022627;GO:0003723;GO:0003735;GO:0000028;GO:0006412	cytosolic small ribosomal subunit|RNA binding|structural constituent of ribosome|ribosomal small subunit assembly|translation	483	20	475	chr5DL	566080677	499428476	499428021	450/456(98.68)	-	-	-	-	-	-	-	-	-	-	-	-	-	-	-	-	-	-
CL106804Contig1	0.269903	0.885667	0.889464	0.948616	644	-	-	-	-	-	-	-	-	-	-	-	-	-	-	-	-	644	1	644	chr4BS	673617499	206820367	206821010	636/644(98.76)	-	-	-	-	-	-	-	-	-	-	-	-	-	-	-	-	-	-
CL106806Contig1	5.76597	7.61476	5.97943	4.61833	426	-	-	-	-	-	-	-	-	-	-	-	-	-	-	-	-	426	1	426	chr2AL	780798557	573336265	573335840	422/426(99.06)	-	-	-	-	-	-	-	-	-	-	-	-	-	-	-	-	-	-
CL106811Contig1	1.39895	1.6264	3.60594	4.17074	987	-	-	-	-	-	-	-	-	-	-	-	-	-	-	-	-	987	226	987	chr7AS	736706236	47304738	47303976	666/783(85.06)	-	-	-	-	-	-	-	-	-	-	-	-	-	-	-	-	-	-
CL106813Contig1	2.14606	0.353528	1.04597	0.704258	463	-	-	-	-	-	-	-	-	-	-	-	-	-	-	-	-	463	1	463	chr2DL	651852609	473092212	473091751	449/463(96.98)	-	-	-	-	-	-	-	-	-	-	-	-	-	-	-	-	-	-
CL106829Contig1	2.21803	0.542743	1.63712	0.531153	358	-	-	sp|O20234|RR4_IRIEN	3e-06	30S ribosomal protein S4, chloroplastic	-	-	-	-	-	-	-	-	-	GO:0009507;GO:0015935;GO:0019843;GO:0003735;GO:0006412	chloroplast|small ribosomal subunit|rRNA binding|structural constituent of ribosome|translation	358	3	358	chr6BS	720988478	221811144	221810786	339/359(94.43)	-	-	-	-	-	-	-	-	-	-	-	-	-	-	-	-	-	-
CL106840Contig1	1.37451	0.61701	2.14171	0.901889	516	gi|474064012|gb|EMS54091.1|hypothetical protein TRIUR3_07540 [Triticum urartu]	1.12953e-16	-	-	-	-	-	-	-	-	-	-	-	-	-	-	516	1	516	chr5AS	709773743	37837664	37837145	503/520(96.73)	-	-	-	-	-	-	-	-	-	-	-	-	-	-	-	-	-	-
CL106848Contig1	3.02983	4.43706	6.04249	8.81602	495	gi|473970311|gb|EMS51401.1|hypothetical protein TRIUR3_15594 [Triticum urartu]	1.47938e-20	-	-	-	-	-	-	-	-	-	-	-	-	-	-	495	1	490	chr2DL	651852609	562581649	562582138	479/490(97.76)	-	-	-	-	-	-	-	-	-	-	-	-	-	-	-	-	-	-
CL106851Contig1	1.06576	0	1.0318	0.632346	513	gi|475616095|gb|EMT29653.1|putative Cyanogenic beta-glucosidase [Aegilops tauschii]	1.21206e-17	-	-	-	-	-	-	-	-	-	-	-	-	-	-	513	1	513	chr2DS	651852609	81839536	81840048	513/513(100.00)	-	-	-	-	-	-	-	-	-	-	-	-	-	-	-	-	-	-
CL106858Contig1	0	0	0.711323	2.06514	414	-	-	-	-	-	-	-	-	-	-	-	-	-	-	-	-	414	1	414	chr7BS	750620385	292376140	292376553	414/414(100.00)	-	-	-	-	-	-	-	-	-	-	-	-	-	-	-	-	-	-
CL106860Contig1	1.18373	1.38047	0.986119	1.53515	468	-	-	-	-	-	-	-	-	-	-	-	-	-	-	-	-	468	64	468	chr5BS	713149757	24664589	24664213	330/413(79.90)	-	-	-	-	-	-	-	-	-	-	-	-	-	-	-	-	-	-
CL106861Contig1	15.6009	26.9093	26.623	21.8716	382	gi|474057108|gb|EMS53841.1|Anaphase-promoting complex subunit 10 [Triticum urartu]	1.09458e-11	-	-	-	-	-	-	-	-	-	-	-	-	-	-	382	1	350	chr7AL	736706236	617008108	617007760	348/350(99.43)	-	-	-	-	-	-	-	-	-	-	-	-	-	-	-	-	-	-
CL106862Contig1	1.43395	0.45529	4.63218	1.95874	511	-	-	-	-	-	-	-	-	-	-	-	-	-	-	-	-	511	1	511	chr1AS	594102056	65264669	65265180	499/512(97.46)	-	-	-	-	-	-	-	-	-	-	-	-	-	-	-	-	-	-
CL106865Contig1	1.67664	0.00723018	1.36385	0.542279	483	-	-	-	-	-	-	-	-	-	-	-	-	-	-	-	-	483	1	483	chr6DL	473592718	315984203	315983721	481/483(99.59)	-	-	-	-	-	-	-	-	-	-	-	-	-	-	-	-	-	-
CL106876Contig1	0.0513667	0.482732	0.51538	0.579802	931	gi|566989443|gb|AHC72166.1|high molecular weight glutenin subunit 1Bx protein [Triticum aestivum x Triticum dicoccoides]	1.67389e-114	sp|P10388|GLT5_WHEAT	3e-35	Glutenin, high molecular weight subunit DX5	-	-	-	-	-	-	-	-	-	GO:0045735	nutrient reservoir activity	931	115	931	chr1BL	689851870	555765554	555766367	800/817(97.92)	-	-	-	-	-	-	-	-	-	-	-	-	-	-	-	-	-	-
CL106877Contig1	1.11511	2.39734	1.25021	2.25031	572	gi|473944534|gb|EMS50467.1|Retrovirus-related Pol polyprotein from transposon TNT 1-94 [Triticum urartu]	9.44938e-69	sp|P10978|POLX_TOBAC	5e-23	Endonuclease	KOG0017	1e-60	FOG: Transposon-encoded proteins with TYA, reverse transcriptase, integrase domains in various combinations	-	-	-	-	-	-	GO:0004190;GO:0004519;GO:0003676;GO:0003964;GO:0008270;GO:0015074	aspartic-type endopeptidase activity|endonuclease activity|nucleic acid binding|RNA-directed DNA polymerase activity|zinc ion binding|DNA integration	572	46	549	chr4AS	744588157	6041867	6041364	496/504(98.41)	-	-	-	-	-	-	-	-	-	-	-	-	-	-	-	-	-	-
CL106882Contig1	0.478092	3.82344	0.939744	1.50037	423	-	-	-	-	-	-	-	-	-	-	-	-	-	-	-	-	423	15	423	chr1AS	594102056	12099805	12099397	405/409(99.02)	-	-	-	-	-	-	-	-	-	-	-	-	-	-	-	-	-	-
CL106893Contig1	0	0	2.11195	1.00432	393	-	-	-	-	-	-	-	-	-	-	-	-	-	-	-	-	393	1	393	chr2DS	651852609	60775864	60775472	393/393(100.00)	-	-	-	-	-	-	-	-	-	-	-	-	-	-	-	-	-	-
CL106894Contig1	0.538488	2.40153	1.06218	2.68846	540	-	-	-	-	-	-	-	-	-	-	-	-	-	-	-	-	540	1	540	chr4AS	744588157	238389240	238388701	538/540(99.63)	-	-	-	-	-	-	-	-	-	-	-	-	-	-	-	-	-	-
CL106896Contig1	0.0944034	3.64938	4.75161	0.540192	492	gi|474423721|gb|EMS67648.1|Superkiller viralicidic activity 2-like 2 [Triticum urartu]	1.06186e-15	sp|Q9ZVW2|HEN2_ARATH	1e-15	DExH-box ATP-dependent RNA helicase DExH10 {ECO:0000305}	KOG0948	2e-13	Nuclear exosomal RNA helicase MTR4, DEAD-box superfamily	ko03018	RNA degradation	1	K12598	MTR4, SKIV2L2	ATP-dependent RNA helicase DOB1	GO:0005829;GO:0016607;GO:0005654;GO:0005634;GO:0055087;GO:0005524;GO:0004004;GO:0003723;GO:0003724;GO:0006397;GO:0060149;GO:0070478;GO:0016070;GO:0010093	cytosol|nuclear speck|nucleoplasm|nucleus|Ski complex|ATP binding|ATP-dependent RNA helicase activity|RNA binding|RNA helicase activity|mRNA processing|negative regulation of posttranscriptional gene silencing|nuclear-transcribed mRNA catabolic process, 3'-5' exonucleolytic nonsense-mediated decay|RNA metabolic process|specification of floral organ identity	492	29	492	chr2DS	651852609	102874324	102874787	464/464(100.00)	-	-	-	-	-	-	-	-	-	-	-	-	-	-	-	-	-	-
CL10689Contig1	0.938352	1.51984	2.36174	2.36546	1446	-	-	-	-	-	-	-	-	-	-	-	-	-	-	-	-	1446	2	1397	chr3BL	830829764	809602303	809600884	1312/1433(91.56)	-	-	-	-	-	-	-	-	-	-	-	-	-	-	-	-	-	-
CL1068Contig1	5.17546	5.71034	7.42309	6.11443	1588	gi|944079249|gb|KQK14601.1|hypothetical protein BRADI_1g17551, partial [Brachypodium distachyon]	1.84234e-19	-	-	-	-	-	-	-	-	-	-	-	-	-	-	1588	22	1588	chr6AL	618079260	608707740	608706174	1559/1567(99.49)	-	-	-	-	-	-	-	-	-	-	-	-	-	-	-	-	-	-
CL106902Contig1	0	0	1.22485	1.58529	365	-	-	-	-	-	-	-	-	-	-	-	-	-	-	-	-	365	1	335	chr3BL	830829764	771525572	771525240	324/335(96.72)	-	-	-	-	-	-	-	-	-	-	-	-	-	-	-	-	-	-
CL106905Contig1	1.57714	1.43919	0.907232	1.25966	1393	-	-	-	-	-	-	-	-	-	-	-	-	-	-	-	-	1393	1	1209	chr3AL	750843639	620217919	620216735	1172/1209(96.94)	-	-	-	-	-	-	-	-	-	-	-	-	-	-	-	-	-	-
CL106907Contig1	0.278134	0	0.804136	0.535684	460	-	-	-	-	-	-	-	-	-	-	-	-	-	-	-	-	460	1	455	chr2DL	651852609	649857845	649857397	437/455(96.04)	-	-	-	-	-	-	-	-	-	-	-	-	-	-	-	-	-	-
CL106914Contig1	0	0	0.610834	0.616664	480	-	-	-	-	-	-	-	-	-	-	-	-	-	-	-	-	480	1	480	chr3BL	830829764	406461439	406461916	474/480(98.75)	-	-	-	-	-	-	-	-	-	-	-	-	-	-	-	-	-	-
CL106916Contig1	5.93796	3.40707	1.48006	1.26378	682	-	-	-	-	-	-	-	-	-	-	-	-	-	-	-	-	682	1	627	chr4DS	509857067	3405195	3404550	592/655(90.38)	-	-	-	-	-	-	-	-	-	-	-	-	-	-	-	-	-	-
CL106921Contig1	1.1742	1.06784	1.62276	3.60069	442	gi|474428782|gb|EMS67843.1|2,3-bisphosphoglycerate-independent phosphoglycerate mutase [Triticum urartu]	1.59022e-66	sp|P04323|POL3_DROME	4e-32	Endonuclease	KOG0017	4e-48	FOG: Transposon-encoded proteins with TYA, reverse transcriptase, integrase domains in various combinations	-	-	-	-	-	-	GO:0004190;GO:0004519;GO:0003676;GO:0003964;GO:0015074	aspartic-type endopeptidase activity|endonuclease activity|nucleic acid binding|RNA-directed DNA polymerase activity|DNA integration	442	1	442	chr6BS	720988478	289691711	289691270	434/442(98.19)	-	-	-	-	-	-	-	-	-	-	-	-	-	-	-	-	-	-
CL106933Contig1	7.07095	11.2491	2.68677	7.74587	472	gi|473926779|gb|EMS49851.1|hypothetical protein TRIUR3_16622 [Triticum urartu]	1.20009e-27	-	-	-	-	-	-	-	-	-	-	-	-	-	-	472	1	472	chr5DL	566080677	201669469	201669945	467/478(97.70)	-	-	-	-	-	-	-	-	-	-	-	-	-	-	-	-	-	-
CL106936Contig1	0.437847	0.0273661	0.967944	1.19671	911	-	-	-	-	-	-	-	-	-	-	-	-	-	-	-	-	911	1	911	chr7AS	736706236	33363027	33363940	880/914(96.28)	-	-	-	-	-	-	-	-	-	-	-	-	-	-	-	-	-	-
CL106942Contig1	1.82583	0.0361416	1.68585	1.23815	682	-	-	-	-	-	-	-	-	-	-	-	-	-	-	-	-	682	1	682	chr6AS	618079260	103002923	103002263	660/682(96.77)	-	-	-	-	-	-	-	-	-	-	-	-	-	-	-	-	-	-
CL106943Contig1	0.119856	0	1.62355	1.85102	428	-	-	-	-	-	-	-	-	-	-	-	-	-	-	-	-	428	1	326	chr3BL	830829764	520179069	520178744	311/327(95.11)	-	-	-	-	-	-	-	-	-	-	-	-	-	-	-	-	-	-
CL106959Contig1	70.2475	37.6274	2.74611	8.07982	394	gi|326526357|dbj|BAJ97195.1|predicted protein [Hordeum vulgare subsp. vulgare]	9.69714e-22	-	-	-	-	-	-	-	-	-	-	-	-	-	-	394	8	394	chr1BL	689851870	415744669	415744283	385/387(99.48)	-	-	-	-	-	-	-	-	-	-	-	-	-	-	-	-	-	-
CL106964Contig1	0.39125	0.588341	1.36218	1.1183	477	-	-	-	-	-	-	-	-	-	-	-	-	-	-	-	-	477	1	477	chr2AL	780798557	691480367	691479890	470/478(98.33)	-	-	-	-	-	-	-	-	-	-	-	-	-	-	-	-	-	-
CL106965Contig1	0.631296	0.88053	0.52646	0.594186	456	-	-	-	-	-	-	-	-	-	-	-	-	-	-	-	-	456	4	454	chr1BL	689851870	575700080	575699634	374/458(81.66)	-	-	-	-	-	-	-	-	-	-	-	-	-	-	-	-	-	-
CL106966Contig1	3.36221	2.77287	1.35167	1.97536	525	gi|992276960|gb|KXG35435.1|	4.18427e-16	sp|Q9FJH0|RAA1F_ARATH	5e-20	Ras-related protein RABA1f	KOG0087	1e-20	GTPase Rab11/YPT3, small G protein superfamily	ko04144	Endocytosis	1	K07904	RAB11A	Ras-related protein Rab-11A	GO:0005622;GO:0005886;GO:0005525;GO:0015031;GO:0007264	intracellular|plasma membrane|GTP binding|protein transport|small GTPase mediated signal transduction	525	1	525	chr3DL	615552423	339847500	339846966	510/535(95.33)	-	-	-	-	-	-	-	-	-	-	-	-	-	-	-	-	-	-
CL10696Contig1	2.39396	2.19885	2.3232	2.72325	2322	gi|475570886|gb|EMT16132.1|hypothetical protein F775_03544 [Aegilops tauschii]	3.11812e-50	-	-	-	-	-	-	-	-	-	-	-	-	-	-	2322	59	2322	chr2BS	801256715	337075596	337073326	2205/2279(96.75)	-	-	-	-	-	-	-	-	-	-	-	-	-	-	-	-	-	-
CL106977Contig1	0	0	0.755984	0.561524	484	-	-	-	-	-	-	-	-	-	-	-	-	-	-	-	-	484	1	484	chr3BL	830829764	408363387	408362904	484/484(100.00)	-	-	-	-	-	-	-	-	-	-	-	-	-	-	-	-	-	-
CL106982Contig1	0.711562	1.44243	1.03463	0.559791	408	-	-	-	-	-	-	-	-	-	-	-	-	-	-	-	-	408	58	408	chr6DS	473592718	8901904	8902253	343/351(97.72)	-	-	-	-	-	-	-	-	-	-	-	-	-	-	-	-	-	-
CL106983Contig1	0.431844	0.440855	0.99358	0.734702	1028	gi|475624536|gb|EMT32658.1|Serine/threonine-protein kinase BRI1-like protein 1 [Aegilops tauschii]	9.48154e-37	sp|Q9C6B7|CAR3_ARATH	1e-15	Protein C2-DOMAIN ABA-RELATED 3 {ECO:0000303|PubMed:25465408}	KOG1030	3e-16	Predicted Ca2+-dependent phospholipid-binding protein	-	-	-	-	-	-	GO:0005634;GO:0005886;GO:0005096;GO:0046872;GO:0005543;GO:0009738;GO:0009789;GO:0043547	nucleus|plasma membrane|GTPase activator activity|metal ion binding|phospholipid binding|abscisic acid-activated signaling pathway|positive regulation of abscisic acid-activated signaling pathway|positive regulation of GTPase activity	1028	1	1028	chr2DS	651852609	207251261	207250246	1004/1028(97.67)	-	-	-	-	-	-	-	-	-	-	-	-	-	-	-	-	-	-
CL106985Contig1	0.882983	3.35827	1.16382	0.566582	433	-	-	-	-	-	-	-	-	-	-	-	-	-	-	-	-	433	1	433	chr7BL	750620385	327266542	327266101	417/442(94.34)	-	-	-	-	-	-	-	-	-	-	-	-	-	-	-	-	-	-
CL106987Contig1	0.288663	0.888772	0.575034	1.65404	359	-	-	-	-	-	-	-	-	-	-	-	-	-	-	-	-	359	6	359	chr6BL	720988478	619532574	619532925	349/354(98.59)	-	-	-	-	-	-	-	-	-	-	-	-	-	-	-	-	-	-
CL106988Contig1	1.05697	3.31147	1.54078	3.51666	614	gi|474057940|gb|EMS53910.1|Disease resistance protein RPM1 [Triticum urartu]	1.5737e-87	sp|Q39214|RPM1_ARATH	2e-18	Disease resistance protein RPM1	KOG4658	5e-19	Apoptotic ATPase	-	-	-	-	-	-	-	-	614	3	614	chr7BL	750620385	601114871	601115473	546/612(89.22)	PRGDB00077740	83.54	164	24	1	1	492	127	287	5e-94	282	Ta.37361	Putative_R-Genes,_predicted_from_NCBI_UniGene	Triticum aestivum	NL	241987348	AK334605	Triticum aestivum cDNA, clone: WT010_G23, cultivar: Chinese Spring
CL106992Contig1	2.33977	2.91653	1.0207	1.21006	492	gi|944048613|gb|KQJ84254.1|hypothetical protein BRADI_5g19600 [Brachypodium distachyon]	2.05798e-35	-	-	-	-	-	-	-	-	-	-	-	-	-	-	492	1	487	chr2DL	651852609	563291504	563291996	478/493(96.96)	-	-	-	-	-	-	-	-	-	-	-	-	-	-	-	-	-	-
CL106993Contig1	1.1059	0.731538	3.554	2.12946	445	-	-	-	-	-	-	-	-	-	-	-	-	-	-	-	-	445	1	380	chr1BL	689851870	397814408	397814787	380/380(100.00)	-	-	-	-	-	-	-	-	-	-	-	-	-	-	-	-	-	-
CL10699Contig1	0.925824	0.784087	2.51101	1.0556	1139	-	-	-	-	-	-	-	-	-	-	-	-	-	-	-	-	1139	1	1139	chr6DS	473592718	21701700	21702838	1139/1139(100.00)	-	-	-	-	-	-	-	-	-	-	-	-	-	-	-	-	-	-
CL106Contig8	3.25063	5.18107	3.07578	6.2005	1215	-	-	-	-	-	-	-	-	-	-	-	-	-	-	-	-	1215	1	1215	chr5BL	713149757	660199790	660201004	1213/1215(99.84)	-	-	-	-	-	-	-	-	-	-	-	-	-	-	-	-	-	-
CL107000Contig1	7.14076e-28	0.333342	0.96774	0.636658	368	-	-	-	-	-	-	-	-	-	-	-	-	-	-	-	-	368	63	368	chr6DL	473592718	283455735	283455430	306/306(100.00)	-	-	-	-	-	-	-	-	-	-	-	-	-	-	-	-	-	-
CL107001Contig1	0	0	0.587117	0.87451	510	-	-	-	-	-	-	-	-	-	-	-	-	-	-	-	-	510	1	510	chr3BL	830829764	793141196	793141705	510/510(100.00)	-	-	-	-	-	-	-	-	-	-	-	-	-	-	-	-	-	-
CL107005Contig1	1.06807	0.273896	0.836481	0.91918	582	-	-	-	-	-	-	-	-	-	-	-	-	-	-	-	-	582	1	494	chr7AS	736706236	351082829	351082336	477/494(96.56)	-	-	-	-	-	-	-	-	-	-	-	-	-	-	-	-	-	-
CL107007Contig1	3.64105	4.97332	3.84266	5.00447	1167	gi|474386330|gb|EMS64978.1|Scaffold attachment factor B2 [Triticum urartu]	3.15852e-31	-	-	-	-	-	-	-	-	-	-	-	-	-	-	1167	230	1167	chr7DL	638686055	631797604	631798541	901/944(95.44)	-	-	-	-	-	-	-	-	-	-	-	-	-	-	-	-	-	-
CL107009Contig1	2.5279	1.4296	1.11072	2.84807	422	-	-	-	-	-	-	-	-	-	-	-	-	-	-	-	-	422	1	379	chr5DL	566080677	501035083	501034705	377/379(99.47)	-	-	-	-	-	-	-	-	-	-	-	-	-	-	-	-	-	-
CL107013Contig1	0.174676	0	0.839427	0.683869	663	-	-	-	-	-	-	-	-	-	-	-	-	-	-	-	-	663	1	663	chr3AS	750843639	232270830	232270168	652/665(98.05)	-	-	-	-	-	-	-	-	-	-	-	-	-	-	-	-	-	-
CL107014Contig1	2.95605	3.27143	5.41795	4.54019	477	-	-	-	-	-	-	-	-	-	-	-	-	-	-	-	-	477	43	477	chr4BS	673617499	96976702	96976268	432/435(99.31)	-	-	-	-	-	-	-	-	-	-	-	-	-	-	-	-	-	-
CL107016Contig1	3.37675	4.15161	0.923312	3.55133	381	-	-	-	-	-	-	-	-	-	-	-	-	-	-	-	-	381	1	381	chr5AL	709773743	596570865	596571244	369/381(96.85)	-	-	-	-	-	-	-	-	-	-	-	-	-	-	-	-	-	-
CL107024Contig1	2.45065	3.37634	1.20639	3.41953	469	gi|326487292|dbj|BAJ89630.1|predicted protein [Hordeum vulgare subsp. vulgare]	1.01701e-34	-	-	-	-	-	-	-	-	-	-	-	-	-	-	469	1	469	chr1DS	495453186	63944441	63944906	461/469(98.29)	-	-	-	-	-	-	-	-	-	-	-	-	-	-	-	-	-	-
CL107030Contig1	3.57829	6.18396	2.22857	4.16363	379	gi|669028241|emb|CDM81981.1|unnamed protein product [Triticum aestivum]	3.86419e-26	-	-	-	-	-	-	-	-	-	-	-	-	-	-	379	1	379	chr3DS	615552423	90369355	90369739	375/385(97.40)	-	-	-	-	-	-	-	-	-	-	-	-	-	-	-	-	-	-
CL107031Contig1	1.90367	1.98338	2.77588	0.807104	933	-	-	-	-	-	-	-	-	-	-	-	-	-	-	-	-	933	1	933	chr2AS	780798557	16863391	16864320	898/936(95.94)	-	-	-	-	-	-	-	-	-	-	-	-	-	-	-	-	-	-
CL107032Contig1	0.576068	0	0.560664	1.10621	367	-	-	-	-	-	-	-	-	-	-	-	-	-	-	-	-	367	1	367	chr5BL	713149757	267754369	267754735	366/367(99.73)	-	-	-	-	-	-	-	-	-	-	-	-	-	-	-	-	-	-
CL107034Contig1	1.49165	1.3967	1.43873	2.38806	390	-	-	-	-	-	-	-	-	-	-	-	-	-	-	-	-	390	1	390	chr3BL	830829764	810270344	810270730	384/390(98.46)	-	-	-	-	-	-	-	-	-	-	-	-	-	-	-	-	-	-
CL107035Contig1	1.89417	0.75738	3.25483	4.80043	468	gi|475557849|gb|EMT12922.1|hypothetical protein F775_43719 [Aegilops tauschii]	4.27286e-33	-	-	-	-	-	-	-	-	-	-	-	-	-	-	468	1	468	chr2AL	780798557	748542097	748542564	468/468(100.00)	-	-	-	-	-	-	-	-	-	-	-	-	-	-	-	-	-	-
CL107036Contig1	1.007	2.17491	0.809608	2.29817	674	-	-	-	-	-	-	-	-	-	-	-	-	-	-	-	-	674	112	674	chr3DS	615552423	52581557	52581001	546/564(96.81)	-	-	-	-	-	-	-	-	-	-	-	-	-	-	-	-	-	-
CL107039Contig1	0.0988399	1.50257e-17	0.702385	0.955409	536	-	-	-	-	-	-	-	-	-	-	-	-	-	-	-	-	536	1	536	chr6DL	473592718	451546411	451546947	521/538(96.84)	-	-	-	-	-	-	-	-	-	-	-	-	-	-	-	-	-	-
CL107040Contig1	1.1722	0.119211	0.708458	0.579253	559	gi|475536483|gb|EMT08921.1|hypothetical protein F775_43716 [Aegilops tauschii]	1.00515e-19	sp|P27337|PER1_HORVU	5e-06	Peroxidase 1	-	-	-	-	-	-	-	-	-	GO:0005576;GO:0020037;GO:0046872;GO:0004601;GO:0042744;GO:0006979	extracellular region|heme binding|metal ion binding|peroxidase activity|hydrogen peroxide catabolic process|response to oxidative stress	559	1	559	chr7DL	638686055	446917759	446917201	552/559(98.75)	-	-	-	-	-	-	-	-	-	-	-	-	-	-	-	-	-	-
CL107043Contig1	0.252274	0.499488	2.21103	2.69394	811	-	-	-	-	-	-	-	-	-	-	-	-	-	-	-	-	811	88	811	chr1DL	495453186	460983875	460984599	701/725(96.69)	-	-	-	-	-	-	-	-	-	-	-	-	-	-	-	-	-	-
CL10704Contig1	0.622038	1.75758	0.742613	1.36487	1290	-	-	-	-	-	-	-	-	-	-	-	-	-	-	-	-	1290	1	1290	chr4BL	673617499	619208074	619206785	1281/1290(99.30)	-	-	-	-	-	-	-	-	-	-	-	-	-	-	-	-	-	-
CL107055Contig1	1.26032	1.1234e-11	3.10336	2.35304	461	gi|474219038|gb|EMS59155.1|Amidophosphoribosyltransferase, chloroplastic [Triticum urartu]	1.528e-46	sp|P52418|PUR1_SOYBN	3e-28	Amidophosphoribosyltransferase, chloroplastic	KOG0572	2e-25	Glutamine phosphoribosylpyrophosphate amidotransferase	ko00250;ko00230	Alanine, aspartate and glutamate metabolism|Purine metabolism	2	K00764	purF, PPAT	amidophosphoribosyltransferase	GO:0009507;GO:0051539;GO:0004044;GO:0046872;GO:0006189;GO:0006541;GO:0009116;GO:0009113	chloroplast|4 iron, 4 sulfur cluster binding|amidophosphoribosyltransferase activity|metal ion binding|'de novo' IMP biosynthetic process|glutamine metabolic process|nucleoside metabolic process|purine nucleobase biosynthetic process	461	1	461	chr1AL	594102056	463922650	463923110	461/461(100.00)	-	-	-	-	-	-	-	-	-	-	-	-	-	-	-	-	-	-
CL107061Contig1	4.66413	5.28759	6.27489	11.8713	456	-	-	-	-	-	-	-	-	-	-	-	-	-	-	-	-	456	45	456	chr7AS	736706236	350422001	350421590	412/412(100.00)	-	-	-	-	-	-	-	-	-	-	-	-	-	-	-	-	-	-
CL107067Contig1	0.910811	0.449464	0.887041	6.00798	442	-	-	-	-	-	-	-	-	-	-	-	-	-	-	-	-	442	73	442	chr1BL	689851870	465687597	465687966	370/370(100.00)	-	-	-	-	-	-	-	-	-	-	-	-	-	-	-	-	-	-
CL107083Contig1	0.680836	1.50915	0.771366	0.514064	1019	-	-	-	-	-	-	-	-	-	-	-	-	-	-	-	-	1019	1	1019	chr4DS	509857067	170680450	170681470	992/1021(97.16)	-	-	-	-	-	-	-	-	-	-	-	-	-	-	-	-	-	-
CL107090Contig1	0.459892	0.0345738	0.621183	2.7994	485	-	-	-	-	-	-	-	-	-	-	-	-	-	-	-	-	485	1	408	chr4AS	744588157	122075283	122075690	400/408(98.04)	-	-	-	-	-	-	-	-	-	-	-	-	-	-	-	-	-	-
CL107096Contig1	0.269934	1.32617	4.34073	2.73251	458	gi|55168168|gb|AAV44035.1|putative helicase [Oryza sativa Japonica Group]	4.05325e-31	-	-	-	KOG0987	2e-30	DNA helicase PIF1/RRM3	-	-	-	-	-	-	-	-	458	1	458	chr2BL	801256715	467068708	467069162	448/458(97.82)	-	-	-	-	-	-	-	-	-	-	-	-	-	-	-	-	-	-
CL107100Contig1	2.44342	2.78769	2.0441	4.46978	365	-	-	sp|A2YGP6|USP_ORYSI	7e-06	UDP-sugar pyrophosphorylase	-	-	-	-	-	-	-	-	-	GO:0051748;GO:0008152	UTP-monosaccharide-1-phosphate uridylyltransferase activity|metabolic process	365	2	365	chr3AS	750843639	57472532	57472895	364/364(100.00)	-	-	-	-	-	-	-	-	-	-	-	-	-	-	-	-	-	-
CL107106Contig1	6.47908	1.7433	1.20469	4.61545	478	gi|475620470|gb|EMT31115.1|Lysine-specific histone demethylase 1-3-like protein [Aegilops tauschii]	2.10401e-24	-	-	-	-	-	-	-	-	-	-	-	-	-	-	478	1	478	chr4BL	673617499	377800004	377799529	474/478(99.16)	-	-	-	-	-	-	-	-	-	-	-	-	-	-	-	-	-	-
CL107115Contig1	1.94497	0.644703	3.18466	1.22766	346	-	-	-	-	-	-	-	-	-	-	-	-	-	-	-	-	346	1	346	chr5BL	713149757	572592705	572592360	344/346(99.42)	-	-	-	-	-	-	-	-	-	-	-	-	-	-	-	-	-	-
CL107121Contig1	0.00179682	2.79862e-21	0.925571	2.46567	401	-	-	-	-	-	-	-	-	-	-	-	-	-	-	-	-	401	1	401	chr4BS	673617499	25781601	25782001	400/401(99.75)	-	-	-	-	-	-	-	-	-	-	-	-	-	-	-	-	-	-
CL107124Contig1	0	0.554418	0.548645	0.739514	603	gi|475521835|gb|EMT06681.1|hypothetical protein F775_15891 [Aegilops tauschii]	7.29042e-21	-	-	-	-	-	-	-	-	-	-	-	-	-	-	603	1	603	chr7DS	638686055	254575207	254574605	602/603(99.83)	-	-	-	-	-	-	-	-	-	-	-	-	-	-	-	-	-	-
CL107130Contig1	0.846563	1.44255	1.25818	4.27352	494	-	-	-	-	-	-	-	-	-	-	-	-	-	-	-	-	494	1	466	chr4AL	744588157	477783286	477783750	464/466(99.57)	-	-	-	-	-	-	-	-	-	-	-	-	-	-	-	-	-	-
CL107132Contig1	0.880923	0.924818	1.26798	0.540613	601	gi|474389621|gb|EMS65245.1|hypothetical protein TRIUR3_04776 [Triticum urartu]	4.95259e-45	-	-	-	-	-	-	-	-	-	-	-	-	-	-	601	36	581	chr4AL	744588157	586021059	586020513	538/548(98.18)	-	-	-	-	-	-	-	-	-	-	-	-	-	-	-	-	-	-
CL107134Contig1	14.112	6.62653	3.45699	6.14413	369	-	-	-	-	-	-	-	-	-	-	-	-	-	-	-	-	369	5	369	chr5DL	566080677	473002242	473001878	362/365(99.18)	-	-	-	-	-	-	-	-	-	-	-	-	-	-	-	-	-	-
CL107135Contig1	23.4442	17.5199	26.5563	20.565	366	-	-	-	-	-	-	-	-	-	-	-	-	-	-	-	-	366	1	366	chr3AL	750843639	434615446	434615087	354/366(96.72)	-	-	-	-	-	-	-	-	-	-	-	-	-	-	-	-	-	-
CL107138Contig1	8.88388	17.2145	3.62744	4.61622	517	-	-	-	-	-	-	-	-	-	-	-	-	-	-	-	-	517	1	517	chr2BL	801256715	794409744	794410260	517/517(100.00)	-	-	-	-	-	-	-	-	-	-	-	-	-	-	-	-	-	-
CL107139Contig1	0.753383	0	1.10708	1.07044	391	-	-	-	-	-	-	-	-	-	-	-	-	-	-	-	-	391	1	391	chr6DL	473592718	372882612	372883002	391/391(100.00)	-	-	-	-	-	-	-	-	-	-	-	-	-	-	-	-	-	-
CL107140Contig1	0.483385	0	1.40508	1.3891	401	-	-	-	-	-	-	-	-	-	-	-	-	-	-	-	-	401	23	401	chr5AL	709773743	585094075	585093695	372/381(97.64)	-	-	-	-	-	-	-	-	-	-	-	-	-	-	-	-	-	-
CL107141Contig1	0.719999	0.362631	1.24923	0.882759	487	-	-	-	-	-	-	-	-	-	-	-	-	-	-	-	-	487	2	487	chr6BS	720988478	28006103	28006581	469/486(96.50)	-	-	-	-	-	-	-	-	-	-	-	-	-	-	-	-	-	-
CL10714Contig1	6.65174	7.03241	9.9102	8.61415	2284	-	-	-	-	-	-	-	-	-	-	-	-	-	-	-	-	2284	213	2049	chr3DL	615552423	574774269	574772454	1748/1840(95.00)	-	-	-	-	-	-	-	-	-	-	-	-	-	-	-	-	-	-
CL107151Contig1	2.82892	6.13217	2.10874	3.15213	436	gi|474386331|gb|EMS64979.1|hypothetical protein TRIUR3_00439 [Triticum urartu]	4.06366e-23	-	-	-	-	-	-	-	-	-	-	-	-	-	-	436	23	431	chr7BL	750620385	743301765	743302182	396/418(94.74)	-	-	-	-	-	-	-	-	-	-	-	-	-	-	-	-	-	-
CL107154Contig1	0.203367	1.26492	1.48465	0.600926	528	gi|474222560|gb|EMS59336.1|Disease resistance protein RPM1 [Triticum urartu]	4.33151e-93	sp|Q9M667|RPP13_ARATH	1e-09	Disease resistance protein RPP13	KOG4658	3e-10	Apoptotic ATPase	-	-	-	-	-	-	-	-	528	1	528	chr5BL	713149757	406173150	406173677	528/528(100.00)	-	-	-	-	-	-	-	-	-	-	-	-	-	-	-	-	-	-
CL107155Contig1	0.00864708	2.33826e-17	1.34516	0.728591	481	-	-	-	-	-	-	-	-	-	-	-	-	-	-	-	-	481	1	481	chr3AL	750843639	631576102	631576579	473/481(98.34)	-	-	-	-	-	-	-	-	-	-	-	-	-	-	-	-	-	-
CL107163Contig1	3.41909	2.40054	4.28188	4.7497	447	-	-	-	-	-	-	-	-	-	-	-	-	-	-	-	-	447	1	445	chr2BS	801256715	243364822	243364378	438/445(98.43)	-	-	-	-	-	-	-	-	-	-	-	-	-	-	-	-	-	-
CL107170Contig1	0	1.79075	0.69587	0.704502	427	-	-	-	-	-	-	-	-	-	-	-	-	-	-	-	-	427	1	427	chr5DL	566080677	225251768	225252193	422/427(98.83)	-	-	-	-	-	-	-	-	-	-	-	-	-	-	-	-	-	-
CL107171Contig1	0	0	0.72676	1.21837	521	-	-	-	-	-	-	-	-	-	-	-	-	-	-	-	-	521	1	521	chr1AL	594102056	376514373	376514893	521/521(100.00)	-	-	-	-	-	-	-	-	-	-	-	-	-	-	-	-	-	-
CL107176Contig1	2.62159	2.48642	3.39992	1.62825	482	-	-	-	-	-	-	-	-	-	-	-	-	-	-	-	-	482	1	482	chr1BS	689851870	200099982	200099499	470/484(97.11)	-	-	-	-	-	-	-	-	-	-	-	-	-	-	-	-	-	-
CL10717Contig1	6.46452	6.18588	8.08495	7.73481	2118	gi|475569983|gb|EMT15886.1|hypothetical protein F775_07739 [Aegilops tauschii]	8.85503e-07	-	-	-	-	-	-	-	-	-	-	-	-	-	-	2118	1	2118	chr2BL	801256715	743321389	743323506	2114/2118(99.81)	-	-	-	-	-	-	-	-	-	-	-	-	-	-	-	-	-	-
CL107195Contig1	0.458678	1.44656	0.521805	0.582423	2214	gi|473745077|gb|EMS45481.1|Tyrosine-sulfated glycopeptide receptor 1 [Triticum urartu]	4.67627e-289	sp|Q9C7S5|PSYR1_ARATH	8e-122	Tyrosine-sulfated glycopeptide receptor 1 {ECO:0000305}	-	-	-	-	-	-	-	-	-	-	-	2214	310	2213	chr6BS	720988478	160902866	160904764	1740/1907(91.24)	-	-	-	-	-	-	-	-	-	-	-	-	-	-	-	-	-	-
CL107197Contig1	0.431283	0.41945	1.24577	0.842074	436	-	-	-	-	-	-	-	-	-	-	-	-	-	-	-	-	436	1	436	chr5AL	709773743	531193982	531194417	436/436(100.00)	-	-	-	-	-	-	-	-	-	-	-	-	-	-	-	-	-	-
CL1071Contig2	4.78895	6.68469	1.27462	1.71807	2186	gi|356460442|dbj|BAL14295.1|cytochrome P450 monooxygenase CYP710A8d [Triticum aestivum]	1.26254e-298	sp|O64697|C7101_ARATH	0	Cytochrome P450 710A1 {ECO:0000303|PubMed:16531502}	KOG0157	0	Cytochrome P450 CYP4/CYP19/CYP26 subfamilies	ko00100	Steroid biosynthesis	1	K09832	CYP710A	sterol 22-desaturase	GO:0016021;GO:0000249;GO:0020037;GO:0005506;GO:0004497;GO:0016126	integral component of membrane|C-22 sterol desaturase activity|heme binding|iron ion binding|monooxygenase activity|sterol biosynthetic process	2186	1	2169	chr3DS	615552423	113452175	113454339	2156/2169(99.40)	-	-	-	-	-	-	-	-	-	-	-	-	-	-	-	-	-	-
CL107212Contig1	0.703215	0.715355	0.822226	1.3451	778	-	-	-	-	-	-	-	-	-	-	-	-	-	-	-	-	778	1	778	chr2AL	780798557	679007621	679008397	775/778(99.61)	-	-	-	-	-	-	-	-	-	-	-	-	-	-	-	-	-	-
CL107214Contig1	1.75663	1.49742	1.17255	1.18698	947	-	-	-	-	-	-	-	-	-	-	-	-	-	-	-	-	947	88	947	chr4AS	744588157	127807722	127808562	817/861(94.89)	-	-	-	-	-	-	-	-	-	-	-	-	-	-	-	-	-	-
CL107216Contig1	2.69468	3.35888	1.64004	1.29382	365	gi|475554431|gb|EMT12225.1|Disease resistance protein RGA2 [Aegilops tauschii]	2.12831e-64	-	-	-	-	-	-	-	-	-	-	-	-	-	-	365	1	365	chr1DL	495453186	476568623	476568259	365/365(100.00)	-	-	-	-	-	-	-	-	-	-	-	-	-	-	-	-	-	-
CL107220Contig1	0.123947	0.817022	0.708796	1.22358	556	gi|474001886|gb|EMS52245.1|hypothetical protein TRIUR3_12742 [Triticum urartu]	9.85823e-20	-	-	-	-	-	-	-	-	-	-	-	-	-	-	556	1	554	chr2DL	651852609	562850941	562851478	529/557(94.97)	-	-	-	-	-	-	-	-	-	-	-	-	-	-	-	-	-	-
CL107223Contig1	5.708	7.92767	7.17368	9.30044	456	-	-	-	-	-	-	-	-	-	-	-	-	-	-	-	-	456	1	456	chr5DL	566080677	228504786	228504323	433/464(93.32)	-	-	-	-	-	-	-	-	-	-	-	-	-	-	-	-	-	-
CL107226Contig1	0.00280845	1.9895e-05	0.674839	2.48662	398	gi|475544516|gb|EMT10346.1|Pentatricopeptide repeat-containing protein [Aegilops tauschii]	7.88695e-35	sp|Q9FWA6|PP207_ARATH	2e-09	Pentatricopeptide repeat-containing protein At3g02330	KOG4197	1e-08	FOG: PPR repeat	-	-	-	-	-	-	-	-	398	15	398	chr1DL	495453186	292526717	292527100	380/384(98.96)	-	-	-	-	-	-	-	-	-	-	-	-	-	-	-	-	-	-
CL107232Contig1	0.601015	1.07219	1.33309	1.51208	365	gi|326494592|dbj|BAJ94415.1|predicted protein [Hordeum vulgare subsp. vulgare]	9.55355e-65	sp|Q6NKW9|E138_ARATH	1e-55	Glucan endo-1,3-beta-glucosidase 8	-	-	-	-	-	-	-	-	-	GO:0031225;GO:0046658;GO:0005618;GO:0005576;GO:0005886;GO:0009506;GO:0042973;GO:0004553;GO:0030247;GO:0005975;GO:0071555;GO:0006952	anchored component of membrane|anchored component of plasma membrane|cell wall|extracellular region|plasma membrane|plasmodesma|glucan endo-1,3-beta-D-glucosidase activity|hydrolase activity, hydrolyzing O-glycosyl compounds|polysaccharide binding|carbohydrate metabolic process|cell wall organization|defense response	365	1	365	chr5BS	713149757	45393941	45394305	365/365(100.00)	-	-	-	-	-	-	-	-	-	-	-	-	-	-	-	-	-	-
CL107235Contig1	0.300142	0.777125	1.17301	1.18315	535	-	-	-	-	-	-	-	-	-	-	-	-	-	-	-	-	535	1	525	chr6DL	473592718	380140532	380139992	477/545(87.52)	-	-	-	-	-	-	-	-	-	-	-	-	-	-	-	-	-	-
CL107239Contig1	0.88511	0.529265	0.520667	1.17839	461	-	-	-	-	-	-	-	-	-	-	-	-	-	-	-	-	461	30	461	chr3AL	750843639	477140046	477140477	431/432(99.77)	-	-	-	-	-	-	-	-	-	-	-	-	-	-	-	-	-	-
CL10723Contig1	0.256064	0.332055	1.50413	0.535359	1158	-	-	-	-	-	-	-	-	-	-	-	-	-	-	-	-	1158	1	1158	chr1DL	495453186	309978486	309977323	1147/1169(98.12)	-	-	-	-	-	-	-	-	-	-	-	-	-	-	-	-	-	-
CL107244Contig1	2.5011	2.74131	2.69661	1.55799	478	-	-	-	-	-	-	-	-	-	-	-	-	-	-	-	-	478	1	478	chr3AL	750843639	629657710	629657237	466/478(97.49)	-	-	-	-	-	-	-	-	-	-	-	-	-	-	-	-	-	-
CL107247Contig1	0.847356	0.854125	1.18125	2.34746	606	-	-	-	-	-	-	-	-	-	-	-	-	-	-	-	-	606	1	601	chr2BS	801256715	188835145	188835738	582/602(96.68)	-	-	-	-	-	-	-	-	-	-	-	-	-	-	-	-	-	-
CL10724Contig1	0.788738	0.785765	0.689721	0.518749	847	gi|1137184851|gb|OMO60028.1|Reverse transcriptase, RNA-dependent DNA polymerase [Corchorus capsularis]	5.76298e-89	sp|P10978|POLX_TOBAC	8e-71	Endonuclease	KOG0017	5e-79	FOG: Transposon-encoded proteins with TYA, reverse transcriptase, integrase domains in various combinations	-	-	-	-	-	-	GO:0004190;GO:0004519;GO:0003676;GO:0003964;GO:0008270;GO:0015074	aspartic-type endopeptidase activity|endonuclease activity|nucleic acid binding|RNA-directed DNA polymerase activity|zinc ion binding|DNA integration	847	1	847	chr4AS	744588157	29787616	29788462	847/847(100.00)	-	-	-	-	-	-	-	-	-	-	-	-	-	-	-	-	-	-
CL107251Contig1	1.43357	2.83302	3.9715	0.603298	532	-	-	-	-	-	-	-	-	-	-	-	-	-	-	-	-	532	1	532	chr7AL	736706236	732800624	732801150	515/532(96.80)	-	-	-	-	-	-	-	-	-	-	-	-	-	-	-	-	-	-
CL107258Contig1	6.04096	7.09915	4.61215	4.43132	439	-	-	-	-	-	-	-	-	-	-	-	-	-	-	-	-	439	1	439	chr7DL	638686055	413104830	413104394	423/439(96.36)	-	-	-	-	-	-	-	-	-	-	-	-	-	-	-	-	-	-
CL107260Contig1	1.95459	3.10907	2.98917	3.42408	563	gi|475479034|gb|EMT02766.1|Cyclin-B1-1 [Aegilops tauschii]	3.49668e-44	-	-	-	-	-	-	-	-	-	-	-	-	-	-	563	20	563	chr2AS	780798557	108247427	108247985	511/566(90.28)	-	-	-	-	-	-	-	-	-	-	-	-	-	-	-	-	-	-
CL107265Contig1	9.09113	2.47005	6.45428	7.44454	484	gi|326531490|dbj|BAJ97749.1|predicted protein, partial [Hordeum vulgare subsp. vulgare]	9.61725e-54	sp|F4JMJ1|HSP7R_ARATH	2e-30	Heat shock 70 kDa protein 17	KOG0104	1e-31	Molecular chaperones GRP170/SIL1, HSP70 superfamily	ko04141	Protein processing in endoplasmic reticulum	1	K09486	HYOU1	hypoxia up-regulated 1	GO:0009507;GO:0005783;GO:0005788;GO:0005794;GO:0005774;GO:0005524	chloroplast|endoplasmic reticulum|endoplasmic reticulum lumen|Golgi apparatus|vacuolar membrane|ATP binding	484	14	484	chr6AL	618079260	503761414	503761879	459/471(97.45)	-	-	-	-	-	-	-	-	-	-	-	-	-	-	-	-	-	-
CL107275Contig1	7.76827	6.1956	9.90672	13.425	421	-	-	-	-	-	-	-	-	-	-	-	-	-	-	-	-	421	1	380	chr5AS	709773743	155203500	155203880	376/381(98.69)	-	-	-	-	-	-	-	-	-	-	-	-	-	-	-	-	-	-
CL107277Contig1	0.285621	1.45114	1.067	0.853952	462	-	-	-	-	-	-	-	-	-	-	-	-	-	-	-	-	462	1	462	chr7AS	736706236	269959350	269958890	455/463(98.27)	-	-	-	-	-	-	-	-	-	-	-	-	-	-	-	-	-	-
CL107278Contig1	0.988723	0	2.00349	0.928458	349	-	-	-	-	-	-	-	-	-	-	-	-	-	-	-	-	349	39	349	chr5BL	713149757	693590448	693590138	311/311(100.00)	-	-	-	-	-	-	-	-	-	-	-	-	-	-	-	-	-	-
CL107280Contig1	0.394026	0.771082	0.752458	2.56532	374	-	-	-	-	-	-	-	-	-	-	-	-	-	-	-	-	374	1	374	chr7AS	736706236	295099380	295099753	374/374(100.00)	-	-	-	-	-	-	-	-	-	-	-	-	-	-	-	-	-	-
CL107281Contig1	3.94007	2.94377	2.96866	3.46889	571	gi|475595762|gb|EMT23143.1|Protein STIP1-like protein [Aegilops tauschii]	3.60235e-28	-	-	-	-	-	-	-	-	-	-	-	-	-	-	571	125	559	chr1AS	594102056	24139923	24140364	427/443(96.39)	-	-	-	-	-	-	-	-	-	-	-	-	-	-	-	-	-	-
CL107289Contig1	0	0	0.58182	1.39857	365	gi|475575914|gb|EMT17391.1|Putative disease resistance protein RGA4 [Aegilops tauschii]	9.96702e-55	-	-	-	-	-	-	-	-	-	-	-	-	-	-	365	1	365	chr1BS	689851870	6197875	6198239	365/365(100.00)	-	-	-	-	-	-	-	-	-	-	-	-	-	-	-	-	-	-
CL107290Contig1	10.3747	1.19029	10.9521	7.7128	446	-	-	-	-	-	-	-	-	-	-	-	-	-	-	-	-	446	3	446	chr2AL	780798557	741331204	741330762	435/445(97.75)	-	-	-	-	-	-	-	-	-	-	-	-	-	-	-	-	-	-
CL107292Contig1	0	0.881696	2.25646	2.29188	443	-	-	-	-	-	-	-	-	-	-	-	-	-	-	-	-	443	1	443	chr4AL	744588157	601061998	601062440	443/443(100.00)	-	-	-	-	-	-	-	-	-	-	-	-	-	-	-	-	-	-
CL107297Contig1	0.329471	0.32161	0.640268	0.952158	446	-	-	-	-	-	-	-	-	-	-	-	-	-	-	-	-	446	1	446	chr7AL	736706236	622370832	622371275	440/446(98.65)	-	-	-	-	-	-	-	-	-	-	-	-	-	-	-	-	-	-
CL107298Contig1	0	0	0.603491	1.19679	506	-	-	-	-	-	-	-	-	-	-	-	-	-	-	-	-	506	1	506	chr5BL	713149757	442372936	442373441	506/506(100.00)	-	-	-	-	-	-	-	-	-	-	-	-	-	-	-	-	-	-
CL10729Contig1	0.478459	0.659721	0.628925	0.669194	1069	gi|474400723|gb|EMS66066.1|hypothetical protein TRIUR3_09296 [Triticum urartu]	8.95415e-23	-	-	-	-	-	-	-	-	-	-	-	-	-	-	1069	1	1069	chr5DL	566080677	257166063	257164992	1050/1073(97.86)	-	-	-	-	-	-	-	-	-	-	-	-	-	-	-	-	-	-
CL107300Contig1	3.16803	2.95892	2.08078	0.823649	437	gi|475598921|gb|EMT24091.1|LRR receptor-like serine/threonine-protein kinase GSO2 [Aegilops tauschii]	1.36123e-79	sp|C0LGP9|IMK3_ARATH	1e-12	Probable leucine-rich repeat receptor-like protein kinase IMK3	-	-	-	-	-	-	-	-	-	GO:0016021;GO:0005886;GO:0005524;GO:0004674	integral component of membrane|plasma membrane|ATP binding|protein serine/threonine kinase activity	437	1	437	chr6AS	618079260	5940251	5940687	437/437(100.00)	-	-	-	-	-	-	-	-	-	-	-	-	-	-	-	-	-	-
CL107305Contig1	0.280488	1.70672	1.663	1.63193	478	-	-	-	-	-	-	-	-	-	-	-	-	-	-	-	-	478	1	478	chr7DS	638686055	267878931	267878452	470/480(97.92)	-	-	-	-	-	-	-	-	-	-	-	-	-	-	-	-	-	-
CL107306Contig1	1.90548	1.27535	2.07496	2.94979	470	-	-	-	-	-	-	-	-	-	-	-	-	-	-	-	-	470	1	470	chr4DL	509857067	394488560	394489030	454/472(96.19)	-	-	-	-	-	-	-	-	-	-	-	-	-	-	-	-	-	-
CL107307Contig1	1.12779	0	0.647155	0.861234	557	-	-	-	-	-	-	-	-	-	-	-	-	-	-	-	-	557	1	557	chr3BS	830829764	274517913	274517357	552/557(99.10)	-	-	-	-	-	-	-	-	-	-	-	-	-	-	-	-	-	-
CL107309Contig1	2.19414	0.72902	3.2804	2.09505	384	-	-	-	-	-	-	-	-	-	-	-	-	-	-	-	-	384	1	384	chr4AL	744588157	619334445	619334825	381/384(99.22)	-	-	-	-	-	-	-	-	-	-	-	-	-	-	-	-	-	-
CL107314Contig1	2.61172	3.01512	5.28575	3.32012	408	-	-	-	-	-	-	-	-	-	-	-	-	-	-	-	-	408	1	404	chr3BL	830829764	622762964	622763361	382/407(93.86)	-	-	-	-	-	-	-	-	-	-	-	-	-	-	-	-	-	-
CL107320Contig1	0.292075	0.199669	0.550689	0.815423	366	-	-	-	-	-	-	-	-	-	-	-	-	-	-	-	-	366	1	366	chr6BS	720988478	227832298	227832663	366/366(100.00)	-	-	-	-	-	-	-	-	-	-	-	-	-	-	-	-	-	-
CL107322Contig1	0.371192	0	1.57263	2.51944	432	-	-	-	-	-	-	-	-	-	-	-	-	-	-	-	-	432	1	432	chr1AS	594102056	59136223	59135792	428/432(99.07)	-	-	-	-	-	-	-	-	-	-	-	-	-	-	-	-	-	-
CL107327Contig1	0	0.318488	1.22484	1.47721	443	-	-	-	-	-	-	-	-	-	-	-	-	-	-	-	-	443	1	443	chr1BS	689851870	137440966	137441408	443/443(100.00)	-	-	-	-	-	-	-	-	-	-	-	-	-	-	-	-	-	-
CL107329Contig1	29.0012	14.4349	12.7089	10.7752	301	gi|475525671|gb|EMT07187.1|Phenylalanine ammonia-lyase [Aegilops tauschii]	1.91795e-49	sp|Q43210|PALY_WHEAT	8e-61	Phenylalanine ammonia-lyase	KOG0222	2e-44	Phenylalanine and histidine ammonia-lyase	ko00360;ko00940	Phenylalanine metabolism|Phenylpropanoid biosynthesis	2	K10775	PAL	phenylalanine ammonia-lyase	GO:0005737;GO:0045548;GO:0009800;GO:0006559	cytoplasm|phenylalanine ammonia-lyase activity|cinnamic acid biosynthetic process|L-phenylalanine catabolic process	301	1	301	chr2DL	651852609	481601170	481601470	301/301(100.00)	-	-	-	-	-	-	-	-	-	-	-	-	-	-	-	-	-	-
CL107334Contig1	1.44579	0.294891	1.15518	1.1407	453	-	-	-	-	-	-	-	-	-	-	-	-	-	-	-	-	453	1	453	chr5DL	566080677	198242924	198243376	453/453(100.00)	-	-	-	-	-	-	-	-	-	-	-	-	-	-	-	-	-	-
CL107335Contig1	1.75049	2.04361	2.5181	1.415	623	gi|475606541|gb|EMT26427.1|hypothetical protein F775_32235 [Aegilops tauschii]	1.36274e-19	-	-	-	-	-	-	-	-	-	-	-	-	-	-	623	1	623	chr6DL	473592718	398741927	398741306	605/623(97.11)	-	-	-	-	-	-	-	-	-	-	-	-	-	-	-	-	-	-
CL107336Contig1	1.14813	0	1.70308	2.50194	369	-	-	-	-	-	-	-	-	-	-	-	-	-	-	-	-	369	1	369	chr4BS	673617499	142048219	142047851	368/369(99.73)	-	-	-	-	-	-	-	-	-	-	-	-	-	-	-	-	-	-
CL107346Contig1	0	0.547226	0.558392	0.978735	600	gi|473898488|gb|EMS49086.1|hypothetical protein TRIUR3_01802 [Triticum urartu]	3.5559e-51	-	-	-	-	-	-	-	-	-	-	-	-	-	-	600	1	599	chr2AS	780798557	73549757	73549159	598/599(99.83)	-	-	-	-	-	-	-	-	-	-	-	-	-	-	-	-	-	-
CL107347Contig1	0.977627	0.649675	5.0932	0.666517	463	-	-	-	-	-	-	-	-	-	-	-	-	-	-	-	-	463	1	463	chr6DS	473592718	17304327	17303865	463/463(100.00)	-	-	-	-	-	-	-	-	-	-	-	-	-	-	-	-	-	-
CL107348Contig1	0.950391	1.69928	0.735518	1.23504	374	-	-	-	-	-	-	-	-	-	-	-	-	-	-	-	-	374	1	374	chr4DL	509857067	220800655	220801030	368/377(97.61)	-	-	-	-	-	-	-	-	-	-	-	-	-	-	-	-	-	-
CL10734Contig1	0.775771	1.2952	1.65782	1.32497	1387	-	-	-	-	-	-	-	-	-	-	-	-	-	-	-	-	1387	336	1387	chr5AL	709773743	705399770	705398719	1051/1052(99.90)	-	-	-	-	-	-	-	-	-	-	-	-	-	-	-	-	-	-
CL107355Contig1	1.168	1.12118	0.88916	3.09428	437	gi|474418963|gb|EMS67379.1|Flavone O-methyltransferase 1 [Triticum urartu]	4.03622e-24	-	-	-	-	-	-	-	-	-	-	-	-	-	-	437	1	354	chr1AL	594102056	540725751	540725398	353/354(99.72)	-	-	-	-	-	-	-	-	-	-	-	-	-	-	-	-	-	-
CL107360Contig1	6.48031	5.89921	6.29866	5.33745	367	-	-	-	-	-	-	-	-	-	-	-	-	-	-	-	-	367	1	367	chr1DS	495453186	155733560	155733926	367/367(100.00)	-	-	-	-	-	-	-	-	-	-	-	-	-	-	-	-	-	-
CL107363Contig1	6.35922	11.6232	3.93864	4.98261	373	-	-	-	-	-	-	-	-	-	-	-	-	-	-	-	-	373	19	373	chr3AL	750843639	746363149	746362795	355/355(100.00)	-	-	-	-	-	-	-	-	-	-	-	-	-	-	-	-	-	-
CL107373Contig1	1.40686e-09	0.00537899	2.05158	1.67925	392	-	-	-	-	-	-	-	-	-	-	-	-	-	-	-	-	392	1	392	chr5DS	566080677	59222963	59222569	380/396(95.96)	-	-	-	-	-	-	-	-	-	-	-	-	-	-	-	-	-	-
CL107374Contig1	8.19515e-36	3.22277e-60	0.949453	0.946875	539	-	-	-	-	-	-	-	-	-	-	-	-	-	-	-	-	539	1	539	chr3BL	830829764	817823184	817822646	539/539(100.00)	-	-	-	-	-	-	-	-	-	-	-	-	-	-	-	-	-	-
CL107381Contig1	3.92202	3.02612	4.78943	1.22215	701	-	-	-	-	-	-	-	-	-	-	-	-	-	-	-	-	701	1	701	chr2DS	651852609	185160366	185161062	669/702(95.30)	-	-	-	-	-	-	-	-	-	-	-	-	-	-	-	-	-	-
CL107383Contig1	1.85909	4.19742	3.57193	2.94831	480	-	-	-	-	-	-	-	-	-	-	-	-	-	-	-	-	480	88	480	chr3AL	750843639	706365667	706365269	365/400(91.25)	-	-	-	-	-	-	-	-	-	-	-	-	-	-	-	-	-	-
CL107394Contig1	1.16837	3.00187	0.857862	1.15236	437	gi|944053443|gb|KQJ89081.1|hypothetical protein BRADI_4g23380 [Brachypodium distachyon]	8.70606e-10	-	-	-	-	-	-	-	-	-	-	-	-	-	-	437	89	437	chr4AL	744588157	514558058	514557712	334/349(95.70)	-	-	-	-	-	-	-	-	-	-	-	-	-	-	-	-	-	-
CL1073Contig3	1.33599	2.01278	3.31211	2.47869	2017	gi|326492455|dbj|BAK02011.1|predicted protein [Hordeum vulgare subsp. vulgare]	1.45091e-27	-	-	-	-	-	-	-	-	-	-	-	-	-	-	2017	1	1954	chr2BS	801256715	129330519	129328567	1886/1961(96.18)	-	-	-	-	-	-	-	-	-	-	-	-	-	-	-	-	-	-
CL107406Contig1	2.92728	5.33564	3.2802	5.72394	432	gi|475528200|gb|EMT07578.1|Wall-associated receptor kinase 5 [Aegilops tauschii]	7.51111e-70	sp|Q8RY17|WAKLI_ARATH	2e-50	Wall-associated receptor kinase-like 22	-	-	-	-	-	-	-	-	-	-	-	432	1	432	chr3DL	615552423	605676771	605677202	414/432(95.83)	-	-	-	-	-	-	-	-	-	-	-	-	-	-	-	-	-	-
CL107416Contig1	0.000750801	1.06052	0.641284	1.03608	461	-	-	-	-	-	-	-	-	-	-	-	-	-	-	-	-	461	1	461	chr7BL	750620385	660357811	660358271	461/461(100.00)	-	-	-	-	-	-	-	-	-	-	-	-	-	-	-	-	-	-
CL107417Contig1	1.90298	3.21297	1.83935	0.534169	506	-	-	-	-	-	-	-	-	-	-	-	-	-	-	-	-	506	1	445	chr7BL	750620385	452471839	452472283	444/445(99.78)	-	-	-	-	-	-	-	-	-	-	-	-	-	-	-	-	-	-
CL107419Contig1	0.704348	1.4039	1.41354	1.2022	488	-	-	-	-	-	-	-	-	-	-	-	-	-	-	-	-	488	1	488	chr5BL	713149757	257004670	257004169	469/506(92.69)	-	-	-	-	-	-	-	-	-	-	-	-	-	-	-	-	-	-
CL107420Contig1	0	0	2.60049	0.561195	432	gi|474448410|gb|EMS68732.1|hypothetical protein TRIUR3_20240 [Triticum urartu]	6.7825e-26	-	-	-	-	-	-	-	-	-	-	-	-	-	-	432	101	431	chr6DL	473592718	315644138	315643831	274/334(82.04)	-	-	-	-	-	-	-	-	-	-	-	-	-	-	-	-	-	-
CL107421Contig1	1.75375	1.48655	2.17042	1.99676	556	gi|475558145|gb|EMT13004.1|hypothetical protein F775_05840 [Aegilops tauschii]	9.52635e-23	-	-	-	-	-	-	-	-	-	-	-	-	-	-	556	1	556	chr4AS	744588157	235653330	235652772	538/559(96.24)	-	-	-	-	-	-	-	-	-	-	-	-	-	-	-	-	-	-
CL10742Contig1	1.03999	1.03541	0.794842	0.828846	1083	gi|215693820|dbj|BAG89019.1|unnamed protein product [Oryza sativa Japonica Group]	3.91943e-14	sp|P0C2F6|RNHX1_ARATH	5e-09	Putative ribonuclease H protein At1g65750	KOG1075	1e-17	FOG: Reverse transcriptase	-	-	-	-	-	-	GO:0046872;GO:0003676;GO:0004523	metal ion binding|nucleic acid binding|RNA-DNA hybrid ribonuclease activity	1083	1	1083	chr5BS	713149757	176607902	176606820	1083/1083(100.00)	-	-	-	-	-	-	-	-	-	-	-	-	-	-	-	-	-	-
CL107439Contig1	27.0647	27.8409	26.5326	22.4503	417	-	-	-	-	-	-	-	-	-	-	-	-	-	-	-	-	417	1	417	chr6BL	720988478	684221092	684221509	416/418(99.52)	-	-	-	-	-	-	-	-	-	-	-	-	-	-	-	-	-	-
CL10744Contig1	2.24173	1.59724	1.24172	1.37272	2021	gi|475627588|gb|EMT33702.1|Heat stress transcription factor A-2a [Aegilops tauschii]	3.59584e-106	sp|Q84MN7|HFA2A_ORYSJ	3e-30	Heat stress transcription factor A-2a	KOG0627	9e-26	Heat shock transcription factor	-	-	-	-	-	-	GO:0005737;GO:0005634;GO:0043565;GO:0003700;GO:0006351	cytoplasm|nucleus|sequence-specific DNA binding|transcription factor activity, sequence-specific DNA binding|transcription, DNA-templated	2021	1	2021	chr5DL	566080677	461442661	461440641	2021/2021(100.00)	-	-	-	-	-	-	-	-	-	-	-	-	-	-	-	-	-	-
CL107450Contig1	2.61116	2.46647	3.43105	4.17887	449	-	-	-	-	-	-	-	-	-	-	-	-	-	-	-	-	449	1	449	chr5BL	713149757	539461813	539461371	418/450(92.89)	-	-	-	-	-	-	-	-	-	-	-	-	-	-	-	-	-	-
CL107458Contig1	46.4983	34.3986	7.23719	8.89325	417	gi|326530360|dbj|BAJ97606.1|predicted protein [Hordeum vulgare subsp. vulgare]	1.90433e-25	sp|O22283|RHC2A_ARATH	7e-07	Probable E3 ubiquitin-protein ligase RHC2A {ECO:0000305}	KOG0800	2e-07	FOG: Predicted E3 ubiquitin ligase	-	-	-	-	-	-	GO:0061630;GO:0008270;GO:0043161;GO:0000209;GO:0042787	ubiquitin protein ligase activity|zinc ion binding|proteasome-mediated ubiquitin-dependent protein catabolic process|protein polyubiquitination|protein ubiquitination involved in ubiquitin-dependent protein catabolic process	417	1	391	chr4AS	744588157	103766910	103767300	390/391(99.74)	-	-	-	-	-	-	-	-	-	-	-	-	-	-	-	-	-	-
CL107459Contig1	2.6817	0	1.30802	2.60372	374	-	-	-	-	-	-	-	-	-	-	-	-	-	-	-	-	374	1	374	chr7DL	638686055	530663534	530663907	374/374(100.00)	-	-	-	-	-	-	-	-	-	-	-	-	-	-	-	-	-	-
CL107465Contig1	4.47929	2.44296	2.00245	2.2993	578	-	-	-	-	-	-	-	-	-	-	-	-	-	-	-	-	578	1	447	chr7DL	638686055	501292890	501292444	430/447(96.20)	-	-	-	-	-	-	-	-	-	-	-	-	-	-	-	-	-	-
CL107470Contig1	0.881855	2.94944	2.09235	2.61797	684	gi|475456073|gb|EMT01853.1|hypothetical protein F775_21322 [Aegilops tauschii]	5.70945e-85	-	-	-	KOG1267	2e-12	Mitochondrial transcription termination factor, mTERF	-	-	-	-	-	-	-	-	684	1	684	chr6DS	473592718	7679125	7679799	607/688(88.23)	-	-	-	-	-	-	-	-	-	-	-	-	-	-	-	-	-	-
CL107471Contig1	1.33712	2.10429e-11	1.36787	1.98605	626	-	-	-	-	-	-	-	-	-	-	-	-	-	-	-	-	626	1	626	chr1AL	594102056	361633247	361632620	596/628(94.90)	-	-	-	-	-	-	-	-	-	-	-	-	-	-	-	-	-	-
CL107472Contig1	0.289615	0.132492	1.78665	0.872323	471	gi|669031586|emb|CDM86639.1|unnamed protein product [Triticum aestivum]	9.28474e-39	-	-	-	-	-	-	-	-	-	-	-	-	-	-	471	11	471	chr5DL	566080677	378885771	378886222	437/462(94.59)	-	-	-	-	-	-	-	-	-	-	-	-	-	-	-	-	-	-
CL107477Contig1	0	0.740038	0.731264	1.43495	483	-	-	-	-	-	-	-	-	-	-	-	-	-	-	-	-	483	1	483	chr2AL	780798557	745667977	745668459	483/483(100.00)	-	-	-	-	-	-	-	-	-	-	-	-	-	-	-	-	-	-
CL107479Contig1	2.74365	2.98492	1.11817	1.35122	472	gi|474346370|gb|EMS62859.1|hypothetical protein TRIUR3_14309 [Triticum urartu]	1.41762e-28	-	-	-	-	-	-	-	-	-	-	-	-	-	-	472	1	465	chr7AS	736706236	198478855	198479319	465/465(100.00)	-	-	-	-	-	-	-	-	-	-	-	-	-	-	-	-	-	-
CL107480Contig1	1.79948	0.547638	0.880667	2.25448	529	-	-	-	-	-	-	-	-	-	-	-	-	-	-	-	-	529	1	529	chrUn	480980714	94043160	94043687	528/529(99.81)	-	-	-	-	-	-	-	-	-	-	-	-	-	-	-	-	-	-
CL107481Contig1	0	1.64846e-11	1.33023	0.863535	439	-	-	-	-	-	-	-	-	-	-	-	-	-	-	-	-	439	1	439	chr6DS	473592718	105818086	105818545	435/460(94.57)	-	-	-	-	-	-	-	-	-	-	-	-	-	-	-	-	-	-
CL107485Contig1	0	0	2.49065	2.43045	407	-	-	-	-	-	-	-	-	-	-	-	-	-	-	-	-	407	1	407	chr2BL	801256715	572589517	572589111	407/407(100.00)	-	-	-	-	-	-	-	-	-	-	-	-	-	-	-	-	-	-
CL107488Contig1	6.18485	5.03043	4.49399	3.57422	404	gi|474451446|gb|EMS68915.1|Putative nuclease HARBI1 [Triticum urartu]	1.79429e-55	-	-	-	-	-	-	-	-	-	-	-	-	-	-	404	10	404	chr2AS	780798557	57821589	57821983	389/395(98.48)	-	-	-	-	-	-	-	-	-	-	-	-	-	-	-	-	-	-
CL107491Contig1	0.991196	1.2487	3.65457	2.18334	475	-	-	-	-	-	-	-	-	-	-	-	-	-	-	-	-	475	1	447	chr5DS	566080677	112841549	112841103	444/447(99.33)	-	-	-	-	-	-	-	-	-	-	-	-	-	-	-	-	-	-
CL107502Contig1	1.7042	1.44631	2.03476	4.88302	441	-	-	-	-	-	-	-	-	-	-	-	-	-	-	-	-	441	1	441	chrUn	480980714	95706723	95707163	441/441(100.00)	-	-	-	-	-	-	-	-	-	-	-	-	-	-	-	-	-	-
CL107508Contig1	4.31635	0.00227574	0.941219	4.16904	394	-	-	-	-	-	-	-	-	-	-	-	-	-	-	-	-	394	1	394	chr6DS	473592718	112428167	112428560	394/394(100.00)	-	-	-	-	-	-	-	-	-	-	-	-	-	-	-	-	-	-
CL107514Contig1	7.374	8.33561	5.47323	3.03955	1259	gi|475564818|gb|EMT14618.1|hypothetical protein F775_15478 [Aegilops tauschii]	2.6782e-137	-	-	-	-	-	-	-	-	-	-	-	-	-	-	1259	1	1251	chr7AL	736706236	521464888	521463639	1219/1258(96.90)	-	-	-	-	-	-	-	-	-	-	-	-	-	-	-	-	-	-
CL107527Contig1	4.98728	3.81206	4.59637	4.68495	557	gi|944054859|gb|KQJ90497.1|hypothetical protein BRADI_4g31970 [Brachypodium distachyon]	9.03716e-40	-	-	-	-	-	-	-	-	-	-	-	-	-	-	557	5	557	chr5BL	713149757	412463387	412462825	541/565(95.75)	-	-	-	-	-	-	-	-	-	-	-	-	-	-	-	-	-	-
CL107529Contig1	0	0	2.8773	0.702971	442	-	-	-	-	-	-	-	-	-	-	-	-	-	-	-	-	442	1	442	chr3BL	830829764	596858973	596858531	439/443(99.10)	-	-	-	-	-	-	-	-	-	-	-	-	-	-	-	-	-	-
CL107534Contig1	3.97311	3.07605	6.79644	4.21471	442	-	-	-	-	-	-	-	-	-	-	-	-	-	-	-	-	442	1	400	chr5BS	713149757	117957255	117957654	398/400(99.50)	-	-	-	-	-	-	-	-	-	-	-	-	-	-	-	-	-	-
CL10753Contig1	2.11558	1.76692	1.535	2.29337	1241	gi|475412706|gb|EMT00928.1|hypothetical protein F775_03637 [Aegilops tauschii]	2.50198e-180	-	-	-	-	-	-	-	-	-	-	-	-	-	-	1241	1	1233	chr5BS	713149757	88340173	88341405	1233/1233(100.00)	-	-	-	-	-	-	-	-	-	-	-	-	-	-	-	-	-	-
CL107544Contig1	11.6022	12.2033	12.1582	8.55496	479	gi|475595939|gb|EMT23217.1|GDSL esterase/lipase [Aegilops tauschii]	5.90194e-35	sp|Q9FJ45|GDL83_ARATH	3e-08	GDSL esterase/lipase At5g45910	-	-	-	ko00901	Indole alkaloid biosynthesis	1	K21026	AAE	acetylajmaline esterase	GO:0005576;GO:0016788;GO:0016042	extracellular region|hydrolase activity, acting on ester bonds|lipid catabolic process	479	20	479	chr3DS	615552423	110245709	110245250	454/460(98.70)	-	-	-	-	-	-	-	-	-	-	-	-	-	-	-	-	-	-
CL107546Contig1	0.671804	3.01783	1.30846	1.90001	366	-	-	-	-	-	-	-	-	-	-	-	-	-	-	-	-	366	1	366	chr2AL	780798557	645828038	645827673	366/366(100.00)	-	-	-	-	-	-	-	-	-	-	-	-	-	-	-	-	-	-
CL10754Contig1	1.97051	1.70396	2.65457	2.23392	1922	-	-	-	-	-	-	-	-	-	-	-	-	-	-	-	-	1922	1	1575	chr2AL	780798557	591660880	591659306	1575/1575(100.00)	-	-	-	-	-	-	-	-	-	-	-	-	-	-	-	-	-	-
CL107559Contig1	0	1.47308e-86	4.15994	6.51516	366	-	-	-	-	-	-	-	-	-	-	-	-	-	-	-	-	366	1	366	chr3BS	830829764	51252143	51252508	358/366(97.81)	-	-	-	-	-	-	-	-	-	-	-	-	-	-	-	-	-	-
CL107571Contig1	0.858055	4.98027	3.78117	2.08579	434	gi|473956887|gb|EMS50942.1|hypothetical protein TRIUR3_05725 [Triticum urartu]	1.5918e-11	-	-	-	-	-	-	-	-	-	-	-	-	-	-	434	1	434	chr1AL	594102056	570139950	570140375	420/434(96.77)	-	-	-	-	-	-	-	-	-	-	-	-	-	-	-	-	-	-
CL107572Contig1	2.94414	2.86561	3.43377	2.91498	3535	gi|475587251|gb|EMT20506.1|hypothetical protein F775_26146 [Aegilops tauschii]	3.89008e-27	-	-	-	-	-	-	-	-	-	-	-	-	-	-	3535	492	3535	chr2BL	801256715	439218269	439221319	3026/3053(99.12)	-	-	-	-	-	-	-	-	-	-	-	-	-	-	-	-	-	-
CL107573Contig1	0.423407	0.86125	1.12131	0.560594	785	gi|475591194|gb|EMT21679.1|hypothetical protein F775_19298 [Aegilops tauschii]	5.71023e-09	-	-	-	-	-	-	-	-	-	-	-	-	-	-	785	1	785	chr4DL	509857067	386831818	386832605	767/790(97.09)	-	-	-	-	-	-	-	-	-	-	-	-	-	-	-	-	-	-
CL10757Contig1	4.94608	4.7624	12.8011	11.2261	3725	gi|669028815|emb|CDM82748.1|unnamed protein product [Triticum aestivum]	2.33772e-72	sp|Q9ZPS9|BRL2_ARATH	8e-06	Serine/threonine-protein kinase BRI1-like 2	-	-	-	-	-	-	-	-	-	-	-	3725	1	3010	chr3BS	830829764	250133856	250136865	3010/3010(100.00)	-	-	-	-	-	-	-	-	-	-	-	-	-	-	-	-	-	-
CL107584Contig1	0	0.625018	1.78725	2.64194	539	-	-	-	-	-	-	-	-	-	-	-	-	-	-	-	-	539	1	525	chr1BL	689851870	541469565	541469036	515/530(97.17)	-	-	-	-	-	-	-	-	-	-	-	-	-	-	-	-	-	-
CL107588Contig1	0.550216	0	2.71319	1.06825	363	-	-	-	-	-	-	-	-	-	-	-	-	-	-	-	-	363	1	363	chr7AL	736706236	473912846	473912472	328/380(86.32)	-	-	-	-	-	-	-	-	-	-	-	-	-	-	-	-	-	-
CL107590Contig1	0	0	5.65509	7.46241	549	-	-	-	-	-	-	-	-	-	-	-	-	-	-	-	-	549	14	508	chr2BS	801256715	202915805	202916296	489/495(98.79)	-	-	-	-	-	-	-	-	-	-	-	-	-	-	-	-	-	-
CL107594Contig1	2.53726e-45	0	1.64932	0.824547	443	-	-	-	-	-	-	-	-	-	-	-	-	-	-	-	-	443	4	443	chr3BL	830829764	449161210	449160769	423/442(95.70)	-	-	-	-	-	-	-	-	-	-	-	-	-	-	-	-	-	-
CL1075Contig1	0.441477	0.436462	0.514853	0.803645	2112	gi|475481971|gb|EMT02927.1|Putative serine/threonine-protein kinase receptor [Aegilops tauschii]	2.48362e-276	sp|P17840|SLSG3_BRAOL	2e-54	S-locus-specific glycoprotein S13	-	-	-	-	-	-	-	-	-	GO:0060320	rejection of self pollen	2112	1	1947	chr2DL	651852609	619402540	619404488	1915/1949(98.26)	-	-	-	-	-	-	-	-	-	-	-	-	-	-	-	-	-	-
CL1075Contig2	0	0.836633	0.547909	1.60268	433	-	-	-	-	-	-	-	-	-	-	-	-	-	-	-	-	433	1	433	chr2AS	780798557	88985501	88985069	433/433(100.00)	-	-	-	-	-	-	-	-	-	-	-	-	-	-	-	-	-	-
CL107600Contig1	0.972144	0.240567	3.09646	1.66785	517	-	-	-	-	-	-	-	-	-	-	-	-	-	-	-	-	517	3	517	chr6DL	473592718	456553220	456553734	512/515(99.42)	-	-	-	-	-	-	-	-	-	-	-	-	-	-	-	-	-	-
CL107602Contig1	1.32056	0.649747	1.89337	1.25818	451	-	-	-	-	-	-	-	-	-	-	-	-	-	-	-	-	451	1	451	chr5AL	709773743	649190130	649190580	449/451(99.56)	-	-	-	-	-	-	-	-	-	-	-	-	-	-	-	-	-	-
CL107604Contig1	2.47284	4.82752e-29	18.0853	18.6331	363	-	-	-	-	-	-	-	-	-	-	-	-	-	-	-	-	363	1	363	chr3BL	830829764	363587952	363587590	363/363(100.00)	-	-	-	-	-	-	-	-	-	-	-	-	-	-	-	-	-	-
CL107622Contig1	3.3674	2.76479	0.894587	0.879098	444	gi|475581379|gb|EMT18813.1|Puromycin-sensitive aminopeptidase [Aegilops tauschii]	1.32692e-18	sp|Q0J2B5|APM1C_ORYSJ	9e-18	Aminopeptidase M1-C	KOG1046	9e-13	Puromycin-sensitive aminopeptidase and related aminopeptidases	-	-	-	-	-	-	GO:0005737;GO:0005783;GO:0031090;GO:0005886;GO:0070006;GO:0042277;GO:0008270;GO:0043171;GO:0006508	cytoplasm|endoplasmic reticulum|organelle membrane|plasma membrane|metalloaminopeptidase activity|peptide binding|zinc ion binding|peptide catabolic process|proteolysis	444	42	444	chr5BS	713149757	92670151	92669749	403/403(100.00)	-	-	-	-	-	-	-	-	-	-	-	-	-	-	-	-	-	-
CL107637Contig1	4.92541	11.9115	0.847184	0.872378	457	gi|357111296|ref|XP_003557450.1|PREDICTED: uncharacterized protein ycf45 [Brachypodium distachyon]	8.56897e-17	-	-	-	-	-	-	-	-	-	-	-	-	-	-	457	1	457	chr1DS	495453186	49599979	49600437	449/459(97.82)	-	-	-	-	-	-	-	-	-	-	-	-	-	-	-	-	-	-
CL107639Contig1	0.792015	0.284719	1.3541	0.993822	657	-	-	-	-	-	-	-	-	-	-	-	-	-	-	-	-	657	1	657	chr4DS	509857067	66301334	66301983	639/657(97.26)	-	-	-	-	-	-	-	-	-	-	-	-	-	-	-	-	-	-
CL107651Contig1	0	0.14239	0.713035	0.836317	505	-	-	-	-	-	-	-	-	-	-	-	-	-	-	-	-	505	1	504	chr5AS	709773743	170095621	170095118	504/504(100.00)	-	-	-	-	-	-	-	-	-	-	-	-	-	-	-	-	-	-
CL107663Contig1	4.6096	6.35924	3.14688	3.48692	385	-	-	-	-	-	-	-	-	-	-	-	-	-	-	-	-	385	23	385	chr5AS	709773743	1214497	1214135	356/363(98.07)	-	-	-	-	-	-	-	-	-	-	-	-	-	-	-	-	-	-
CL107669Contig1	3.81169	1.28056	1.47445	5.3275	459	-	-	-	-	-	-	-	-	-	-	-	-	-	-	-	-	459	1	459	chr5BL	713149757	477497985	477498443	459/459(100.00)	-	-	-	-	-	-	-	-	-	-	-	-	-	-	-	-	-	-
CL10766Contig1	1.1384	2.24293	1.46949	1.70716	838	-	-	-	-	-	-	-	-	-	-	-	-	-	-	-	-	838	1	838	chr3AL	750843639	485600033	485600870	838/838(100.00)	-	-	-	-	-	-	-	-	-	-	-	-	-	-	-	-	-	-
CL107674Contig1	1.77001	0.32326	4.33317	4.97232	389	gi|474086233|gb|EMS54663.1|hypothetical protein TRIUR3_30489 [Triticum urartu]	7.76267e-50	-	-	-	-	-	-	-	-	-	-	-	-	-	-	389	1	342	chr7BS	750620385	62953317	62952976	337/342(98.54)	-	-	-	-	-	-	-	-	-	-	-	-	-	-	-	-	-	-
CL107681Contig1	1.24743	0	1.27308	2.15581	374	-	-	-	-	-	-	-	-	-	-	-	-	-	-	-	-	374	1	338	chr4DS	509857067	165543558	165543894	329/338(97.34)	-	-	-	-	-	-	-	-	-	-	-	-	-	-	-	-	-	-
CL107686Contig1	2.25883e-07	1.3257	4.31923	5.70208	451	-	-	-	-	-	-	-	-	-	-	-	-	-	-	-	-	451	1	451	chr4AS	744588157	75971785	75972235	447/451(99.11)	-	-	-	-	-	-	-	-	-	-	-	-	-	-	-	-	-	-
CL107690Contig1	2.85543	6.75752	10.9212	9.33602	443	-	-	-	-	-	-	-	-	-	-	-	-	-	-	-	-	443	1	443	chr5DL	566080677	399289118	399289561	437/444(98.42)	-	-	-	-	-	-	-	-	-	-	-	-	-	-	-	-	-	-
CL107693Contig1	2.33084	1.35973	4.40104	1.20881	444	-	-	-	-	-	-	-	-	-	-	-	-	-	-	-	-	444	1	444	chr5DL	566080677	281026485	281026045	441/444(99.32)	-	-	-	-	-	-	-	-	-	-	-	-	-	-	-	-	-	-
CL1076Contig1	0.787115	0.69347	0.59144	0.582459	3352	gi|1002287026|ref|XP_015647821.1|PREDICTED: protein QUIRKY [Oryza sativa Japonica Group]	0	sp|B8XCH5|QKY_ARATH	0	Protein QUIRKY {ECO:0000303|PubMed:19180193}	-	-	-	-	-	-	-	-	-	GO:0016021;GO:0005886;GO:0009506;GO:0005509;GO:0005544;GO:0016757;GO:0099402	integral component of membrane|plasma membrane|plasmodesma|calcium ion binding|calcium-dependent phospholipid binding|transferase activity, transferring glycosyl groups|plant organ development	3352	1	3352	chr5BL	713149757	656046875	656050226	3343/3352(99.73)	-	-	-	-	-	-	-	-	-	-	-	-	-	-	-	-	-	-
CL107709Contig1	4.1168	0.41999	4.08353	3.10391	383	gi|474169040|gb|EMS57489.1|Phosphoenolpyruvate/phosphate translocator 3, chloroplastic [Triticum urartu]	6.58619e-18	sp|Q5VQL3|PPT3_ORYSJ	1e-11	Phosphoenolpyruvate/phosphate translocator 3, chloroplastic	KOG1441	6e-08	Glucose-6-phosphate/phosphate and phosphoenolpyruvate/phosphate antiporter	-	-	-	-	-	-	GO:0031969;GO:0016021;GO:0015121;GO:0071917;GO:0034219;GO:0015714;GO:0035436	chloroplast membrane|integral component of membrane|phosphoenolpyruvate:phosphate antiporter activity|triose-phosphate transmembrane transporter activity|carbohydrate transmembrane transport|phosphoenolpyruvate transport|triose phosphate transmembrane transport	383	77	382	chr3DS	615552423	91224152	91223847	306/306(100.00)	-	-	-	-	-	-	-	-	-	-	-	-	-	-	-	-	-	-
CL107717Contig1	0.873456	0.68776	0.937272	0.602128	1007	-	-	-	-	-	-	-	-	-	-	-	-	-	-	-	-	1007	1	1007	chr4BS	673617499	141306306	141307312	1007/1007(100.00)	-	-	-	-	-	-	-	-	-	-	-	-	-	-	-	-	-	-
CL107724Contig1	6.56168e-06	5.47265e-15	0.989598	1.49489	370	-	-	-	-	-	-	-	-	-	-	-	-	-	-	-	-	370	1	370	chr3BL	830829764	715884538	715884903	353/370(95.41)	-	-	-	-	-	-	-	-	-	-	-	-	-	-	-	-	-	-
CL107728Contig1	5.1586	8.03504	7.87782	9.08887	844	-	-	-	-	-	-	-	-	-	-	-	-	-	-	-	-	844	1	844	chr3AL	750843639	430335487	430336358	828/872(94.95)	-	-	-	-	-	-	-	-	-	-	-	-	-	-	-	-	-	-
CL107731Contig1	0.751998	1.3082	2.52107	1.95335	564	-	-	-	-	-	-	-	-	-	-	-	-	-	-	-	-	564	1	564	chr6AS	618079260	121920437	121919876	556/564(98.58)	-	-	-	-	-	-	-	-	-	-	-	-	-	-	-	-	-	-
CL107734Contig1	0	0.258908	2.49646	3.05504	493	-	-	-	-	-	-	-	-	-	-	-	-	-	-	-	-	493	1	493	chr4AS	744588157	11713152	11713644	493/493(100.00)	-	-	-	-	-	-	-	-	-	-	-	-	-	-	-	-	-	-
CL107745Contig1	0.78963	1.5696	0.752558	0.741461	362	-	-	-	-	-	-	-	-	-	-	-	-	-	-	-	-	362	1	362	chr2DL	651852609	294735982	294735621	362/362(100.00)	-	-	-	-	-	-	-	-	-	-	-	-	-	-	-	-	-	-
CL107747Contig1	0.994912	2.52213	1.50971	1.13175	367	-	-	-	-	-	-	-	-	-	-	-	-	-	-	-	-	367	1	367	chr7AS	736706236	298480541	298480907	367/367(100.00)	-	-	-	-	-	-	-	-	-	-	-	-	-	-	-	-	-	-
CL107757Contig1	0.451987	1.00608	0.673338	0.950596	777	-	-	-	-	-	-	-	-	-	-	-	-	-	-	-	-	777	182	777	chr5BL	713149757	426250098	426249517	576/596(96.64)	-	-	-	-	-	-	-	-	-	-	-	-	-	-	-	-	-	-
CL107758Contig1	0.21465	0.553652	0.75873	0.528497	515	gi|475475251|gb|EMT02569.1|hypothetical protein F775_05721 [Aegilops tauschii]	1.78854e-78	-	-	-	-	-	-	-	-	-	-	-	-	-	-	515	1	515	chr5DL	566080677	423322669	423323186	490/519(94.41)	-	-	-	-	-	-	-	-	-	-	-	-	-	-	-	-	-	-
CL107762Contig1	0.373664	2.64479	1.66364	0.953178	544	-	-	-	-	-	-	-	-	-	-	-	-	-	-	-	-	544	1	544	chr7BS	750620385	272693056	272692513	529/544(97.24)	-	-	-	-	-	-	-	-	-	-	-	-	-	-	-	-	-	-
CL107764Contig1	0	0	3.55563	0.877763	369	-	-	-	-	-	-	-	-	-	-	-	-	-	-	-	-	369	1	369	chr2BS	801256715	44352683	44352315	369/369(100.00)	-	-	-	-	-	-	-	-	-	-	-	-	-	-	-	-	-	-
CL107766Contig1	2.71921	0	1.15034	1.48541	376	-	-	-	-	-	-	-	-	-	-	-	-	-	-	-	-	376	1	376	chr7AS	736706236	356842586	356842210	373/377(98.94)	-	-	-	-	-	-	-	-	-	-	-	-	-	-	-	-	-	-
CL107767Contig1	3.95128	0.0118059	2.71939	0.620232	453	gi|475596198|gb|EMT23297.1|Putative disease resistance RPP13-like protein 1 [Aegilops tauschii]	1.344e-53	-	-	-	-	-	-	-	-	-	-	-	-	-	-	453	1	426	chr7BL	750620385	747525009	747524584	422/426(99.06)	-	-	-	-	-	-	-	-	-	-	-	-	-	-	-	-	-	-
CL10776Contig1	0.629546	0.323468	0.818191	0.933311	1328	-	-	-	-	-	-	-	-	-	-	-	-	-	-	-	-	1328	1	1328	chr7AS	736706236	116130102	116128775	1328/1328(100.00)	-	-	-	-	-	-	-	-	-	-	-	-	-	-	-	-	-	-
CL107776Contig1	0	0	1.08916	1.09266	462	-	-	-	-	-	-	-	-	-	-	-	-	-	-	-	-	462	1	462	chr3BL	830829764	508255833	508255372	460/462(99.57)	-	-	-	-	-	-	-	-	-	-	-	-	-	-	-	-	-	-
CL10777Contig1	0.541907	0.203929	0.54118	1.00738	1287	-	-	-	-	-	-	-	-	-	-	-	-	-	-	-	-	1287	1	1287	chr3DS	615552423	17525611	17524325	1287/1287(100.00)	-	-	-	-	-	-	-	-	-	-	-	-	-	-	-	-	-	-
CL107787Contig1	0	1.4886	1.96236	1.44585	388	-	-	-	-	-	-	-	-	-	-	-	-	-	-	-	-	388	1	388	chr4BS	673617499	173175115	173175502	386/388(99.48)	-	-	-	-	-	-	-	-	-	-	-	-	-	-	-	-	-	-
CL107791Contig1	4.04227e-07	0.141422	1.7816	1.01763	574	gi|475574947|gb|EMT17124.1|Glutamate receptor 3.1 [Aegilops tauschii]	6.67836e-62	sp|Q93YT1|GLR32_ARATH	7e-15	Glutamate receptor 3.2	KOG1052	3e-15	Glutamate-gated kainate-type ion channel receptor subunit GluR5 and related subunits	-	-	-	-	-	-	GO:0016021;GO:0005622;GO:0005886;GO:0005262;GO:0008066;GO:0004970;GO:0006816;GO:0019722;GO:0071230	integral component of membrane|intracellular|plasma membrane|calcium channel activity|glutamate receptor activity|ionotropic glutamate receptor activity|calcium ion transport|calcium-mediated signaling|cellular response to amino acid stimulus	574	1	574	chr6AS	618079260	25634761	25635337	556/580(95.86)	-	-	-	-	-	-	-	-	-	-	-	-	-	-	-	-	-	-
CL107793Contig1	0.417982	2.85737	3.65351	3.18357	452	-	-	-	-	-	-	-	-	-	-	-	-	-	-	-	-	452	1	452	chr2AL	780798557	741369524	741369975	451/452(99.78)	-	-	-	-	-	-	-	-	-	-	-	-	-	-	-	-	-	-
CL107817Contig1	0	2.15035	0.59926	0.904039	480	-	-	-	-	-	-	-	-	-	-	-	-	-	-	-	-	480	1	480	chr4BS	673617499	60327245	60326766	475/480(98.96)	-	-	-	-	-	-	-	-	-	-	-	-	-	-	-	-	-	-
CL107822Contig1	0.148142	0.152909	0.890981	0.570029	369	gi|475578628|gb|EMT18147.1|Disease resistance protein RPM1 [Aegilops tauschii]	6.82064e-55	-	-	-	-	-	-	-	-	-	-	-	-	-	-	369	1	365	chr6DS	473592718	4404226	4404587	348/365(95.34)	-	-	-	-	-	-	-	-	-	-	-	-	-	-	-	-	-	-
CL107826Contig1	5.27344	4.66395	5.03725	5.91937	1635	gi|475581112|gb|EMT18752.1|hypothetical protein F775_07283 [Aegilops tauschii]	3.90896e-23	-	-	-	-	-	-	-	-	-	-	-	-	-	-	1635	1	1635	chr3BL	830829764	706759933	706758303	1602/1635(97.98)	-	-	-	-	-	-	-	-	-	-	-	-	-	-	-	-	-	-
CL107830Contig1	0.567209	0.782738	1.10904	1.57767	1522	-	-	-	-	-	-	-	-	-	-	-	-	-	-	-	-	1522	4	1392	chr3BL	830829764	742800154	742801559	1206/1437(83.92)	-	-	-	-	-	-	-	-	-	-	-	-	-	-	-	-	-	-
CL107832Contig1	1.52964	1.71937	0.559827	1.12402	624	-	-	-	-	-	-	-	-	-	-	-	-	-	-	-	-	624	1	624	chr1BL	689851870	546149220	546149821	585/625(93.60)	-	-	-	-	-	-	-	-	-	-	-	-	-	-	-	-	-	-
CL107835Contig1	12.3176	10.5116	1.80788	2.97813	646	gi|475542391|gb|EMT09950.1|hypothetical protein F775_18048 [Aegilops tauschii]	5.28121e-33	-	-	-	-	-	-	-	-	-	-	-	-	-	-	646	93	646	chr5BL	713149757	275057561	275057008	532/554(96.03)	-	-	-	-	-	-	-	-	-	-	-	-	-	-	-	-	-	-
CL107837Contig1	3.54532	1.93606	3.86736	2.31799	442	-	-	-	-	-	-	-	-	-	-	-	-	-	-	-	-	442	1	442	chr7AL	736706236	562097992	562098433	442/442(100.00)	-	-	-	-	-	-	-	-	-	-	-	-	-	-	-	-	-	-
CL107839Contig1	0.425643	4.71811e-33	1.92451	3.39809	651	-	-	-	-	-	-	-	-	-	-	-	-	-	-	-	-	651	1	651	chr7AL	736706236	556157141	556157796	631/656(96.19)	-	-	-	-	-	-	-	-	-	-	-	-	-	-	-	-	-	-
CL10783Contig1	5.83413	6.52679	0.591994	1.48565	1115	-	-	-	-	-	-	-	-	-	-	-	-	-	-	-	-	1115	4	1082	chr1DL	495453186	408078180	408077102	1021/1090(93.67)	-	-	-	-	-	-	-	-	-	-	-	-	-	-	-	-	-	-
CL107841Contig1	1.60703	1.53314	1.70357	1.69675	603	gi|475529980|gb|EMT07840.1|Cell division protease ftsH-like protein, mitochondrial [Aegilops tauschii]	3.76507e-08	-	-	-	-	-	-	-	-	-	-	-	-	-	-	603	1	603	chr5DS	566080677	169460692	169461286	576/603(95.52)	-	-	-	-	-	-	-	-	-	-	-	-	-	-	-	-	-	-
CL107854Contig1	8.23432	10.2226	7.59558	15.7402	380	gi|241931232|gb|EES04377.1|hypothetical protein SORBI_3004G015400 [Sorghum bicolor]	9.83241e-34	sp|F4HUK6|AAE1_ARATH	3e-16	Probable acyl-activating enzyme 1, peroxisomal	KOG1176	7e-17	Acyl-CoA synthetase	-	-	-	-	-	-	GO:0005777;GO:0016874;GO:0006631	peroxisome|ligase activity|fatty acid metabolic process	380	1	316	chr6BS	720988478	56051082	56050767	316/316(100.00)	-	-	-	-	-	-	-	-	-	-	-	-	-	-	-	-	-	-
CL107856Contig1	0.146413	0.504194	3.56646	0.878414	436	gi|473968185|gb|EMS51320.1|Ras-related protein Rab7 [Triticum urartu]	3.41786e-27	-	-	-	-	-	-	-	-	-	-	-	-	-	-	436	1	436	chr1AL	594102056	540152583	540153018	436/436(100.00)	-	-	-	-	-	-	-	-	-	-	-	-	-	-	-	-	-	-
CL107858Contig1	2.35001	0.90006	2.60275	3.72064	440	-	-	-	-	-	-	-	-	-	-	-	-	-	-	-	-	440	1	440	chr5BL	713149757	252315598	252316037	434/440(98.64)	-	-	-	-	-	-	-	-	-	-	-	-	-	-	-	-	-	-
CL107862Contig1	4.57651	7.84908	4.78278	6.54557	449	-	-	-	-	-	-	-	-	-	-	-	-	-	-	-	-	449	1	449	chr2BS	801256715	272991965	272991517	448/449(99.78)	-	-	-	-	-	-	-	-	-	-	-	-	-	-	-	-	-	-
CL107864Contig1	1.43071	0.461436	5.96677	1.36041	388	-	-	-	-	-	-	-	-	-	-	-	-	-	-	-	-	388	1	364	chr4BL	673617499	671761314	671761677	364/364(100.00)	-	-	-	-	-	-	-	-	-	-	-	-	-	-	-	-	-	-
CL107865Contig1	0	0.323285	5.65143	4.36289	479	-	-	-	-	-	-	-	-	-	-	-	-	-	-	-	-	479	1	479	chr4AL	744588157	565434444	565433969	474/479(98.96)	-	-	-	-	-	-	-	-	-	-	-	-	-	-	-	-	-	-
CL107868Contig1	1.45597	1.45006	0.963527	1.19809	585	-	-	-	-	-	-	-	-	-	-	-	-	-	-	-	-	585	41	585	chr5DL	566080677	425848830	425848287	542/545(99.45)	-	-	-	-	-	-	-	-	-	-	-	-	-	-	-	-	-	-
CL10786Contig1	2.37375	3.19902	2.7472	2.82744	1753	-	-	-	-	-	-	-	-	-	-	-	-	-	-	-	-	1753	1	1753	chr5BL	713149757	314302256	314300504	1752/1753(99.94)	-	-	-	-	-	-	-	-	-	-	-	-	-	-	-	-	-	-
CL107876Contig1	1.3782	0.464208	1.03683	2.06045	736	-	-	-	-	-	-	-	-	-	-	-	-	-	-	-	-	736	1	736	chr2BL	801256715	758594400	758593673	722/736(98.10)	-	-	-	-	-	-	-	-	-	-	-	-	-	-	-	-	-	-
CL10787Contig1	94.3097	59.7029	5.3866	8.56065	1744	gi|514761816|ref|XP_004964880.1|PREDICTED: uncharacterized protein LOC101766628 [Setaria italica]	9.1153e-127	-	-	-	-	-	-	-	-	-	-	-	-	-	-	1744	1	1744	chr7DS	638686055	126815080	126816847	1733/1773(97.74)	-	-	-	-	-	-	-	-	-	-	-	-	-	-	-	-	-	-
CL10788Contig2	1.27936	1.93301	1.09962	2.7098	1315	gi|475626090|gb|EMT33196.1|hypothetical protein F775_52182 [Aegilops tauschii]	4.29285e-08	-	-	-	-	-	-	-	-	-	-	-	-	-	-	1315	1	1315	chr5DS	566080677	113883324	113884660	1292/1338(96.56)	-	-	-	-	-	-	-	-	-	-	-	-	-	-	-	-	-	-
CL107902Contig1	0	0.313727	3.48096	1.52238	447	-	-	-	-	-	-	-	-	-	-	-	-	-	-	-	-	447	1	447	chr6BL	720988478	707968980	707968531	431/452(95.35)	-	-	-	-	-	-	-	-	-	-	-	-	-	-	-	-	-	-
CL107905Contig1	0.619072	0.671063	1.41734	2.26276	1327	gi|475562778|gb|EMT14126.1|hypothetical protein F775_08417 [Aegilops tauschii]	5.68344e-08	-	-	-	-	-	-	-	-	-	-	-	-	-	-	1327	1	1327	chr3DS	615552423	44885184	44886497	1263/1332(94.82)	-	-	-	-	-	-	-	-	-	-	-	-	-	-	-	-	-	-
CL107906Contig1	0.656439	0.897096	2.18423	2.06106	475	-	-	-	-	-	-	-	-	-	-	-	-	-	-	-	-	475	1	475	chr7AS	736706236	167683335	167683817	473/483(97.93)	-	-	-	-	-	-	-	-	-	-	-	-	-	-	-	-	-	-
CL107909Contig1	1.75648	1.45291	1.13457	0.568264	462	-	-	-	-	-	-	-	-	-	-	-	-	-	-	-	-	462	1	462	chr7BL	750620385	358875403	358874942	462/462(100.00)	-	-	-	-	-	-	-	-	-	-	-	-	-	-	-	-	-	-
CL107915Contig1	2.76022	1.50887	1.12035	0.507106	439	-	-	-	-	-	-	-	-	-	-	-	-	-	-	-	-	439	1	439	chr6BS	720988478	140758728	140758290	439/439(100.00)	-	-	-	-	-	-	-	-	-	-	-	-	-	-	-	-	-	-
CL107917Contig1	1.04268	2.83264	1.80528	3.15559	640	-	-	-	-	-	-	-	-	-	-	-	-	-	-	-	-	640	1	640	chr3AS	750843639	213736715	213736076	639/640(99.84)	-	-	-	-	-	-	-	-	-	-	-	-	-	-	-	-	-	-
CL107919Contig1	0.56012	0.867301	0.567645	0.842485	616	gi|475456071|gb|EMT01851.1|hypothetical protein F775_09959 [Aegilops tauschii]	2.70439e-89	-	-	-	KOG1267	4e-06	Mitochondrial transcription termination factor, mTERF	-	-	-	-	-	-	-	-	616	1	616	chr7BL	750620385	623951038	623950428	573/616(93.02)	-	-	-	-	-	-	-	-	-	-	-	-	-	-	-	-	-	-
CL107921Contig1	0.981491	0.970067	2.22354	1.90771	464	-	-	-	-	-	-	-	-	-	-	-	-	-	-	-	-	464	1	464	chr3DS	615552423	37756302	37755839	463/464(99.78)	-	-	-	-	-	-	-	-	-	-	-	-	-	-	-	-	-	-
CL107930Contig1	5.39518	4.8451	7.90589	4.5283	1163	gi|326509623|dbj|BAJ87027.1|predicted protein [Hordeum vulgare subsp. vulgare]	2.47157e-126	-	-	-	-	-	-	-	-	-	-	-	-	-	-	1163	1	1163	chr1DL	495453186	482209621	482208462	1116/1163(95.96)	-	-	-	-	-	-	-	-	-	-	-	-	-	-	-	-	-	-
CL107934Contig1	3.22721e-81	0	1.835	1.51983	476	-	-	-	-	-	-	-	-	-	-	-	-	-	-	-	-	476	1	388	chr3BL	830829764	623657182	623657568	386/388(99.48)	-	-	-	-	-	-	-	-	-	-	-	-	-	-	-	-	-	-
CL10793Contig1	0.891851	0.498532	0.587594	0.943931	1380	gi|475621996|gb|EMT31702.1|hypothetical protein F775_03295 [Aegilops tauschii]	2.36009e-197	-	-	-	-	-	-	-	-	-	-	-	-	-	-	1380	1	1373	chr4DS	509857067	32415878	32417252	1329/1379(96.37)	-	-	-	-	-	-	-	-	-	-	-	-	-	-	-	-	-	-
CL107943Contig1	3.69252	4.74191	6.69815	3.1898	418	-	-	-	-	-	-	-	-	-	-	-	-	-	-	-	-	418	1	414	chr2AL	780798557	758554036	758553605	405/432(93.75)	-	-	-	-	-	-	-	-	-	-	-	-	-	-	-	-	-	-
CL107948Contig1	0.000216067	0.813053	0.638913	1.41794	548	-	-	-	-	-	-	-	-	-	-	-	-	-	-	-	-	548	1	548	chr7DS	638686055	188300727	188301276	540/550(98.18)	-	-	-	-	-	-	-	-	-	-	-	-	-	-	-	-	-	-
CL107950Contig1	1.46267e-27	0.153642	1.23538	0.768617	579	-	-	-	-	-	-	-	-	-	-	-	-	-	-	-	-	579	1	579	chr6BS	720988478	160908369	160908947	579/579(100.00)	-	-	-	-	-	-	-	-	-	-	-	-	-	-	-	-	-	-
CL107959Contig1	5.40435	3.37975	4.15844	5.88271	466	gi|475625587|gb|EMT33029.1|Putative ATP-dependent helicase [Aegilops tauschii]	2.90573e-19	-	-	-	-	-	-	-	-	-	-	-	-	-	-	466	1	466	chr2AL	780798557	444000149	443999684	462/466(99.14)	-	-	-	-	-	-	-	-	-	-	-	-	-	-	-	-	-	-
CL107964Contig1	2.09353	2.33982	3.42378	4.9729	472	-	-	-	-	-	-	-	-	-	-	-	-	-	-	-	-	472	1	427	chr7BS	750620385	18291891	18291465	426/427(99.77)	-	-	-	-	-	-	-	-	-	-	-	-	-	-	-	-	-	-
CL107967Contig1	7.76425	5.6846	14.7684	23.3091	502	gi|475565909|gb|EMT14911.1|hypothetical protein F775_07656 [Aegilops tauschii]	1.625e-08	-	-	-	-	-	-	-	-	-	-	-	-	-	-	502	1	502	chr1DS	495453186	69686380	69685879	489/502(97.41)	-	-	-	-	-	-	-	-	-	-	-	-	-	-	-	-	-	-
CL107969Contig1	1.48733	1.73875	4.66739	4.27793	453	-	-	-	-	-	-	-	-	-	-	-	-	-	-	-	-	453	1	453	chr7AL	736706236	519171342	519170890	451/453(99.56)	-	-	-	-	-	-	-	-	-	-	-	-	-	-	-	-	-	-
CL10796Contig1	0.725487	0.929722	0.789489	0.653842	1011	gi|326524073|dbj|BAJ97047.1|predicted protein [Hordeum vulgare subsp. vulgare]	3.8793e-21	sp|F4J3T8|MYTM1_ARATH	5e-13	Phosphatidylinositol-3-phosphatase myotubularin-1	KOG4471	1e-12	Phosphatidylinositol 3-phosphate 3-phosphatase myotubularin MTM1	ko04070;ko00562	Phosphatidylinositol signaling system|Inositol phosphate metabolism	2	K18081	MTMR1_2	myotubularin-related protein 1/2	GO:0031410;GO:0010008;GO:0052629;GO:0004438;GO:0004725;GO:0042631;GO:0035556;GO:0006629;GO:2000070	cytoplasmic vesicle|endosome membrane|phosphatidylinositol-3,5-bisphosphate 3-phosphatase activity|phosphatidylinositol-3-phosphatase activity|protein tyrosine phosphatase activity|cellular response to water deprivation|intracellular signal transduction|lipid metabolic process|regulation of response to water deprivation	1011	1	973	chr7DS	638686055	265704392	265703421	966/973(99.28)	-	-	-	-	-	-	-	-	-	-	-	-	-	-	-	-	-	-
CL107975Contig1	0.541712	0.554009	1.36026	1.33211	384	-	-	-	-	-	-	-	-	-	-	-	-	-	-	-	-	384	1	384	chr5DS	566080677	125989986	125989603	384/384(100.00)	-	-	-	-	-	-	-	-	-	-	-	-	-	-	-	-	-	-
CL107985Contig1	7.45366	6.08489	7.46768	4.26365	446	-	-	-	-	-	-	-	-	-	-	-	-	-	-	-	-	446	1	446	chr7BS	750620385	258622105	258621662	436/446(97.76)	-	-	-	-	-	-	-	-	-	-	-	-	-	-	-	-	-	-
CL107988Contig1	3.45026	3.77171	3.42702	4.67824	469	-	-	-	-	-	-	-	-	-	-	-	-	-	-	-	-	469	1	469	chr5DL	566080677	192275196	192275664	464/469(98.93)	-	-	-	-	-	-	-	-	-	-	-	-	-	-	-	-	-	-
CL10798Contig1	0.153629	1.01538	0.956629	0.759195	1463	gi|475535806|gb|EMT08798.1|Protein grpE [Aegilops tauschii]	8.3592e-13	-	-	-	-	-	-	-	-	-	-	-	-	-	-	1463	1	1448	chr5BL	713149757	318395144	318393704	1389/1452(95.66)	-	-	-	-	-	-	-	-	-	-	-	-	-	-	-	-	-	-
CL107992Contig1	2.17424	4.71481	2.46604	3.17655	445	-	-	-	-	-	-	-	-	-	-	-	-	-	-	-	-	445	1	445	chr3AL	750843639	540667055	540666611	438/445(98.43)	-	-	-	-	-	-	-	-	-	-	-	-	-	-	-	-	-	-
CL107995Contig1	1.49012	0.628906	2.64195	2.09247	1084	gi|326521374|dbj|BAJ96890.1|predicted protein [Hordeum vulgare subsp. vulgare]	3.47981e-79	sp|Q9SLC4|ATL40_ARATH	2e-14	RING-H2 finger protein ATL40	KOG0800	6e-15	FOG: Predicted E3 ubiquitin ligase	-	-	-	-	-	-	-	-	1084	85	1084	chr4AL	744588157	525110959	525109953	974/1007(96.72)	-	-	-	-	-	-	-	-	-	-	-	-	-	-	-	-	-	-
CL107997Contig1	0.218365	0	0.632154	0.857875	607	-	-	-	-	-	-	-	-	-	-	-	-	-	-	-	-	607	1	607	chr7DS	638686055	115092265	115091660	592/608(97.37)	-	-	-	-	-	-	-	-	-	-	-	-	-	-	-	-	-	-
CL107999Contig1	0.500258	0.405242	3.4323	5.87029	400	gi|960453119|ref|XP_010229465.2|PREDICTED: uncharacterized protein LOC100827823 [Brachypodium distachyon]	3.1362e-52	-	-	-	-	-	-	-	-	-	-	-	-	-	-	400	1	398	chr3BL	830829764	333458177	333458574	395/398(99.25)	-	-	-	-	-	-	-	-	-	-	-	-	-	-	-	-	-	-
CL1079Contig1	1.03841	0.711817	1.46917	1.65597	2280	-	-	-	-	-	-	-	-	-	-	-	-	-	-	-	-	2280	1	2280	chr5DL	566080677	488857780	488860059	2280/2280(100.00)	-	-	-	-	-	-	-	-	-	-	-	-	-	-	-	-	-	-
CL1079Contig2	0.431413	0.431997	1.24264	0.979658	2228	-	-	-	-	-	-	-	-	-	-	-	-	-	-	-	-	2228	1	2225	chr5BL	713149757	602247119	602249343	2225/2225(100.00)	-	-	-	-	-	-	-	-	-	-	-	-	-	-	-	-	-	-
CL107Contig3	0.402515	0.605438	1.18567	1.13926	5271	gi|108706172|gb|ABF93967.1|retrotransposon protein, putative, unclassified [Oryza sativa Japonica Group]	0	sp|P0CT39|TF26_SCHPO	2e-128	Transposon Tf2-6 polyprotein	KOG0017	0	FOG: Transposon-encoded proteins with TYA, reverse transcriptase, integrase domains in various combinations	-	-	-	-	-	-	GO:0004190;GO:0003677;GO:0003887;GO:0004519;GO:0046872;GO:0003723;GO:0003964;GO:0015074;GO:0006310	aspartic-type endopeptidase activity|DNA binding|DNA-directed DNA polymerase activity|endonuclease activity|metal ion binding|RNA binding|RNA-directed DNA polymerase activity|DNA integration|DNA recombination	5271	132	4061	chr1BS	689851870	72984831	72988751	3704/3932(94.20)	-	-	-	-	-	-	-	-	-	-	-	-	-	-	-	-	-	-
CL107Contig5	2.79649	2.29477	1.49942	1.57519	909	gi|253761750|ref|XP_002489250.1|	3.02747e-114	sp|P20825|POL2_DROME	7e-42	Endonuclease	KOG0017	5e-67	FOG: Transposon-encoded proteins with TYA, reverse transcriptase, integrase domains in various combinations	-	-	-	-	-	-	GO:0004190;GO:0004519;GO:0003676;GO:0003964;GO:0015074	aspartic-type endopeptidase activity|endonuclease activity|nucleic acid binding|RNA-directed DNA polymerase activity|DNA integration	909	1	909	chrUn	480980714	305949797	305950705	900/909(99.01)	-	-	-	-	-	-	-	-	-	-	-	-	-	-	-	-	-	-
CL107Contig9	0.474386	0.232825	1.16019	0.787189	1222	gi|18568267|gb|AAL75999.1|AF466646_7putative polyprotein [Zea mays]	2.57823e-144	sp|P04323|POL3_DROME	4e-39	Endonuclease	KOG0017	1e-66	FOG: Transposon-encoded proteins with TYA, reverse transcriptase, integrase domains in various combinations	-	-	-	-	-	-	GO:0004190;GO:0004519;GO:0003676;GO:0003964;GO:0015074	aspartic-type endopeptidase activity|endonuclease activity|nucleic acid binding|RNA-directed DNA polymerase activity|DNA integration	1222	3	1027	chr2AL	780798557	343890547	343889523	976/1025(95.22)	-	-	-	-	-	-	-	-	-	-	-	-	-	-	-	-	-	-
CL108008Contig1	4.41514	2.34016	1.0403	2.69991	363	gi|326520269|dbj|BAK07393.1|predicted protein [Hordeum vulgare subsp. vulgare]	7.58731e-54	sp|Q6L438|R1A6_SOLDE	5e-10	Putative late blight resistance protein homolog R1A-6	KOG4658	4e-10	Apoptotic ATPase	-	-	-	-	-	-	GO:0005737;GO:0016020;GO:0043531;GO:0005524;GO:0009626	cytoplasm|membrane|ADP binding|ATP binding|plant-type hypersensitive response	363	1	363	chr7BL	750620385	733082131	733082493	363/363(100.00)	PRGDB00189274	85.12	121	18	0	1	363	347	467	5e-66	218	Hv.4731	Putative_R-Genes,_predicted_from_NCBI_UniGene	Hordeum vulgare	CNL	326520268	AK376198	Hordeum vulgare subsp. vulgare mRNA for predicted protein, complete cds, clone: NIASHv3117M12
CL108015Contig1	0.41466	1.58205	0.530367	0.677869	657	-	-	-	-	-	-	-	-	-	-	-	-	-	-	-	-	657	1	657	chr4AL	744588157	692548962	692549618	647/657(98.48)	-	-	-	-	-	-	-	-	-	-	-	-	-	-	-	-	-	-
CL10801Contig1	1.58483	2.15261	2.85833	2.86077	2834	gi|357155882|ref|XP_003577269.1|PREDICTED: probable LRR receptor-like serine/threonine-protein kinase At3g47570 isoform X1 [Brachypodium distachyon]	2.63351e-295	sp|C0LGQ5|GSO1_ARATH	5e-113	LRR receptor-like serine/threonine-protein kinase GSO1	-	-	-	-	-	-	-	-	-	-	-	2834	1	2833	chr4AL	744588157	714100028	714102860	2815/2833(99.36)	-	-	-	-	-	-	-	-	-	-	-	-	-	-	-	-	-	-
CL108023Contig1	1.78625	3.58756	2.13556	0.673467	448	-	-	-	-	-	-	-	-	-	-	-	-	-	-	-	-	448	1	448	chr2AL	780798557	431002105	431001657	446/449(99.33)	-	-	-	-	-	-	-	-	-	-	-	-	-	-	-	-	-	-
CL108027Contig1	0	0	1.54196	1.55739	454	-	-	-	-	-	-	-	-	-	-	-	-	-	-	-	-	454	1	454	chr3BL	830829764	579451146	579451596	449/454(98.90)	-	-	-	-	-	-	-	-	-	-	-	-	-	-	-	-	-	-
CL108029Contig1	0.245237	0.497051	3.36982	0.940384	500	-	-	-	-	-	-	-	-	-	-	-	-	-	-	-	-	500	1	499	chr2DL	651852609	316125279	316124789	477/500(95.40)	-	-	-	-	-	-	-	-	-	-	-	-	-	-	-	-	-	-
CL108033Contig1	1.05121e-06	1.88379	2.02544	2.46956	371	-	-	-	-	-	-	-	-	-	-	-	-	-	-	-	-	371	1	371	chr4DL	509857067	446749379	446749007	368/373(98.66)	-	-	-	-	-	-	-	-	-	-	-	-	-	-	-	-	-	-
CL108036Contig1	2.09459	0.511441	4.52179	1.48511	456	-	-	-	-	-	-	-	-	-	-	-	-	-	-	-	-	456	1	456	chr2BS	801256715	210261013	210260558	453/456(99.34)	-	-	-	-	-	-	-	-	-	-	-	-	-	-	-	-	-	-
CL108048Contig1	0.51163	0	0.5105	0.748053	399	-	-	-	-	-	-	-	-	-	-	-	-	-	-	-	-	399	1	399	chrUn	480980714	27690429	27690827	399/399(100.00)	-	-	-	-	-	-	-	-	-	-	-	-	-	-	-	-	-	-
CL108049Contig1	0	0	0.825244	1.16752	591	-	-	-	-	-	-	-	-	-	-	-	-	-	-	-	-	591	1	591	chr7AS	736706236	260903379	260903969	591/591(100.00)	-	-	-	-	-	-	-	-	-	-	-	-	-	-	-	-	-	-
CL108053Contig1	1.2157	0	0.796173	1.37401	492	-	-	-	-	-	-	-	-	-	-	-	-	-	-	-	-	492	1	492	chr7BL	750620385	720120159	720119668	490/492(99.59)	-	-	-	-	-	-	-	-	-	-	-	-	-	-	-	-	-	-
CL108055Contig1	0.570894	7.21521	1.63755	1.64097	364	-	-	-	-	-	-	-	-	-	-	-	-	-	-	-	-	364	87	364	chr7DL	638686055	498414101	498414398	248/301(82.39)	-	-	-	-	-	-	-	-	-	-	-	-	-	-	-	-	-	-
CL108059Contig1	5.90787	7.88983	9.10791	12.4037	454	-	-	-	-	-	-	-	-	-	-	-	-	-	-	-	-	454	1	454	chr3BL	830829764	552927130	552927582	453/454(99.78)	-	-	-	-	-	-	-	-	-	-	-	-	-	-	-	-	-	-
CL108064Contig1	1.97783	0.814689	0.81572	1.13427	605	-	-	-	-	-	-	-	-	-	-	-	-	-	-	-	-	605	42	605	chr5DL	566080677	299926406	299926967	547/564(96.99)	-	-	-	-	-	-	-	-	-	-	-	-	-	-	-	-	-	-
CL108073Contig1	0.888158	0.354913	0.866305	0.692933	520	-	-	-	-	-	-	-	-	-	-	-	-	-	-	-	-	520	1	519	chr3DS	615552423	71501008	71500490	519/519(100.00)	-	-	-	-	-	-	-	-	-	-	-	-	-	-	-	-	-	-
CL108076Contig1	2.56237	0	1.21834	1.20077	388	-	-	-	-	-	-	-	-	-	-	-	-	-	-	-	-	388	1	388	chr5BL	713149757	462309416	462309803	388/388(100.00)	-	-	-	-	-	-	-	-	-	-	-	-	-	-	-	-	-	-
CL108079Contig1	4.60342	3.27137	5.4428	5.45372	2915	gi|960485473|ref|XP_014757873.1|PREDICTED: uncharacterized protein LOC106866720, partial [Brachypodium distachyon]	3.11393e-28	sp|P10978|POLX_TOBAC	4e-08	Endonuclease	KOG0017	7e-37	FOG: Transposon-encoded proteins with TYA, reverse transcriptase, integrase domains in various combinations	-	-	-	-	-	-	GO:0004190;GO:0004519;GO:0003676;GO:0003964;GO:0008270;GO:0015074	aspartic-type endopeptidase activity|endonuclease activity|nucleic acid binding|RNA-directed DNA polymerase activity|zinc ion binding|DNA integration	2915	280	2915	chr7BL	750620385	732321362	732318728	2616/2637(99.20)	-	-	-	-	-	-	-	-	-	-	-	-	-	-	-	-	-	-
CL10807Contig1	31.6032	31.1675	40.1947	34.2281	1778	gi|326528257|dbj|BAJ93310.1|predicted protein [Hordeum vulgare subsp. vulgare]	5.03008e-170	sp|Q8W0E4|SAT1_ORYSJ	3e-156	Probable serine acetyltransferase 1	KOG4750	6e-115	Serine O-acetyltransferase	ko05111;ko00270;ko00920	Biofilm formation - Vibrio cholerae|Cysteine and methionine metabolism|Sulfur metabolism	3	K00640	cysE	serine O-acetyltransferase	GO:0005829;GO:0009001;GO:0019344;GO:0006535	cytosol|serine O-acetyltransferase activity|cysteine biosynthetic process|cysteine biosynthetic process from serine	1778	410	1764	chr3DL	615552423	395667349	395665995	1347/1355(99.41)	PRGDB00216620	83.33	66	11	0	963	1160	319	384	6e-25	112	MDP0000287465	Putative_R-Genes,_predicted_from_Pythozome	Malus x domestica	N	-	-	-
CL108085Contig1	2.16312	3.45993	12.4034	8.20495	364	gi|474397832|gb|EMS65834.1|Diphosphomevalonate decarboxylase [Triticum urartu]	1.95195e-17	-	-	-	-	-	-	-	-	-	-	-	-	-	-	364	1	362	chr7AS	736706236	109225901	109225540	354/362(97.79)	-	-	-	-	-	-	-	-	-	-	-	-	-	-	-	-	-	-
CL108093Contig1	3.19281	3.72056	7.29812	4.63158	351	-	-	-	-	-	-	-	-	-	-	-	-	-	-	-	-	351	1	351	chr6BL	720988478	623364010	623363660	340/351(96.87)	-	-	-	-	-	-	-	-	-	-	-	-	-	-	-	-	-	-
CL108096Contig1	1.29704	0.526212	0.717859	0.597345	515	gi|475529200|gb|EMT07743.1|hypothetical protein F775_04735 [Aegilops tauschii]	2.0681e-24	-	-	-	-	-	-	-	-	-	-	-	-	-	-	515	1	515	chr1BL	689851870	533815241	533815755	514/515(99.81)	-	-	-	-	-	-	-	-	-	-	-	-	-	-	-	-	-	-
CL1080Contig3	2.39868	3.18818	2.37472	2.70361	1558	-	-	-	-	-	-	-	-	-	-	-	-	-	-	-	-	1558	328	1558	chr1BL	689851870	310311647	310312877	1231/1231(100.00)	-	-	-	-	-	-	-	-	-	-	-	-	-	-	-	-	-	-
CL108102Contig1	1.24713	0.351943	0.524296	0.86815	586	gi|50838987|gb|AAT81748.1|Retrotransposon gag protein, putative [Oryza sativa Japonica Group]	4.80961e-48	-	-	-	-	-	-	-	-	-	-	-	-	-	-	586	1	586	chr1AS	594102056	173971701	173972286	586/586(100.00)	-	-	-	-	-	-	-	-	-	-	-	-	-	-	-	-	-	-
CL10810Contig2	0.386121	1.08565	0.699056	0.736395	5271	gi|242047832|ref|XP_002461662.1|	1.54162e-40	-	-	-	-	-	-	-	-	-	-	-	-	-	-	5271	1144	5248	chr2DS	651852609	103467459	103471563	4105/4105(100.00)	-	-	-	-	-	-	-	-	-	-	-	-	-	-	-	-	-	-
CL108110Contig1	0.314199	0	0.776488	0.617878	620	-	-	-	-	-	-	-	-	-	-	-	-	-	-	-	-	620	1	591	chr4DS	509857067	93849060	93848470	583/591(98.65)	-	-	-	-	-	-	-	-	-	-	-	-	-	-	-	-	-	-
CL108114Contig1	1.57193	0.77547	0.718339	1.06078	688	-	-	-	-	-	-	-	-	-	-	-	-	-	-	-	-	688	1	688	chr6DL	473592718	322572928	322572240	676/695(97.27)	-	-	-	-	-	-	-	-	-	-	-	-	-	-	-	-	-	-
CL108126Contig1	2.84554e-22	4.14992e-35	1.53908	1.31657	583	-	-	-	-	-	-	-	-	-	-	-	-	-	-	-	-	583	1	511	chr3BS	830829764	246158390	246158900	511/511(100.00)	-	-	-	-	-	-	-	-	-	-	-	-	-	-	-	-	-	-
CL108127Contig1	1.22991	1.94471	0.882814	3.48815	490	-	-	-	-	-	-	-	-	-	-	-	-	-	-	-	-	490	1	490	chr1DL	495453186	219485377	219485881	467/509(91.75)	-	-	-	-	-	-	-	-	-	-	-	-	-	-	-	-	-	-
CL108130Contig1	2.175	2.27879	2.02044	3.40678	1246	gi|326515596|dbj|BAK07044.1|predicted protein [Hordeum vulgare subsp. vulgare]	5.62356e-23	sp|B8B3I4|ORR22_ORYSI	6e-15	Two-component response regulator ORR22 {ECO:0000305}	KOG1601	6e-11	GATA-4/5/6 transcription factors	ko04075	Plant hormone signal transduction	1	K14491	ARR-B	two-component response regulator ARR-B family	GO:0005634;GO:0043565;GO:0003700;GO:0009736;GO:0000160;GO:0045893;GO:0006351	nucleus|sequence-specific DNA binding|transcription factor activity, sequence-specific DNA binding|cytokinin-activated signaling pathway|phosphorelay signal transduction system|positive regulation of transcription, DNA-templated|transcription, DNA-templated	1246	247	1200	chr4BS	673617499	97059305	97058340	919/970(94.74)	-	-	-	-	-	-	-	-	-	-	-	-	-	-	-	-	-	-
CL108131Contig1	2.7717	2.77093	2.97694	3.03458	351	gi|475591617|gb|EMT21815.1|Meiosis protein mei2 [Aegilops tauschii]	1.84827e-12	-	-	-	-	-	-	-	-	-	-	-	-	-	-	351	1	351	chr1BS	689851870	4345673	4345314	341/360(94.72)	-	-	-	-	-	-	-	-	-	-	-	-	-	-	-	-	-	-
CL108146Contig1	2.13382	2.75364e-15	0.659495	0.642587	353	-	-	-	-	-	-	-	-	-	-	-	-	-	-	-	-	353	1	353	chr2DL	651852609	431884790	431885135	346/353(98.02)	-	-	-	-	-	-	-	-	-	-	-	-	-	-	-	-	-	-
CL10814Contig1	1.63849	0.971752	2.30486	2.88281	1534	gi|475564927|gb|EMT14647.1|Putative cinnamyl alcohol dehydrogenase 5 [Aegilops tauschii]	1.30478e-06	-	-	-	-	-	-	-	-	-	-	-	-	-	-	1534	1	1534	chr7DS	638686055	263952773	263954306	1533/1534(99.93)	-	-	-	-	-	-	-	-	-	-	-	-	-	-	-	-	-	-
CL108161Contig1	0.477513	0.491304	0.726228	1.13698	364	-	-	-	-	-	-	-	-	-	-	-	-	-	-	-	-	364	1	299	chr3AS	750843639	136012911	136013209	288/299(96.32)	-	-	-	-	-	-	-	-	-	-	-	-	-	-	-	-	-	-
CL108165Contig1	0.406104	2.39952	1.55215	3.83416	354	-	-	-	-	-	-	-	-	-	-	-	-	-	-	-	-	354	1	354	chr7AS	736706236	203039876	203039524	338/354(95.48)	-	-	-	-	-	-	-	-	-	-	-	-	-	-	-	-	-	-
CL108172Contig1	2.58645	0.316652	2.79481	4.28859	475	-	-	-	-	-	-	-	-	-	-	-	-	-	-	-	-	475	1	475	chr7DL	638686055	460510716	460510242	474/475(99.79)	-	-	-	-	-	-	-	-	-	-	-	-	-	-	-	-	-	-
CL10817Contig1	42.3989	31.6483	30.3305	37.9546	1092	gi|82076|pir||E24039chlorophyll a/b-binding protein 3A precursor - tomato (fragments)	3.24309e-24	sp|P14584|CB21_RAPSA	9e-30	Chlorophyll a-b binding of LHCII type 1 protein	-	-	-	ko00196	Photosynthesis - antenna proteins	1	K08912	LHCB1	light-harvesting complex II chlorophyll a/b binding protein 1	GO:0009535;GO:0016021;GO:0009522;GO:0009523;GO:0016168;GO:0046872;GO:0009765;GO:0018298	chloroplast thylakoid membrane|integral component of membrane|photosystem I|photosystem II|chlorophyll binding|metal ion binding|photosynthesis, light harvesting|protein-chromophore linkage	1092	1	1092	chrUn	480980714	77433949	77432858	1092/1092(100.00)	-	-	-	-	-	-	-	-	-	-	-	-	-	-	-	-	-	-
CL108182Contig1	3.50352	3.36248	2.6912	2.8744	489	gi|475619593|gb|EMT30819.1|Putative disease resistance protein RGA4 [Aegilops tauschii]	1.08741e-60	sp|Q7XA42|RGA1_SOLBU	2e-07	Putative disease resistance protein RGA1	KOG4658	8e-08	Apoptotic ATPase	-	-	-	-	-	-	GO:0043531;GO:0005524;GO:0006952	ADP binding|ATP binding|defense response	489	1	489	chr5BS	713149757	41273787	41274275	489/489(100.00)	-	-	-	-	-	-	-	-	-	-	-	-	-	-	-	-	-	-
CL108186Contig1	2.02314	0.718123	0.997808	1.40745	530	gi|475530629|gb|EMT07928.1|hypothetical protein F775_07210 [Aegilops tauschii]	1.49273e-27	-	-	-	-	-	-	-	-	-	-	-	-	-	-	530	4	530	chr1AS	594102056	97951219	97950693	509/528(96.40)	-	-	-	-	-	-	-	-	-	-	-	-	-	-	-	-	-	-
CL108187Contig1	0.236817	0.482015	0.721143	0.582635	539	-	-	-	-	-	-	-	-	-	-	-	-	-	-	-	-	539	1	539	chr5BL	713149757	261342308	261341770	533/539(98.89)	-	-	-	-	-	-	-	-	-	-	-	-	-	-	-	-	-	-
CL108191Contig1	1.76508	2.30252	2.31585	2.82862	2024	-	-	-	-	-	-	-	-	-	-	-	-	-	-	-	-	2024	1	1730	chr1AS	594102056	73320063	73318332	1700/1733(98.10)	-	-	-	-	-	-	-	-	-	-	-	-	-	-	-	-	-	-
CL108194Contig1	0.015754	5.85049e-05	3.57268	1.3309	613	-	-	-	-	-	-	-	-	-	-	-	-	-	-	-	-	613	20	610	chr1BL	689851870	347837684	347838290	558/607(91.93)	-	-	-	-	-	-	-	-	-	-	-	-	-	-	-	-	-	-
CL108195Contig1	0.749718	1.23933	1.70594	1.89015	1528	-	-	-	-	-	-	-	-	-	-	-	-	-	-	-	-	1528	1	1528	chr7DL	638686055	627119230	627117719	1486/1530(97.12)	-	-	-	-	-	-	-	-	-	-	-	-	-	-	-	-	-	-
CL108196Contig1	22.231	7.09024	3.8436	1.01477	388	gi|474320700|gb|EMS62266.1|hypothetical protein TRIUR3_24608 [Triticum urartu]	1.0098e-18	-	-	-	-	-	-	-	-	-	-	-	-	-	-	388	1	388	chr7DS	638686055	153971745	153972130	372/390(95.38)	-	-	-	-	-	-	-	-	-	-	-	-	-	-	-	-	-	-
CL108199Contig1	0.162724	2.17768e-09	0.988414	0.785095	583	-	-	-	-	-	-	-	-	-	-	-	-	-	-	-	-	583	73	530	chr5BL	713149757	477497976	477498431	443/459(96.51)	-	-	-	-	-	-	-	-	-	-	-	-	-	-	-	-	-	-
CL1081Contig2	1.6475	1.14699	2.01318	0.935485	1229	-	-	-	-	-	-	-	-	-	-	-	-	-	-	-	-	1229	1	1229	chr4AS	744588157	19578214	19579442	1229/1229(100.00)	-	-	-	-	-	-	-	-	-	-	-	-	-	-	-	-	-	-
CL108209Contig1	3.22428e-06	0.00442225	0.664427	0.691623	731	-	-	-	-	-	-	-	-	-	-	-	-	-	-	-	-	731	28	731	chr6DS	473592718	115543870	115544572	687/706(97.31)	-	-	-	-	-	-	-	-	-	-	-	-	-	-	-	-	-	-
CL10820Contig1	0.839283	0.988169	1.58231	1.01342	1198	gi|474301863|gb|EMS61631.1|hypothetical protein TRIUR3_03402 [Triticum urartu]	2.11908e-43	-	-	-	-	-	-	-	-	-	-	-	-	-	-	1198	1	1198	chr5BL	713149757	248390220	248389023	1198/1198(100.00)	-	-	-	-	-	-	-	-	-	-	-	-	-	-	-	-	-	-
CL108222Contig1	0.497007	0.962089	1.30721	1.31698	386	gi|474293546|gb|EMS61389.1|putative mitochondrial chaperone bcs1 [Triticum urartu]	2.0363e-27	-	-	-	-	-	-	-	-	-	-	-	-	-	-	386	1	386	chr3DL	615552423	462203300	462202915	386/386(100.00)	-	-	-	-	-	-	-	-	-	-	-	-	-	-	-	-	-	-
CL108224Contig1	3.50287	5.37949	8.47674	4.40067	528	-	-	-	-	-	-	-	-	-	-	-	-	-	-	-	-	528	1	528	chr2AL	780798557	377596815	377596288	515/528(97.54)	-	-	-	-	-	-	-	-	-	-	-	-	-	-	-	-	-	-
CL108225Contig1	11.3116	12.4256	11.9117	5.87878	398	gi|475565909|gb|EMT14911.1|hypothetical protein F775_07656 [Aegilops tauschii]	8.78093e-10	-	-	-	-	-	-	-	-	-	-	-	-	-	-	398	1	398	chr1DS	495453186	69686435	69686038	398/398(100.00)	-	-	-	-	-	-	-	-	-	-	-	-	-	-	-	-	-	-
CL10822Contig1	2.35529	2.82949	3.47659	2.98272	1797	-	-	-	-	-	-	-	-	-	-	-	-	-	-	-	-	1797	1	1763	chr6DL	473592718	428160594	428158856	1676/1767(94.85)	-	-	-	-	-	-	-	-	-	-	-	-	-	-	-	-	-	-
CL108232Contig1	0.978721	0.242882	0.708122	1.19481	591	-	-	-	-	-	-	-	-	-	-	-	-	-	-	-	-	591	1	591	chr3DL	615552423	303794568	303795156	587/591(99.32)	-	-	-	-	-	-	-	-	-	-	-	-	-	-	-	-	-	-
CL108238Contig1	3.62414	3.30866	0.762406	3.02284	1008	-	-	-	-	-	-	-	-	-	-	-	-	-	-	-	-	1008	122	1008	chr7BL	750620385	397442463	397443353	866/892(97.09)	-	-	-	-	-	-	-	-	-	-	-	-	-	-	-	-	-	-
CL10824Contig2	0.749181	0.94665	0.805778	1.64313	1184	-	-	-	-	-	-	-	-	-	-	-	-	-	-	-	-	1184	1	1184	chr2AL	780798557	649695053	649693870	1178/1184(99.49)	-	-	-	-	-	-	-	-	-	-	-	-	-	-	-	-	-	-
CL108252Contig1	2.98696	0.293285	6.00146	0.569488	440	-	-	-	-	-	-	-	-	-	-	-	-	-	-	-	-	440	1	440	chr2BS	801256715	232780737	232780308	417/442(94.34)	-	-	-	-	-	-	-	-	-	-	-	-	-	-	-	-	-	-
CL108261Contig1	0.171019	4.39127e-19	3.36108	0.682885	363	-	-	-	-	-	-	-	-	-	-	-	-	-	-	-	-	363	2	363	chr4AS	744588157	146548474	146548835	360/362(99.45)	-	-	-	-	-	-	-	-	-	-	-	-	-	-	-	-	-	-
CL108266Contig1	0	0	1.30687	0.706459	648	-	-	-	-	-	-	-	-	-	-	-	-	-	-	-	-	648	1	648	chr3BS	830829764	88258559	88259206	638/651(98.00)	-	-	-	-	-	-	-	-	-	-	-	-	-	-	-	-	-	-
CL108271Contig1	4.18175	1.38646	1.39801	1.34106	350	-	-	-	-	-	-	-	-	-	-	-	-	-	-	-	-	350	1	350	chr3AL	750843639	647387871	647387522	350/350(100.00)	-	-	-	-	-	-	-	-	-	-	-	-	-	-	-	-	-	-
CL108275Contig1	2.01444	2.73065	0.874463	1.52579	524	gi|475430140|gb|EMT01186.1|hypothetical protein F775_15990 [Aegilops tauschii]	3.41799e-55	-	-	-	-	-	-	-	-	-	-	-	-	-	-	524	1	524	chr7BL	750620385	375393899	375393379	501/524(95.61)	-	-	-	-	-	-	-	-	-	-	-	-	-	-	-	-	-	-
CL108280Contig1	0.0122403	1.18503	1.00367	1.0001	591	-	-	-	-	-	-	-	-	-	-	-	-	-	-	-	-	591	1	591	chr1BS	689851870	160665330	160665919	590/591(99.83)	-	-	-	-	-	-	-	-	-	-	-	-	-	-	-	-	-	-
CL108283Contig1	0.0179459	2.67279e-05	0.582975	0.721637	861	-	-	-	-	-	-	-	-	-	-	-	-	-	-	-	-	861	1	861	chr3DL	615552423	554684359	554683501	819/864(94.79)	-	-	-	-	-	-	-	-	-	-	-	-	-	-	-	-	-	-
CL108287Contig1	0.484665	0.0497089	0.870852	1.01566	1290	-	-	-	-	-	-	-	-	-	-	-	-	-	-	-	-	1290	1	1290	chr6BS	720988478	130827237	130828521	1257/1290(97.44)	-	-	-	-	-	-	-	-	-	-	-	-	-	-	-	-	-	-
CL108288Contig1	0.435462	1.5024	0.641439	0.643954	624	gi|310656778|gb|ADP02208.1|PhyH domain-containing protein [Triticum aestivum]	8.54484e-06	-	-	-	-	-	-	-	-	-	-	-	-	-	-	624	1	624	chr4BS	673617499	31709067	31708443	620/625(99.20)	-	-	-	-	-	-	-	-	-	-	-	-	-	-	-	-	-	-
CL108291Contig1	1.44893	1.99109e-05	0.910661	1.15188	386	-	-	-	-	-	-	-	-	-	-	-	-	-	-	-	-	386	21	331	chr7BL	750620385	383866162	383866472	311/311(100.00)	-	-	-	-	-	-	-	-	-	-	-	-	-	-	-	-	-	-
CL108298Contig1	1.59084	4.54277	6.50496	9.54711	383	gi|58220789|gb|AAW68026.1|glyceraldehyde-3-phosphate dehydrogenase, partial [Triticum monococcum]	3.27628e-09	sp|P25861|G3PC_ANTMA	2e-11	Glyceraldehyde-3-phosphate dehydrogenase, cytosolic	KOG0657	1e-08	Glyceraldehyde 3-phosphate dehydrogenase	ko04066;ko00010;ko00710	HIF-1 signaling pathway|Glycolysis / Gluconeogenesis|Carbon fixation in photosynthetic organisms	3	K00134	GAPDH, gapA	glyceraldehyde 3-phosphate dehydrogenase	GO:0005737;GO:0004365;GO:0051287;GO:0050661;GO:0006006;GO:0006096	cytoplasm|glyceraldehyde-3-phosphate dehydrogenase (NAD+) (phosphorylating) activity|NAD binding|NADP binding|glucose metabolic process|glycolytic process	383	1	286	chr6AL	618079260	389164042	389164327	284/286(99.30)	-	-	-	-	-	-	-	-	-	-	-	-	-	-	-	-	-	-
CL108302Contig1	1.10607	0.773967	4.53443	1.67846	503	-	-	-	-	-	-	-	-	-	-	-	-	-	-	-	-	503	1	503	chr6BS	720988478	218964890	218964376	500/517(96.71)	-	-	-	-	-	-	-	-	-	-	-	-	-	-	-	-	-	-
CL108303Contig1	1.45366	0.202143	0.85231	1.45717	457	-	-	-	-	-	-	-	-	-	-	-	-	-	-	-	-	457	42	457	chr6BS	720988478	218975356	218974944	394/419(94.03)	-	-	-	-	-	-	-	-	-	-	-	-	-	-	-	-	-	-
CL108304Contig1	0.257868	0.393149	0.791435	0.513506	494	-	-	-	-	-	-	-	-	-	-	-	-	-	-	-	-	494	45	494	chr1DS	495453186	7199905	7200354	450/450(100.00)	-	-	-	-	-	-	-	-	-	-	-	-	-	-	-	-	-	-
CL108309Contig1	1.0877	1.81784	1.42444	0.696497	370	-	-	-	-	-	-	-	-	-	-	-	-	-	-	-	-	370	1	370	chr4DL	509857067	218114975	218114606	370/370(100.00)	-	-	-	-	-	-	-	-	-	-	-	-	-	-	-	-	-	-
CL108313Contig1	5.79613	2.00493	4.28198	7.90801	384	-	-	-	-	-	-	-	-	-	-	-	-	-	-	-	-	384	1	384	chr6AS	618079260	162190179	162190562	381/384(99.22)	-	-	-	-	-	-	-	-	-	-	-	-	-	-	-	-	-	-
CL108322Contig1	3.64942	6.89023	8.68407	1.43117	350	-	-	-	-	-	-	-	-	-	-	-	-	-	-	-	-	350	1	350	chr4AS	744588157	12394712	12395061	350/350(100.00)	-	-	-	-	-	-	-	-	-	-	-	-	-	-	-	-	-	-
CL108323Contig1	2.47183	2.89627	2.27034	4.87267	948	-	-	-	-	-	-	-	-	-	-	-	-	-	-	-	-	948	1	948	chr4BS	673617499	55324621	55325568	946/948(99.79)	-	-	-	-	-	-	-	-	-	-	-	-	-	-	-	-	-	-
CL108332Contig1	0.824756	2.31743e-84	0.598888	1.2095	606	-	-	-	-	-	-	-	-	-	-	-	-	-	-	-	-	606	1	606	chr5BL	713149757	339496202	339495597	602/606(99.34)	-	-	-	-	-	-	-	-	-	-	-	-	-	-	-	-	-	-
CL108340Contig1	1.98475	2.17833	4.86978	2.65763	579	-	-	-	-	-	-	-	-	-	-	-	-	-	-	-	-	579	18	564	chr4AL	744588157	681689773	681690312	534/547(97.62)	-	-	-	-	-	-	-	-	-	-	-	-	-	-	-	-	-	-
CL108342Contig1	1.41509	0	1.80982	3.13966	380	-	-	-	-	-	-	-	-	-	-	-	-	-	-	-	-	380	1	380	chr3AL	750843639	739514518	739514897	380/380(100.00)	-	-	-	-	-	-	-	-	-	-	-	-	-	-	-	-	-	-
CL108346Contig1	0.552521	0.59021	0.914164	0.779391	797	gi|475576703|gb|EMT17614.1|DNA-directed RNA polymerase I subunit RPA2 [Aegilops tauschii]	4.54467e-53	sp|P10978|POLX_TOBAC	2e-14	Endonuclease	KOG0017	8e-29	FOG: Transposon-encoded proteins with TYA, reverse transcriptase, integrase domains in various combinations	-	-	-	-	-	-	GO:0004190;GO:0004519;GO:0003676;GO:0003964;GO:0008270;GO:0015074	aspartic-type endopeptidase activity|endonuclease activity|nucleic acid binding|RNA-directed DNA polymerase activity|zinc ion binding|DNA integration	797	3	797	chr4DS	509857067	154929194	154929993	734/801(91.64)	-	-	-	-	-	-	-	-	-	-	-	-	-	-	-	-	-	-
CL108349Contig1	5.34504	4.49982	7.71796	5.34535	356	gi|475580955|gb|EMT18729.1|Disease resistance protein RPM1 [Aegilops tauschii]	3.16665e-49	sp|Q38834|R13L4_ARATH	5e-09	Disease resistance RPP13-like protein 4	KOG4658	1e-09	Apoptotic ATPase	-	-	-	-	-	-	-	-	356	1	349	chr6BL	720988478	715986552	715986192	271/362(74.86)	-	-	-	-	-	-	-	-	-	-	-	-	-	-	-	-	-	-
CL10834Contig1	1.24869	2.22207	1.20332	1.23117	2056	-	-	-	-	-	-	-	-	-	-	-	-	-	-	-	-	2056	1	2051	chrUn	480980714	126899215	126901265	2051/2051(100.00)	-	-	-	-	-	-	-	-	-	-	-	-	-	-	-	-	-	-
CL108352Contig1	0.360648	1.32454	1.21648	2.79039	605	gi|326487988|dbj|BAJ89833.1|predicted protein [Hordeum vulgare subsp. vulgare]	1.68615e-16	-	-	-	-	-	-	-	-	-	-	-	-	-	-	605	1	488	chr6AL	618079260	613943253	613943740	488/488(100.00)	-	-	-	-	-	-	-	-	-	-	-	-	-	-	-	-	-	-
CL108358Contig1	0.947959	0.944624	1.83856	3.55652	377	-	-	-	-	-	-	-	-	-	-	-	-	-	-	-	-	377	1	377	chr1BL	689851870	305541829	305542205	377/377(100.00)	-	-	-	-	-	-	-	-	-	-	-	-	-	-	-	-	-	-
CL108367Contig1	0.182065	9.23364e-05	2.32418	0.710702	602	-	-	-	-	-	-	-	-	-	-	-	-	-	-	-	-	602	1	602	chr2DL	651852609	341693357	341693958	581/607(95.72)	-	-	-	-	-	-	-	-	-	-	-	-	-	-	-	-	-	-
CL10836Contig1	76.9456	61.969	71.1447	60.2832	650	-	-	-	-	-	-	-	-	-	-	-	-	-	-	-	-	650	1	650	chr5AL	709773743	367599406	367600053	638/650(98.15)	-	-	-	-	-	-	-	-	-	-	-	-	-	-	-	-	-	-
CL108372Contig1	0.470438	1.30883	1.92692	2.69878	370	-	-	-	-	-	-	-	-	-	-	-	-	-	-	-	-	370	1	370	chr1AS	594102056	42203317	42202948	370/370(100.00)	-	-	-	-	-	-	-	-	-	-	-	-	-	-	-	-	-	-
CL108385Contig1	1.45802	6.75773	5.11034	0.595196	485	-	-	-	-	-	-	-	-	-	-	-	-	-	-	-	-	485	1	485	chr4AS	744588157	211382487	211382971	485/485(100.00)	-	-	-	-	-	-	-	-	-	-	-	-	-	-	-	-	-	-
CL108398Contig1	7.95007	9.81216	7.55518	7.62255	485	-	-	-	-	-	-	-	-	-	-	-	-	-	-	-	-	485	41	485	chr4BL	673617499	499848518	499848961	442/445(99.33)	-	-	-	-	-	-	-	-	-	-	-	-	-	-	-	-	-	-
CL10839Contig1	0.496996	0.597653	0.904198	0.806573	833	-	-	-	-	-	-	-	-	-	-	-	-	-	-	-	-	833	1	833	chr2DS	651852609	119064845	119064013	833/833(100.00)	-	-	-	-	-	-	-	-	-	-	-	-	-	-	-	-	-	-
CL108407Contig1	0.215721	0	1.70235	1.4683	416	-	-	-	-	-	-	-	-	-	-	-	-	-	-	-	-	416	1	416	chr3BL	830829764	394092483	394092068	408/416(98.08)	-	-	-	-	-	-	-	-	-	-	-	-	-	-	-	-	-	-
CL108408Contig1	0.237235	0.46915	1.16033	1.36814	353	gi|475543211|gb|EMT10104.1|hypothetical protein F775_13642 [Aegilops tauschii]	3.62284e-26	-	-	-	-	-	-	-	-	-	-	-	-	-	-	353	1	353	chr6BL	720988478	711702473	711702121	353/353(100.00)	-	-	-	-	-	-	-	-	-	-	-	-	-	-	-	-	-	-
CL108410Contig1	0.427092	0.195331	0.525884	0.679614	1854	gi|326527435|dbj|BAK07992.1|predicted protein [Hordeum vulgare subsp. vulgare]	3.10372e-170	sp|Q5BIV3|PPR35_ARATH	1e-53	Pentatricopeptide repeat-containing protein At1g11900	KOG4197	4e-54	FOG: PPR repeat	-	-	-	-	-	-	-	-	1854	2	1772	chr1BS	689851870	129998502	130000271	1730/1771(97.68)	-	-	-	-	-	-	-	-	-	-	-	-	-	-	-	-	-	-
CL108422Contig1	0	6.24597	3.03989	0.991139	353	-	-	-	-	-	-	-	-	-	-	-	-	-	-	-	-	353	1	353	chr7AS	736706236	299344525	299344173	353/353(100.00)	-	-	-	-	-	-	-	-	-	-	-	-	-	-	-	-	-	-
CL108423Contig1	10.3988	25.0137	18.5512	15.2467	354	-	-	-	-	-	-	-	-	-	-	-	-	-	-	-	-	354	87	354	chr6DS	473592718	89510314	89510048	263/268(98.13)	-	-	-	-	-	-	-	-	-	-	-	-	-	-	-	-	-	-
CL108428Contig1	2.98181	4.70073	2.0373	3.41019	513	-	-	-	-	-	-	-	-	-	-	-	-	-	-	-	-	513	1	513	chr5DL	566080677	365699175	365698664	504/515(97.86)	-	-	-	-	-	-	-	-	-	-	-	-	-	-	-	-	-	-
CL10842Contig1	5.42252	7.08212	6.28687	6.67953	1587	gi|474410509|gb|EMS66812.1|hypothetical protein TRIUR3_11209 [Triticum urartu]	4.45442e-82	-	-	-	-	-	-	-	-	-	-	-	-	-	-	1587	1	1587	chr6AS	618079260	201091604	201090018	1587/1587(100.00)	-	-	-	-	-	-	-	-	-	-	-	-	-	-	-	-	-	-
CL108433Contig1	0.390931	0.206394	1.56837	0.572072	381	-	-	-	-	-	-	-	-	-	-	-	-	-	-	-	-	381	1	381	chr3AS	750843639	267064409	267064789	379/381(99.48)	-	-	-	-	-	-	-	-	-	-	-	-	-	-	-	-	-	-
CL108434Contig1	3.06154	1.84271	2.54765	2.19421	497	-	-	-	-	-	-	-	-	-	-	-	-	-	-	-	-	497	1	497	chr6DS	473592718	62878565	62878069	496/497(99.80)	-	-	-	-	-	-	-	-	-	-	-	-	-	-	-	-	-	-
CL10843Contig1	5.43883	6.31463	4.59352	3.83888	2817	-	-	-	-	-	-	-	-	-	-	-	-	-	-	-	-	2817	341	2817	chr5AL	709773743	302308437	302305961	2477/2477(100.00)	-	-	-	-	-	-	-	-	-	-	-	-	-	-	-	-	-	-
CL108444Contig1	0	1.24433e-83	2.36972	5.08033	484	gi|475600444|gb|EMT24539.1|hypothetical protein F775_00364 [Aegilops tauschii]	7.94074e-24	-	-	-	-	-	-	-	-	-	-	-	-	-	-	484	1	484	chr3BL	830829764	522244904	522244421	484/484(100.00)	-	-	-	-	-	-	-	-	-	-	-	-	-	-	-	-	-	-
[truncated: 35,549 more rows]

## Sheet: NEGs in TA3575
Table S3-2 List of NEGs in TA3575 (FPKM≧0.5)
[truncated: 958 more rows]

## Sheet: URGs and DRGs in TA3575
Table S3-3 List of URGs and DRGs in TA3575 (Pvalue<0.05&FPKM≧0.5)
[truncated: 1,035 more rows]
[truncated: 6 more columns]

[truncated: 5 more sheets: NEGs in TA7548, URGs and DRGs in TA7548, NEGs shared by TA3575 and TA754, URG+DRG shared by 3575 and 7548, shared DEGs]
