# Supplementary material for: Genome-wide impacts of alien chromatin introgression on wheat gene transcriptions
Source: Sci Rep. 2020 Mar 16;10:4801. doi: 10.1038/s41598-020-61888-1 (PMC7076028; doi:10.1038/s41598-020-61888-1)
Supplement: Supplementary file 5 — Table S4. [file 41598_2020_61888_MOESM5_ESM.xlsx]

## Sheet: Sheet1
Table S4 List of DEGs at FPKM values 0.5 and 1.0 in TA3575 and TA7548
Lines	Group No.	NEGs1	DRGs2	URGs3	DEGs4	(NEGs+DRGs) %	URGs %	DEGs/CS	Note		Lines	Group No.	NEGs1	DRGs2	URGs3	DEGs4	(NEGs+DRGs) %	URGs %	DEGs/CS	Note
	G1	59	19	97	175	44.57	55.43	3.71	FPKM0.5		TA3575	G1	21	19	76	116	34.48	65.52	3.62	FPKM1.0
TA3575	G2	91	39	116	246	52.85	47.15	4.26				G2	39	39	92	170	45.88	54.12	4.35
	G3	511	129	141	781	81.95	18.05	14.5				G3	272	129	111	512	78.32	21.68	13.92
	G4	58	19	97	174	44.25	55.75	3.63				G4	17	19	73	109	33.03	66.97	3.37
	G5	62	17	103	182	43.41	56.59	3.28				G5	24	17	80	121	33.88	66.12	3.18
	G6	65	26	101	192	47.4	52.6	4.01				G6	22	26	81	129	37.21	62.79	3.93
	G7	69	23	75	167	55.09	44.91	3.11				G7	20	23	55	98	43.88	56.12	2.72
	unChr*	42	24	8	74	89.19	10.81	10.83				unChr	22	24	7	53	86.79	13.21	10.91
	Subtotal	957	296	738	1991	62.93	37.07	5.37	3B included			Subtotal1	437	296	575	1308	56.04	43.96	5.19	3B included
	Subtota2	496	196	722	1414	48.94	51.06	4.01	3B excluded			Subtotal2	187	196	563	946	40.49	59.51	3.95	3B excluded
TA7548	G1	41	61	89	191	53.4	46.6	4.05	FPKM0.5		TA7548	G1	18	61	74	153	51.63	48.37	4.78	FPKM1.0
	G2	60	60	110	230	52.17	47.83	3.98				G2	23	60	92	175	47.43	52.57	4.47
	G3	46	72	96	214	55.14	44.86	3.97				G3	12	72	81	165	50.91	49.09	4.49
	G4	42	39	79	160	50.63	49.38	3.34				G4	14	39	56	109	48.62	51.38	3.37
	G5	48	49	107	204	47.55	52.45	3.68				G5	16	49	85	150	43.33	56.67	3.94
	G6	93	166	100	359	72.14	27.86	7.5				G6	28	166	82	276	70.29	29.71	8.41
	G7	62	48	82	192	57.29	42.71	3.58				G7	23	48	57	128	55.47	44.53	3.55
	unChr*	4	31	7	42	83.33	16.67	6.15				unChr	0	31	7	38	81.58	18.42	7.82
	Subtotal	396	526	670	1592	57.91	42.09	4.3	6A included			Subtotal1	134	526	534	1194	55.28	44.72	4.74	6A included
	Subtota2	368	466	665	1499	55.64	44.36	4.2	6A excluded			Subtotal2	121	466	520	1107	53.03	46.97	4.56	6A excluded
