# Supplementary material for: Genome-wide impacts of alien chromatin introgression on wheat gene transcriptions
Source: Sci Rep. 2020 Mar 16;10:4801. doi: 10.1038/s41598-020-61888-1 (PMC7076028; doi:10.1038/s41598-020-61888-1)
Supplement: Supplementary file 6 — Table S5. [file 41598_2020_61888_MOESM6_ESM.xlsx]

## Sheet: output.GO_enrichment.stat
Table S5 List of shared DEGs involving in enriched GO terms
#GO_classify1	GO_classify2	All genes	Partial genes	Gene_ID
cellular component	extracellular region	129	3	CL47033Contig1;CL37355Contig1;CL69876Contig1
cellular component	cell	3800	128	CL66581Contig1;CL15415Contig1;CL4141Contig1;CL58074Contig1;comp19429_c0_seq1_3;CL35577Contig1;CL2782Contig1;CL50071Contig1;CL101708Contig1;CL66025Contig1;CL25901Contig1;CL7420Contig2;CL28912Contig1;CL22492Contig1;comp19940_c0_seq1_6;CL23070Contig1;CL106959Contig1;CL39191Contig1;CL265Contig5;CL5380Contig1;CL34182Contig1;CL26848Contig1;comp13878_c0_seq1_3;comp21749_c0_seq1_6;CL38358Contig1;CL33054C…
cellular component	nucleoid	8	0
cellular component	membrane	1698	52	CL4471Contig2;CL2303Contig1;CL69876Contig1;CL26617Contig1;CL51701Contig1;CL40122Contig1;comp25569_c0_seq1_3;CL91700Contig1;CL23519Contig1;CL37355Contig1;CL34285Contig1;CL37646Contig1;CL33545Contig1;CL51534Contig1;CL61918Contig1;CL34182Contig1;comp6263_c0_seq1_5;comp14211_c0_seq1_6;CL104744Contig1;CL9681Contig2;CL39191Contig1;comp17974_c0_seq1_4;CL34606Contig1;CL39819Contig1;CL492Contig5;CL25901Co…
cellular component	virion	3	0
cellular component	cell junction	52	1	CL47322Contig1
cellular component	membrane-enclosed lumen	47	0
cellular component	macromolecular complex	531	11	CL265Contig1;CL25901Contig1;CL265Contig5;CL83528Contig1;comp17301_c0_seq1_7;CL60719Contig1;comp16977_c0_seq1_6;CL39819Contig1;CL10878Contig1;CL66581Contig1;CL15415Contig1
cellular component	organelle	3241	107	CL27202Contig2;CL6508Contig1;CL31229Contig1;CL86787Contig1;CL65025Contig1;CL102598Contig1;CL59376Contig1;CL27202Contig1;CL1716Contig1;CL2090Contig1;CL52328Contig1;CL26802Contig1;CL35716Contig1;comp19386_c0_seq1_7;CL10878Contig1;CL34349Contig1;CL32436Contig2;comp16977_c0_seq1_6;CL19900Contig1;CL23890Contig1;comp14211_c0_seq1_6;CL265Contig1;CL21103Contig1;CL16046Contig1;CL2319Contig2;CL85077Contig1…
cellular component	extracellular region part	8	1	CL37355Contig1
cellular component	organelle part	650	8	CL33054Contig1;CL40122Contig1;CL2782Contig1;CL39819Contig1;CL33054Contig2;CL26617Contig1;CL83528Contig1;CL31229Contig1
cellular component	virion part	3	0
cellular component	membrane part	734	18	CL26617Contig1;comp17301_c0_seq1_7;CL492Contig5;CL2303Contig1;CL25901Contig1;comp18291_c0_seq1_4;CL96082Contig1;comp12181_c3_seq1_3;CL879Contig4;comp16977_c0_seq1_6;comp6263_c0_seq1_5;CL101708Contig1;CL51766Contig1;comp14211_c0_seq1_6;CL31229Contig1;CL39191Contig1;CL122Contig9;comp11485_c0_seq1_2
cellular component	cell part	3815	128	CL31535Contig1;CL17957Contig1;comp17301_c0_seq1_7;CL98932Contig1;comp12181_c3_seq1_3;CL50053Contig1;CL15167Contig1;CL96082Contig1;CL51534Contig2;CL9681Contig1;CL71303Contig1;CL2286Contig2;CL43095Contig1;CL15167Contig2;CL58060Contig1;CL31173Contig1;CL31252Contig1;CL33054Contig2;CL26617Contig1;CL61092Contig1;CL69550Contig1;CL456Contig3;CL38653Contig2;CL13896Contig1;CL83528Contig1;CL9870Contig1;CL51…
cellular component	supramolecular complex	17	0
molecular function	transcription factor activity, protein binding	8	0
molecular function	nucleic acid binding transcription factor activity	206	14	CL53351Contig1;CL50404Contig1;CL4141Contig1;CL2090Contig1;CL58060Contig1;CL106959Contig1;CL102149Contig1;CL41371Contig1;CL23890Contig1;comp21749_c0_seq1_6;CL13896Contig1;CL85077Contig1;CL43095Contig1;CL35765Contig1
molecular function	catalytic activity	3586	144	CL2105Contig2;CL10464Contig2;CL71303Contig1;CL36693Contig1;CL34705Contig1;CL21127Contig1;CL58014Contig1;CL10195Contig1;CL5020Contig2;comp12105_c0_seq1_2;comp17301_c0_seq1_7;CL16508Contig1;CL17957Contig1;CL8706Contig1;CL47912Contig1;CL51534Contig2;CL9681Contig1;CL41698Contig1;CL89193Contig1;CL96082Contig1;CL65411Contig1;CL9870Contig1;CL51534Contig1;CL23154Contig1;CL68065Contig1;CL43538Contig1;CL15…
molecular function	signal transducer activity	82	2	CL9681Contig2;CL9681Contig1
molecular function	structural molecule activity	128	1	CL39819Contig1
molecular function	transporter activity	339	5	comp12181_c3_seq1_3;CL122Contig9;comp14211_c0_seq1_6;CL31229Contig1;CL91700Contig1
molecular function	binding	4157	163	CL69238Contig1;CL2090Contig1;CL2667Contig1;comp6662_c0_seq1_4;CL65025Contig1;CL51766Contig1;CL45931Contig1;CL40088Contig1;CL86787Contig1;CL19900Contig1;CL60068Contig1;comp16977_c0_seq1_6;CL879Contig4;CL120979Contig1;CL34349Contig1;CL17254Contig1;comp19386_c0_seq1_7;comp26736_c0_seq1_7;CL18911Contig1;comp12038_c0_seq1_5;CL35716Contig1;CL87868Contig1;CL22016Contig1;comp9023_c1_seq1_1;CL18911Contig2…
molecular function	electron carrier activity	182	3	CL36684Contig1;CL47618Contig1;CL15716Contig1
molecular function	antioxidant activity	63	3	comp16977_c0_seq1_6;CL25901Contig1;comp17301_c0_seq1_7
molecular function	metallochaperone activity	2	0
molecular function	translation regulator activity	1	0
molecular function	nutrient reservoir activity	9	1	CL47033Contig1
molecular function	molecular transducer activity	56	2	CL9681Contig1;CL9681Contig2
molecular function	molecular function regulator	35	1	CL18484Contig1
biological process	reproduction	312	8	CL466Contig4;CL2105Contig1;CL69876Contig1;CL2105Contig2;CL51534Contig1;comp17974_c0_seq1_4;CL51534Contig2;CL48026Contig1
biological process	cell killing	3	0
biological process	immune system process	53	3	CL118711Contig1;CL15162Contig2;CL50694Contig1
biological process	metabolic process	3677	128	CL50694Contig1;CL15162Contig2;CL21616Contig1;CL51701Contig1;CL50421Contig1;CL64821Contig1;CL13650Contig1;CL2026Contig2;CL92385Contig1;CL2319Contig2;CL61918Contig1;CL517Contig1;CL265Contig1;comp20218_c0_seq1_5;CL9681Contig2;CL226Contig3;comp15639_c0_seq1_3;CL104744Contig1;CL39819Contig1;CL67137Contig1;comp18291_c0_seq1_4;comp12914_c0_seq1_2;CL10878Contig1;CL50772Contig1;CL60889Contig1;CL6295Contig…
biological process	cellular process	3347	118	CL101708Contig1;CL50071Contig1;CL2105Contig2;CL66025Contig1;CL71303Contig1;CL466Contig4;CL10464Contig2;CL58074Contig1;CL5432Contig1;CL47322Contig1;CL15415Contig1;CL66581Contig1;CL2782Contig1;comp11485_c0_seq1_2;CL34705Contig1;CL35577Contig1;CL61115Contig1;comp17301_c0_seq1_7;CL23854Contig1;CL5020Contig2;CL21127Contig1;CL25901Contig1;CL10195Contig1;CL58014Contig1;CL8706Contig1;CL47912Contig1;comp1…
biological process	reproductive process	307	8	CL2105Contig2;CL51534Contig1;CL69876Contig1;CL2105Contig1;CL466Contig4;CL48026Contig1;CL51534Contig2;comp17974_c0_seq1_4
biological process	biological adhesion	11	0
biological process	signaling	230	11	CL61918Contig1;CL61115Contig1;CL50694Contig1;CL15162Contig2;comp9023_c1_seq1_1;CL104744Contig1;CL9681Contig1;CL69238Contig1;CL60889Contig1;CL9681Contig2;CL34606Contig1
biological process	multicellular organismal process	330	8	CL48026Contig1;CL39191Contig1;CL35577Contig1;CL39819Contig1;CL34606Contig1;CL69876Contig1;CL28502Contig1;CL15162Contig2
biological process	developmental process	424	12	CL34606Contig1;CL39819Contig1;CL35577Contig1;comp16977_c0_seq1_6;CL39191Contig1;CL48026Contig1;CL15162Contig2;CL26617Contig1;comp17301_c0_seq1_7;CL101708Contig1;CL25901Contig1;CL69876Contig1
biological process	growth	81	2	CL26617Contig1;CL101708Contig1
biological process	single-organism process	1971	57	CL67137Contig1;CL15716Contig1;CL74171Contig1;CL39819Contig1;CL64154Contig1;CL34606Contig1;CL104744Contig1;comp9023_c1_seq1_1;CL39191Contig1;CL9681Contig2;comp17974_c0_seq1_4;CL2105Contig1;comp14114_c0_seq1_3;CL51534Contig1;CL23154Contig1;CL47618Contig1;CL61918Contig1;CL2319Contig2;CL84531Contig1;CL64821Contig1;CL48026Contig1;CL1474Contig2;CL51701Contig1;CL15162Contig2;CL50694Contig1;CL36207Contig…
biological process	biological phase	6	0
biological process	rhythmic process	6	0
biological process	response to stimulus	1405	59	CL1474Contig2;CL48026Contig1;CL68172Contig1;CL17957Contig2;CL69550Contig1;comp22293_c0_seq1_3;CL26617Contig1;CL62789Contig1;CL14286Contig1;CL36207Contig1;CL11623Contig1;CL15162Contig2;CL50694Contig1;CL27752Contig1;CL18911Contig2;CL39191Contig1;CL9681Contig2;CL104744Contig1;comp9023_c1_seq1_1;CL74171Contig1;CL34606Contig1;CL30613Contig1;CL29244Contig1;CL26848Contig1;CL13896Contig1;CL118711Contig1;…
biological process	localization	714	24	CL61918Contig1;CL33545Contig1;CL31229Contig1;comp14211_c0_seq1_6;CL70415Contig1;comp14114_c0_seq1_3;CL104744Contig1;CL15415Contig1;CL69238Contig1;CL87868Contig1;CL60889Contig1;CL6105Contig2;CL122Contig9;CL11623Contig1;CL492Contig5;CL61115Contig1;CL55098Contig1;CL50694Contig1;CL15162Contig2;comp13514_c0_seq1_7;CL11623Contig2;CL91700Contig1;CL34285Contig1;comp12181_c3_seq1_3
biological process	multi-organism process	201	14	comp17301_c0_seq1_7;CL13896Contig1;CL62789Contig1;CL25901Contig1;CL118711Contig1;CL61918Contig1;CL15162Contig2;CL50694Contig1;comp14114_c0_seq1_3;CL17957Contig1;CL27752Contig1;CL89193Contig1;CL68172Contig1;comp16977_c0_seq1_6
biological process	biological regulation	1043	43	CL85077Contig1;CL13896Contig1;CL47618Contig1;CL61918Contig1;CL23890Contig1;comp24677_c0_seq1_5;comp21749_c0_seq1_6;CL9681Contig2;CL104744Contig1;comp9023_c1_seq1_1;CL106959Contig1;CL34606Contig1;CL35765Contig1;CL62789Contig1;CL25347Contig1;CL50694Contig1;CL15162Contig2;CL22840Contig1;CL10509Contig1;CL50404Contig1;CL53351Contig1;CL68172Contig1;CL43095Contig1;CL55541Contig1;CL27202Contig2;CL17285Co…
biological process	cellular component organization or biogenesis	466	1	CL51701Contig1
biological process	detoxification	74	4	comp16977_c0_seq1_6;comp17301_c0_seq1_7;CL60889Contig1;CL25901Contig1
