# Supplementary material for: Genome-wide impacts of alien chromatin introgression on wheat gene transcriptions
Source: Sci Rep. 2020 Mar 16;10:4801. doi: 10.1038/s41598-020-61888-1 (PMC7076028; doi:10.1038/s41598-020-61888-1)
Supplement: Supplementary file 7 — Table S6. [file 41598_2020_61888_MOESM7_ESM.xlsx]

## Sheet: TA3575-DEG-R genes
Table S6-1 List of R genes in TA3575
id	CS-1	CS-2	TA3575-1	TA3575-2	foldChange	log2FoldChange	padj	up_down	Subject_id	Class	Name	Type	Species	GenBank ID	GenBank Locus	Description	Subject_id	Subject_length	Subject_start	Subject_end
CL1128Contig5	4.70164	5.31585	0.821716	0.982646	0.183614	-2.44525	1.48e-11	Down	PRGDB00061456	CNL	Rdg2a	Reference_R-Genes,_manually_curated	Hordeum vulgare subsp. vulgare	301015479	HM124452	Hordeum vulgare subsp. vulgare cultivar Thibaut RDG2A (Rdg2) gene, Rdg2-a allele, complete cds; retrotransposon HORPIA2, complete sequence; and NBS2-RDG2A (Nbs2-Rdg2a) and NBS3-RDG2A (Nbs3-Rdg2a) genes, complete cds.	chr4AL	744588157	732378093	732381553
CL872Contig2	2.91435	3.36589	10.7266	10.4912	3.45602	1.78911	0.00187204	Up	PRGDB00189740	CNL	Hv.33277	Putative_R-Genes,_predicted_from_NCBI_UniGene	Hordeum vulgare	326507011	AK364380	Hordeum vulgare subsp. vulgare mRNA for predicted protein, complete cds, clone: NIASHv2024H23	chr1DL	495453186	473406714	473407408
comp22293_c0_seq1_3	0.703064	0.853225	5.49965	3.17147	5.81888	2.54074	0.0421956	Up	PRGDB00204086	CNL	Bradi4g12877.1	Putative_R-Genes,_predicted_from_Pythozome	Brachypodium distachyon	-	-	-	chr5AL	709773743	578045298	578047023
CL17011Contig1	1.7678	2.08682	4.07545	5.72228	2.58536	1.37037	0.011672	Up	PRGDB00146518	N	Bradi2g37630.1	Putative_R-Genes,_predicted_from_Pythozome	Ricinus communis	-	-	ABC-2 type transporter family protein (best arabidopsis hit); white-brown complex homolog protein 16, putative, expressed (best rice hit)	chr1DS	495453186	32737766	32740185
CL29548Contig1	5.25263	4.97664	12.2404	11.6289	2.39277	1.25868	3.42e-07	Up	PRGDB00063358	N	hypothetical protein	Putative_R-Genes,_collected_from_NCBI_Protein	Oryza sativa Japonica Group	115440072	NM_001050851	Oryza sativa Japonica Group Os01g0760400 (Os01g0760400) mRNA, complete cds.	chr3DL	615552423	412086120	412089732
CL29244Contig1	5.90572	5.32432	25.7264	19.4986	4.14677	2.05199	0.000101934	Up	PRGDB00189685	NL	Hv.32212	Putative_R-Genes,_predicted_from_NCBI_UniGene	Hordeum vulgare	326498166	AK363743	Hordeum vulgare subsp. vulgare mRNA for predicted protein, complete cds, clone: NIASHv2018I15	chr1BL	689851870	474444788	474448566
CL37300Contig1	2.81456	2.27816	5.03898	5.46562	2.11092	1.07787	0.00920182	Up	PRGDB00077618	NL	Ta.25970	Putative_R-Genes,_predicted_from_NCBI_UniGene	Triticum aestivum	241988018	AK335275	Triticum aestivum cDNA, clone: WT012_H21, cultivar: Chinese Spring	chr2AS	780798557	13405578	13409277
CL51004Contig1	3.14143	4.0904	14.7721	13.3558	3.99336	1.9976	1.69e-07	Up	PRGDB00189902	NL	Hv.35801	Putative_R-Genes,_predicted_from_NCBI_UniGene	Hordeum vulgare	326514297	AK364933	Hordeum vulgare subsp. vulgare mRNA for predicted protein, partial cds, clone: NIASHv2029J01	chr4AL	744588157	715118552	715119737
CL5706Contig1	4.09136	3.43382	7.11947	7.6009	2.00063	1.00046	0.00493536	Up	PRGDB00193023	NL	Ta.48524	Putative_R-Genes,_predicted_from_NCBI_UniGene	Triticum aestivum	312474075	HP621344	TSA: Triticum aestivum cultivar Bobwhite isotig12135.flagleaf mRNA sequence	chr4BS	673617499	95069215	95072331
CL5706Contig3	3.60441	6.15648	11.5673	9.51979	2.22701	1.15511	0.0368258	Up	PRGDB00193023	NL	Ta.48524	Putative_R-Genes,_predicted_from_NCBI_UniGene	Triticum aestivum	312474075	HP621344	TSA: Triticum aestivum cultivar Bobwhite isotig12135.flagleaf mRNA sequence	chr4BS	673617499	95069215	95072320
CL61918Contig1	4.33122	4.35151	61.338	43.0201	12.4014	3.63244	1.08e-06	Up	PRGDB00189228	NL	Hv.1357	Putative_R-Genes,_predicted_from_NCBI_UniGene	Hordeum vulgare	326519185	AK365389	Hordeum vulgare subsp. vulgare mRNA for predicted protein, partial cds, clone: NIASHv2033O02	chr2BL	801256715	569524620	569527438
CL858Contig2	7.11011	6.47548	19.5305	17.6862	2.81323	1.49223	1.08e-11	Up	PRGDB00077816	NL	Ta.42760	Putative_R-Genes,_predicted_from_NCBI_UniGene	Triticum aestivum	241983460	AK331400	Triticum aestivum cDNA, clone: WT007_G12, cultivar: Chinese Spring	chr2BS	801256715	22781670	22785127
CL94565Contig1	0.781103	1.53119	0	0	-	-	-	Down	PRGDB00068820	NL	Gma.7643	Putative_R-Genes,_predicted_from_NCBI_UniGene	Glycine max	210144184	AK286966	Glycine max cDNA, clone: GMFL01-41-C06	chr7DS	638686055	7296731	7296373
CL58014Contig1	9.62201	10.3493	50.2016	31.6105	4.22976	2.08058	0.0365068	Up	PRGDB00189776	Other	Hv.33732	Putative_R-Genes,_predicted_from_NCBI_UniGene	Hordeum vulgare	326528362	AK362159	Hordeum vulgare subsp. vulgare mRNA for predicted protein, complete cds, clone: NIASHv2002P01	chr3DS	615552423	28500410	28500077
CL104680Contig1	6.67931	6.26474	13.8241	11.7546	2.03179	1.02275	0.000831867	Up	PRGDB00077900	RLP	Ta.49250	Putative_R-Genes,_predicted_from_NCBI_UniGene	Triticum aestivum	241985259	AK332519	Triticum aestivum cDNA, clone: WT004_C22, cultivar: Chinese Spring	chr3DS	615552423	143457105	143459750
CL15944Contig1	0.519838	1.30387	2.1122	3.21123	2.97259	1.57172	0.045411	Up	PRGDB00077685	RLP	Ta.32463	Putative_R-Genes,_predicted_from_NCBI_UniGene	Triticum aestivum	241986992	AK334253	Triticum aestivum cDNA, clone: WT009_O18, cultivar: Chinese Spring	chr1DL	495453186	433217163	433214505
CL25291Contig1	13.2721	12.9708	27.1783	27.0405	2.11713	1.08211	8.44e-09	Up	PRGDB00204108	RLP	Bradi4g30827.1	Putative_R-Genes,_predicted_from_Pythozome	Brachypodium distachyon	-	-	-	chr3DL	615552423	549375749	549372803
CL29051Contig1	1.20239	1.03222	6.38926	8.83251	6.92985	2.79282	0.00363648	Up	PRGDB00193661	RLP	Ta.89120	Putative_R-Genes,_predicted_from_NCBI_UniGene	Triticum aestivum	312482194	HP629463	TSA: Triticum aestivum cultivar Bobwhite isotig20240.flagleaf mRNA sequence	chr3BS	830829764	26651156	26650566
CL3290Contig1	6.56896	6.128	32.1394	37.6451	5.61392	2.48901	1.65e-44	Up	PRGDB00193130	RLP	Ta.72300	Putative_R-Genes,_predicted_from_NCBI_UniGene	Triticum aestivum	312486155	HP633424	TSA: Triticum aestivum cultivar Bobwhite isotig24217.flagleaf mRNA sequence	chr6DL	473592718	291794492	291797445
CL34182Contig1	7.49651	8.65057	4.55047	2.67665	0.463953	-1.10795	0.0081876	Down	PRGDB00070031	RLP	Hv.26279	Putative_R-Genes,_predicted_from_NCBI_UniGene	Hordeum vulgare	151426974	AK249023	Hordeum vulgare subsp. vulgare cDNA clone: FLbaf17p21, mRNA sequence	chr2BL	801256715	695373411	695375647
CL51766Contig1	0.917258	1.40816	3.9537	5.11983	4.00166	2.0006	0.0403429	Up	PRGDB00189849	RLP	Hv.34860	Putative_R-Genes,_predicted_from_NCBI_UniGene	Hordeum vulgare	326527016	AK373253	Hordeum vulgare subsp. vulgare mRNA for predicted protein, complete cds, clone: NIASHv3025E07	chr4AL	744588157	673041890	673042814
CL77976Contig1	1.1395	1.82406	11.4323	10.3523	7.56719	2.91976	0.0125315	Up	PRGDB00193259	RLP	Ta.76551	Putative_R-Genes,_predicted_from_NCBI_UniGene	Triticum aestivum	312482193	HP629462	TSA: Triticum aestivum cultivar Bobwhite isotig20239.flagleaf mRNA sequence	chr3BS	830829764	26650409	26650091
CL8101Contig2	1.71504	1.37399	4.25708	5.01106	3.06308	1.61498	0.000145605	Up	PRGDB00193094	RLP	Ta.69856	Putative_R-Genes,_predicted_from_NCBI_UniGene	Triticum aestivum	312466016	HP613285	TSA: Triticum aestivum cultivar Bobwhite isotig04127.flagleaf mRNA sequence	chr6DS	473592718	81763993	81760797
CL879Contig4	29.3218	23.1393	10.1311	14.8981	0.484794	-1.04456	0.00730586	Down	PRGDB00192952	RLP	Ta.34758	Putative_R-Genes,_predicted_from_NCBI_UniGene	Triticum aestivum	312475157	HP622426	TSA: Triticum aestivum cultivar Bobwhite isotig13214.flagleaf mRNA sequence	chr1AL	594102056	575870875	575867970
CL93413Contig1	0.563935	1.45034	6.15388	4.29205	5.36858	2.42454	0.00209219	Up	PRGDB00193094	RLP	Ta.69856	Putative_R-Genes,_predicted_from_NCBI_UniGene	Triticum aestivum	312466016	HP613285	TSA: Triticum aestivum cultivar Bobwhite isotig04127.flagleaf mRNA sequence	chr6DS	473592718	81764002	81760483
comp11485_c0_seq1_2	0.831822	0.692029	7.95592	7.12091	10.2098	3.35189	8.84e-16	Up	PRGDB00189372	RLP	Hv.11575	Putative_R-Genes,_predicted_from_NCBI_UniGene	Hordeum vulgare	326495105	AK354430	Hordeum vulgare subsp. vulgare mRNA for predicted protein, complete cds, clone: NIASHv1007E09	chr5BL	713149757	369264105	369262283
comp18291_c0_seq1_4	40.1079	31.512	16.3385	16.793	0.473429	-1.07878	0.000672984	Down	PRGDB00192952	RLP	Ta.34758	Putative_R-Genes,_predicted_from_NCBI_UniGene	Triticum aestivum	312475157	HP622426	TSA: Triticum aestivum cultivar Bobwhite isotig13214.flagleaf mRNA sequence	chr1AL	594102056	575870843	575867973
CL30487Contig1	0.773107	1.65725	0	0	-	-	-	Down	PRGDB00146654	RLP	Bradi2g52970.2	Putative_R-Genes,_predicted_from_Pythozome	Ricinus communis	-	-	Leucine-rich repeat transmembrane protein kinase protein (best arabidopsis hit); senescence-induced receptor-like serine/threonine-protein kinase precursor, putative, expressed (best rice hit)	chr3AL	750843639	582284590	582285299
CL80133Contig1	1.3057	1.25112	0	0	-	-	-	Down	PRGDB00193641	RLP	Ta.88896	Putative_R-Genes,_predicted_from_NCBI_UniGene	Triticum aestivum	312483538	HP630807	TSA: Triticum aestivum cultivar Bobwhite isotig21593.flagleaf mRNA sequence	chr6AL	618079260	603101653	603102000
CL91059Contig1	1.78979	1.30707	0	0	-	-	-	Down	PRGDB00193288	RLP	Ta.77055	Putative_R-Genes,_predicted_from_NCBI_UniGene	Triticum aestivum	312471249	HP618518	TSA: Triticum aestivum cultivar Bobwhite isotig09320.flagleaf mRNA sequence	chr5DL	566080677	555502337	555502721
CL34201Contig1	3.99912	3.39961	73.0934	43.4651	16.2787	4.02492	0.00045235	Up	PRGDB00070731	T	Mdo.689	Putative_R-Genes,_predicted_from_NCBI_UniGene	Malus x domestica	292668962	GU732467	Malus x domestica AP2 domain class transcription factor (AP2D43) mRNA, complete cds	chr2AL	780798557	753116668	753115330
CL34201Contig2	2.68645	5.20355	45.3618	28.6116	9.70622	3.27891	0.0009075	Up	PRGDB00070731	T	Mdo.689	Putative_R-Genes,_predicted_from_NCBI_UniGene	Malus x domestica	292668962	GU732467	Malus x domestica AP2 domain class transcription factor (AP2D43) mRNA, complete cds	chr2AL	780798557	753116646	753115330
CL50404Contig1	12.0931	17.985	280.795	184.095	15.9787	3.99808	1.09e-05	Up	PRGDB00070731	T	Mdo.689	Putative_R-Genes,_predicted_from_NCBI_UniGene	Malus x domestica	292668962	GU732467	Malus x domestica AP2 domain class transcription factor (AP2D43) mRNA, complete cds	chr3DL	615552423	434210827	434211948
CL30613Contig1	89.1424	84.1357	260.578	194.774	2.70812	1.43729	0.00928388	Up	PRGDB00167710	TNL	Medtr2g047020.1	Putative_R-Genes,_predicted_from_Pythozome	Medicago truncatula	-	-	heat shock cognate protein 70-1 (best arabidopsis hit)	chr4BL	673617499	439322045	439321485

## Sheet: R_genes_class  in TA3575
Table S6-2 List of R gene classes in TA3575
R_genes	Genes	Group	Gene_number
CNL	CL872Contig2;comp22293_c0_seq1_3	Up	2
N	CL17011Contig1;CL29548Contig1	Up	2
NL	Contig1;CL37300Contig1;CL51004Contig1;CL5706Contig1;CL5706Contig3;CL61918Contig1;CL858Contig2	Up	7
Other	CL58014Contig1	Up	1
RLP	CL104680Contig1;CL15944Contig1;CL25291Contig1;CL29051Contig1;CL3290Contig1;CL34182Contig1;CL51766Contig1;CL77976Contig1;CL8101Contig2;CL879Contig4;CL93413Contig1;comp11485_c0_seq1_2	Up	10
T	CL34201Contig1;CL34201Contig2;CL50404Contig1	Up	3
TNL	CL30613Contig1	Up	1
CNL	CL1128Contig5	Down	1
NL	CL94565Contig1	Down	1
RLP	CL34182Contig1;CL879Contig4;comp18291_c0_seq1_4;CL30487Contig1;CL80133Contig1;CL91059Contig1	Down	6

## Sheet: TA7548-DEG-R genes
Table S6-3 List of R genes in TA7548
id	CS-1	CS-2	TA7548-1	TA7548-2	foldChange	log2FoldChange	padj	up_down	Subject_id	Class	Name	Type	Species	GenBank ID	GenBank Locus	Description	Subject_id	Subject_length	Subject_start	Subject_end
CL879Contig4	29.3218	23.1393	7.50065	5.87268	0.246093	-2.02272	3.9689e-09	Down	PRGDB00192952	RLP	Ta.34758	Putative_R-Genes,_predicted_from_NCBI_UniGene	Triticum aestivum	312475157	HP622426	TSA: Triticum aestivum cultivar Bobwhite isotig13214.flagleaf mRNA sequence	chr1AL	594102056	575870875	575867970
comp18291_c0_seq1_4	40.1079	31.512	11.7848	6.48223	0.245887	-2.02393	4.59652e-07	Down	PRGDB00192952	RLP	Ta.34758	Putative_R-Genes,_predicted_from_NCBI_UniGene	Triticum aestivum	312475157	HP622426	TSA: Triticum aestivum cultivar Bobwhite isotig13214.flagleaf mRNA sequence	chr1AL	594102056	575870843	575867973
CL29244Contig1	5.90572	5.32432	19.6957	14.732	2.95694	1.56411	2.35098e-05	Up	PRGDB00189685	NL	Hv.32212	Putative_R-Genes,_predicted_from_NCBI_UniGene	Hordeum vulgare	326498166	AK363743	Hordeum vulgare subsp. vulgare mRNA for predicted protein, complete cds, clone: NIASHv2018I15	chr1BL	689851870	474444788	474448566
CL33029Contig1	7.02162	6.92854	21.3444	19.1091	2.80556	1.48829	0.00893896	Up	PRGDB00167710	TNL	Medtr2g047020.1	Putative_R-Genes,_predicted_from_Pythozome	Medicago truncatula	-	-	heat shock cognate protein 70-1 (best arabidopsis hit)	chr1DL	495453186	382236127	382235644
CL34201Contig1	3.99912	3.39961	38.2917	23.026	7.98293	2.99692	0.000489933	Up	PRGDB00070731	T	Mdo.689	Putative_R-Genes,_predicted_from_NCBI_UniGene	Malus x domestica	292668962	GU732467	Malus x domestica AP2 domain class transcription factor (AP2D43) mRNA, complete cds	chr2AL	780798557	753116668	753115330
CL34201Contig2	2.68645	5.20355	22.4987	19.7584	5.18253	2.37366	8.87722e-17	Up	PRGDB00070731	T	Mdo.689	Putative_R-Genes,_predicted_from_NCBI_UniGene	Malus x domestica	292668962	GU732467	Malus x domestica AP2 domain class transcription factor (AP2D43) mRNA, complete cds	chr2AL	780798557	753116646	753115330
CL8234Contig2	3.84162	3.69934	1.75724	2.11361	0.496514	-1.01009	0.00522607	Down	PRGDB00189547	CNL	Hv.20898	Putative_R-Genes,_predicted_from_NCBI_UniGene	Hordeum vulgare	326517955	AK376035	Hordeum vulgare subsp. vulgare mRNA for predicted protein, partial cds, clone: NIASHv3113A16	chr2BL	801256715	543710263	543706017
CL61918Contig1	4.33122	4.35151	52.9719	33.5105	9.61071	3.26464	1.41626e-05	Up	PRGDB00189228	NL	Hv.1357	Putative_R-Genes,_predicted_from_NCBI_UniGene	Hordeum vulgare	326519185	AK365389	Hordeum vulgare subsp. vulgare mRNA for predicted protein, partial cds, clone: NIASHv2033O02	chr2BL	801256715	569524620	569527438
CL34182Contig1	7.49651	8.65057	3.17304	2.57958	0.344169	-1.53881	8.68711e-07	Down	PRGDB00070031	RLP	Hv.26279	Putative_R-Genes,_predicted_from_NCBI_UniGene	Hordeum vulgare	151426974	AK249023	Hordeum vulgare subsp. vulgare cDNA clone: FLbaf17p21, mRNA sequence	chr2BL	801256715	695373411	695375647
CL858Contig2	7.11011	6.47548	17.9775	15.4163	2.37467	1.24773	2.52162e-13	Up	PRGDB00077816	NL	Ta.42760	Putative_R-Genes,_predicted_from_NCBI_UniGene	Triticum aestivum	241983460	AK331400	Triticum aestivum cDNA, clone: WT007_G12, cultivar: Chinese Spring	chr2BS	801256715	22781670	22785127
CL164Contig5	2.36407	3.21787	0.686047	0.73793	0.246967	-2.01761	7.49378e-05	Down	PRGDB00147026	RLP	Bradi4g03660.1	Putative_R-Genes,_predicted_from_Pythozome	Ricinus communis	-	-	Leucine-rich repeat protein kinase family protein (best arabidopsis hit); receptor-like protein kinase 2 precursor, putative, expressed (best rice hit)	chr2DL	651852609	637640841	637638025
CL49142Contig1	1.07043	0.804077	4.5089	3.50131	4.12678	2.04502	1.92928e-07	Up	PRGDB00146062	RLP	Bradi1g26900.1	Putative_R-Genes,_predicted_from_Pythozome	Ricinus communis	-	-	Leucine-rich repeat transmembrane protein kinase (best arabidopsis hit); leucine-rich repeat receptor protein kinase EXS precursor, putative, expressed (best rice hit)	chr2DS	651852609	209506631	209510297
CL50404Contig1	12.0931	17.985	135.554	102.422	7.6446	2.93444	5.43375e-13	Up	PRGDB00070731	T	Mdo.689	Putative_R-Genes,_predicted_from_NCBI_UniGene	Malus x domestica	292668962	GU732467	Malus x domestica AP2 domain class transcription factor (AP2D43) mRNA, complete cds	chr3DL	615552423	434210827	434211948
CL58014Contig1	9.62201	10.3493	31.3281	45.5298	3.72059	1.89553	0.00136706	Up	PRGDB00189776	Other	Hv.33732	Putative_R-Genes,_predicted_from_NCBI_UniGene	Hordeum vulgare	326528362	AK362159	Hordeum vulgare subsp. vulgare mRNA for predicted protein, complete cds, clone: NIASHv2002P01	chr3DS	615552423	28500410	28500077
CL51766Contig1	0.917258	1.40816	9.98144	7.84975	7.45836	2.89886	1.86139e-07	Up	PRGDB00189849	RLP	Hv.34860	Putative_R-Genes,_predicted_from_NCBI_UniGene	Hordeum vulgare	326527016	AK373253	Hordeum vulgare subsp. vulgare mRNA for predicted protein, complete cds, clone: NIASHv3025E07	chr4AL	744588157	673041890	673042814
CL30613Contig1	89.1424	84.1357	194.805	180.686	2.09331	1.06578	7.64541e-15	Up	PRGDB00167710	TNL	Medtr2g047020.1	Putative_R-Genes,_predicted_from_Pythozome	Medicago truncatula	-	-	heat shock cognate protein 70-1 (best arabidopsis hit)	chr4BL	673617499	439322045	439321485
CL5706Contig3	3.60441	6.15648	10.279	12.5013	2.26202	1.17761	0.00594148	Up	PRGDB00193023	NL	Ta.48524	Putative_R-Genes,_predicted_from_NCBI_UniGene	Triticum aestivum	312474075	HP621344	TSA: Triticum aestivum cultivar Bobwhite isotig12135.flagleaf mRNA sequence	chr4BS	673617499	95069215	95072320
comp22293_c0_seq1_3	0.703064	0.853225	3.33558	3.80289	4.46879	2.15988	0.00353408	Up	PRGDB00204086	CNL	Bradi4g12877.1	Putative_R-Genes,_predicted_from_Pythozome	Brachypodium distachyon	-	-	-	chr5AL	709773743	578045298	578047023
comp11485_c0_seq1_2	0.831822	0.692029	7.17906	8.68304	10.1163	3.33861	1.95916e-18	Up	PRGDB00189372	RLP	Hv.11575	Putative_R-Genes,_predicted_from_NCBI_UniGene	Hordeum vulgare	326495105	AK354430	Hordeum vulgare subsp. vulgare mRNA for predicted protein, complete cds, clone: NIASHv1007E09	chr5BL	713149757	369264105	369262283
CL164Contig2	2.06266	3.13466	1.10674	0.791648	0.35301	-1.50222	0.0446566	Down	PRGDB00147026	RLP	Bradi4g03660.1	Putative_R-Genes,_predicted_from_Pythozome	Ricinus communis	-	-	Leucine-rich repeat protein kinase family protein (best arabidopsis hit); receptor-like protein kinase 2 precursor, putative, expressed (best rice hit)	chr5BS	713149757	98510979	98513474
CL22916Contig1	7.70538	7.80336	3.66466	2.67439	0.394666	-1.3413	0.0011589	Down	PRGDB00193288	RLP	Ta.77055	Putative_R-Genes,_predicted_from_NCBI_UniGene	Triticum aestivum	312471249	HP618518	TSA: Triticum aestivum cultivar Bobwhite isotig09320.flagleaf mRNA sequence	chr5DL	566080677	555048716	555050659
CL879Contig1	8.10999	7.3314	3.90955	3.57487	0.4683	-1.0945	0.000135633	Down	PRGDB00193288	RLP	Ta.77055	Putative_R-Genes,_predicted_from_NCBI_UniGene	Triticum aestivum	312471249	HP618518	TSA: Triticum aestivum cultivar Bobwhite isotig09320.flagleaf mRNA sequence	chr5DL	566080677	555046058	555048934
CL88409Contig1	15.9372	14.8364	4.62393	4.5531	0.287913	-1.7963	2.34083e-15	Down	PRGDB00193288	RLP	Ta.77055	Putative_R-Genes,_predicted_from_NCBI_UniGene	Triticum aestivum	312471249	HP618518	TSA: Triticum aestivum cultivar Bobwhite isotig09320.flagleaf mRNA sequence	chr5DL	566080677	555046390	555048763
CL91059Contig1	1.78979	1.30707	0	0	-	-	-	Down	PRGDB00193288	RLP	Ta.77055	Putative_R-Genes,_predicted_from_NCBI_UniGene	Triticum aestivum	312471249	HP618518	TSA: Triticum aestivum cultivar Bobwhite isotig09320.flagleaf mRNA sequence	chr5DL	566080677	555502337	555502721
CL33063Contig1	1.77512	2.64886	11.9919	7.46287	4.28079	2.09788	0.0266049	Up	PRGDB00189785	NL	Hv.33854	Putative_R-Genes,_predicted_from_NCBI_UniGene	Hordeum vulgare	326507385	AK371888	Hordeum vulgare subsp. vulgare mRNA for predicted protein, complete cds, clone: NIASHv2142N02	chr6AL	618079260	610670383	610669903
CL80133Contig1	1.3057	1.25112	0	0	-	-	-	Down	PRGDB00193641	RLP	Ta.88896	Putative_R-Genes,_predicted_from_NCBI_UniGene	Triticum aestivum	312483538	HP630807	TSA: Triticum aestivum cultivar Bobwhite isotig21593.flagleaf mRNA sequence	chr6AL	618079260	603101653	603102000
CL69182Contig1	1.33528	1.1161	0	0	-	-	-	Down	PRGDB00077825	CNL	Ta.43524	Putative_R-Genes,_predicted_from_NCBI_UniGene	Triticum aestivum	241987454	AK334711	Triticum aestivum cDNA, clone: WT010_M17, cultivar: Chinese Spring	chr6AS	618079260	26964450	26964831
CL45404Contig1	1.50831	0.716569	5.86883	7.0495	5.60287	2.48616	0.0288444	Up	PRGDB00193174	NL	Ta.74845	Putative_R-Genes,_predicted_from_NCBI_UniGene	Triticum aestivum	312467561	HP614830	TSA: Triticum aestivum cultivar Bobwhite isotig05659.flagleaf mRNA sequence	chr6BL	720988478	716213017	716212467
CL2593Contig1	1.96727	2.78573	11.9299	13.7699	5.24879	2.39199	6.59297e-09	Up	PRGDB00189849	RLP	Hv.34860	Putative_R-Genes,_predicted_from_NCBI_UniGene	Hordeum vulgare	326527016	AK373253	Hordeum vulgare subsp. vulgare mRNA for predicted protein, complete cds, clone: NIASHv3025E07	chr6BS	720988478	65089848	65088666
CL25372Contig1	98.7755	92.4873	38.8976	48.2889	0.44079	-1.18184	1.27091e-17	Down	PRGDB00193082	RLP	Ta.67311	Putative_R-Genes,_predicted_from_NCBI_UniGene	Triticum aestivum	312488514	HP635778	TSA: Triticum aestivum cultivar Bobwhite isotig26573.flagleaf mRNA sequence	chr6DS	473592718	1415999	1412839
CL8Contig38	2.59739	2.50175	1.08306	1.02591	0.399126	-1.32508	0.00246518	Down	PRGDB00146734	RLP	Bradi3g04210.1	Putative_R-Genes,_predicted_from_Pythozome	Ricinus communis	-	-	Leucine-rich receptor-like protein kinase family protein (best arabidopsis hit); phytosulfokine receptor precursor, putative, expressed (best rice hit)	chr6DS	473592718	82233471	82237576
CL3709Contig1	7.00916	5.15478	2.00228	1.71516	0.295572	-1.75842	0.000290452	Down	PRGDB00193785	CNL	Ta.90139	Putative_R-Genes,_predicted_from_NCBI_UniGene	Triticum aestivum	312470276	HP617545	TSA: Triticum aestivum cultivar Bobwhite isotig08356.flagleaf mRNA sequence	chr7AL	736706236	726768196	726766372
CL98200Contig1	11.1865	8.41349	1.305	0.429937	0.0861076	-3.53772	0.00299276	Down	PRGDB00193785	CNL	Ta.90139	Putative_R-Genes,_predicted_from_NCBI_UniGene	Triticum aestivum	312470276	HP617545	TSA: Triticum aestivum cultivar Bobwhite isotig08356.flagleaf mRNA sequence	chr7AL	736706236	726769636	726769323
comp20923_c0_seq1_3	2.77775	2.7786	1.2819	0.0772082	0.23465	-2.09142	0.00837735	Down	PRGDB00193697	CNL	Ta.89487	Putative_R-Genes,_predicted_from_NCBI_UniGene	Triticum aestivum	312479382	HP626651	TSA: Triticum aestivum cultivar Bobwhite isotig17430.flagleaf mRNA sequence	chrUn	480980714	62154749	62156246

## Sheet: R_genes_class  in TA7548
Table S6-4 List of R gene classes in TA7548
R_genes	Genes	Group	Gene_number
CNL	comp22293_c0_seq1_3	up	1
NL	CL29244Contig1;CL33063Contig1;CL45404Contig1;CL5706Contig3;CL61918Contig1;CL858Contig2	up	6
Other	CL58014Contig1	up	1
RLP	CL2593Contig1;CL49142Contig1;CL51766Contig1;comp11485_c0_seq1_2	up	4
T	CL34201Contig1;CL34201Contig2;CL50404Contig1	up	3
TNL	CL30613Contig1;CL33029Contig1	up	2
CNL	CL3709Contig1;CL8234Contig2;CL98200Contig1;comp20923_c0_seq1_3;CL69182Contig1	down	5
RLP	CL164Contig2;CL164Contig5;CL22916Contig1;CL25372Contig1;CL34182Contig1;CL879Contig1;CL879Contig4;CL88409Contig1;CL8Contig38;comp18291_c0_seq1_4;CL80133Contig1;CL91059Contig1	down	12

## Sheet: R gene shared by 3575 and 7548
Table S6-5 List of R genes shared by TA3575 and TA7548
	id	CS-1	CS-2	TA3575-1	TA3575-2	foldChange	log2FoldChange	padj	up_down	Subject_id	Class	Name	Type	Species	GenBank ID	GenBank Locus	Description	Subject_id	Subject_length	Subject_start	Subject_end
TA3575	CL29244Contig1	5.90572	5.32432	25.7264	19.4986	4.14677	2.05199	0.000101934	Up	PRGDB00189685	NL	Hv.32212	Putative_R-Genes,_predicted_from_NCBI_UniGene	Hordeum vulgare	326498166	AK363743	Hordeum vulgare subsp. vulgare mRNA for predicted protein, complete cds, clone: NIASHv2018I15	chr1BL	689851870	474444788	474448566
	CL30613Contig1	89.1424	84.1357	260.578	194.774	2.70812	1.43729	0.00928388	Up	PRGDB00167710	TNL	Medtr2g047020.1	Putative_R-Genes,_predicted_from_Pythozome	Medicago truncatula	-	-	heat shock cognate protein 70-1 (best arabidopsis hit)	chr4BL	673617499	439322045	439321485
	CL34182Contig1	7.49651	8.65057	4.55047	2.67665	0.463953	-1.10795	0.0081876	Down	PRGDB00070031	RLP	Hv.26279	Putative_R-Genes,_predicted_from_NCBI_UniGene	Hordeum vulgare	151426974	AK249023	Hordeum vulgare subsp. vulgare cDNA clone: FLbaf17p21, mRNA sequence	chr2BL	801256715	695373411	695375647
	CL34201Contig1	3.99912	3.39961	73.0934	43.4651	16.2787	4.02492	0.00045235	Up	PRGDB00070731	T	Mdo.689	Putative_R-Genes,_predicted_from_NCBI_UniGene	Malus x domestica	292668962	GU732467	Malus x domestica AP2 domain class transcription factor (AP2D43) mRNA, complete cds	chr2AL	780798557	753116668	753115330
	CL34201Contig2	2.68645	5.20355	45.3618	28.6116	9.70622	3.27891	0.0009075	Up	PRGDB00070731	T	Mdo.689	Putative_R-Genes,_predicted_from_NCBI_UniGene	Malus x domestica	292668962	GU732467	Malus x domestica AP2 domain class transcription factor (AP2D43) mRNA, complete cds	chr2AL	780798557	753116646	753115330
	CL50404Contig1	12.0931	17.985	280.795	184.095	15.9787	3.99808	1.09e-05	Up	PRGDB00070731	T	Mdo.689	Putative_R-Genes,_predicted_from_NCBI_UniGene	Malus x domestica	292668962	GU732467	Malus x domestica AP2 domain class transcription factor (AP2D43) mRNA, complete cds	chr3DL	615552423	434210827	434211948
	CL51766Contig1	0.917258	1.40816	3.9537	5.11983	4.00166	2.0006	0.0403429	Up	PRGDB00189849	RLP	Hv.34860	Putative_R-Genes,_predicted_from_NCBI_UniGene	Hordeum vulgare	326527016	AK373253	Hordeum vulgare subsp. vulgare mRNA for predicted protein, complete cds, clone: NIASHv3025E07	chr4AL	744588157	673041890	673042814
	CL5706Contig3	3.60441	6.15648	11.5673	9.51979	2.22701	1.15511	0.0368258	Up	PRGDB00193023	NL	Ta.48524	Putative_R-Genes,_predicted_from_NCBI_UniGene	Triticum aestivum	312474075	HP621344	TSA: Triticum aestivum cultivar Bobwhite isotig12135.flagleaf mRNA sequence	chr4BS	673617499	95069215	95072320
	CL58014Contig1	9.62201	10.3493	50.2016	31.6105	4.22976	2.08058	0.0365068	Up	PRGDB00189776	Other	Hv.33732	Putative_R-Genes,_predicted_from_NCBI_UniGene	Hordeum vulgare	326528362	AK362159	Hordeum vulgare subsp. vulgare mRNA for predicted protein, complete cds, clone: NIASHv2002P01	chr3DS	615552423	28500410	28500077
	CL61918Contig1	4.33122	4.35151	61.338	43.0201	12.4014	3.63244	1.08e-06	Up	PRGDB00189228	NL	Hv.1357	Putative_R-Genes,_predicted_from_NCBI_UniGene	Hordeum vulgare	326519185	AK365389	Hordeum vulgare subsp. vulgare mRNA for predicted protein, partial cds, clone: NIASHv2033O02	chr2BL	801256715	569524620	569527438
	CL80133Contig1	1.3057	1.25112	0	0	-	-	-	Down	PRGDB00193641	RLP	Ta.88896	Putative_R-Genes,_predicted_from_NCBI_UniGene	Triticum aestivum	312483538	HP630807	TSA: Triticum aestivum cultivar Bobwhite isotig21593.flagleaf mRNA sequence	chr6AL	618079260	603101653	603102000
	CL858Contig2	7.11011	6.47548	19.5305	17.6862	2.81323	1.49223	1.08e-11	Up	PRGDB00077816	NL	Ta.42760	Putative_R-Genes,_predicted_from_NCBI_UniGene	Triticum aestivum	241983460	AK331400	Triticum aestivum cDNA, clone: WT007_G12, cultivar: Chinese Spring	chr2BS	801256715	22781670	22785127
	CL879Contig4	29.3218	23.1393	10.1311	14.8981	0.484794	-1.04456	0.00730586	Down	PRGDB00192952	RLP	Ta.34758	Putative_R-Genes,_predicted_from_NCBI_UniGene	Triticum aestivum	312475157	HP622426	TSA: Triticum aestivum cultivar Bobwhite isotig13214.flagleaf mRNA sequence	chr1AL	594102056	575870875	575867970
	CL91059Contig1	1.78979	1.30707	0	0	-	-	-	Down	PRGDB00193288	RLP	Ta.77055	Putative_R-Genes,_predicted_from_NCBI_UniGene	Triticum aestivum	312471249	HP618518	TSA: Triticum aestivum cultivar Bobwhite isotig09320.flagleaf mRNA sequence	chr5DL	566080677	555502337	555502721
	comp11485_c0_seq1_2	0.831822	0.692029	7.95592	7.12091	10.2098	3.35189	8.84e-16	Up	PRGDB00189372	RLP	Hv.11575	Putative_R-Genes,_predicted_from_NCBI_UniGene	Hordeum vulgare	326495105	AK354430	Hordeum vulgare subsp. vulgare mRNA for predicted protein, complete cds, clone: NIASHv1007E09	chr5BL	713149757	369264105	369262283
	comp18291_c0_seq1_4	40.1079	31.512	16.3385	16.793	0.473429	-1.07878	0.000672984	Down	PRGDB00192952	RLP	Ta.34758	Putative_R-Genes,_predicted_from_NCBI_UniGene	Triticum aestivum	312475157	HP622426	TSA: Triticum aestivum cultivar Bobwhite isotig13214.flagleaf mRNA sequence	chr1AL	594102056	575870843	575867973
	comp22293_c0_seq1_3	0.703064	0.853225	5.49965	3.17147	5.81888	2.54074	0.0421956	Up	PRGDB00204086	CNL	Bradi4g12877.1	Putative_R-Genes,_predicted_from_Pythozome	Brachypodium distachyon	-	-	-	chr5AL	709773743	578045298	578047023
	id	CS-1	CS-2	TA7548-1	TA7548-2	foldChange	log2FoldChange	padj	up_down	Subject_id	Class	Name	Type	Species	GenBank ID	GenBank Locus	Description	Subject_id	Subject_length	Subject_start	Subject_end
TA7548	CL29244Contig1	5.90572	5.32432	19.6957	14.732	2.95694	1.56411	2.35098e-05	Up	PRGDB00189685	NL	Hv.32212	Putative_R-Genes,_predicted_from_NCBI_UniGene	Hordeum vulgare	326498166	AK363743	Hordeum vulgare subsp. vulgare mRNA for predicted protein, complete cds, clone: NIASHv2018I15	chr1BL	689851870	474444788	474448566
	CL30613Contig1	89.1424	84.1357	194.805	180.686	2.09331	1.06578	7.64541e-15	Up	PRGDB00167710	TNL	Medtr2g047020.1	Putative_R-Genes,_predicted_from_Pythozome	Medicago truncatula	-	-	heat shock cognate protein 70-1 (best arabidopsis hit)	chr4BL	673617499	439322045	439321485
	CL34182Contig1	7.49651	8.65057	3.17304	2.57958	0.344169	-1.53881	8.68711e-07	Down	PRGDB00070031	RLP	Hv.26279	Putative_R-Genes,_predicted_from_NCBI_UniGene	Hordeum vulgare	151426974	AK249023	Hordeum vulgare subsp. vulgare cDNA clone: FLbaf17p21, mRNA sequence	chr2BL	801256715	695373411	695375647
	CL34201Contig1	3.99912	3.39961	38.2917	23.026	7.98293	2.99692	0.000489933	Up	PRGDB00070731	T	Mdo.689	Putative_R-Genes,_predicted_from_NCBI_UniGene	Malus x domestica	292668962	GU732467	Malus x domestica AP2 domain class transcription factor (AP2D43) mRNA, complete cds	chr2AL	780798557	753116668	753115330
	CL34201Contig2	2.68645	5.20355	22.4987	19.7584	5.18253	2.37366	8.87722e-17	Up	PRGDB00070731	T	Mdo.689	Putative_R-Genes,_predicted_from_NCBI_UniGene	Malus x domestica	292668962	GU732467	Malus x domestica AP2 domain class transcription factor (AP2D43) mRNA, complete cds	chr2AL	780798557	753116646	753115330
	CL50404Contig1	12.0931	17.985	135.554	102.422	7.6446	2.93444	5.43375e-13	Up	PRGDB00070731	T	Mdo.689	Putative_R-Genes,_predicted_from_NCBI_UniGene	Malus x domestica	292668962	GU732467	Malus x domestica AP2 domain class transcription factor (AP2D43) mRNA, complete cds	chr3DL	615552423	434210827	434211948
	CL51766Contig1	0.917258	1.40816	9.98144	7.84975	7.45836	2.89886	1.86139e-07	Up	PRGDB00189849	RLP	Hv.34860	Putative_R-Genes,_predicted_from_NCBI_UniGene	Hordeum vulgare	326527016	AK373253	Hordeum vulgare subsp. vulgare mRNA for predicted protein, complete cds, clone: NIASHv3025E07	chr4AL	744588157	673041890	673042814
	CL5706Contig3	3.60441	6.15648	10.279	12.5013	2.26202	1.17761	0.00594148	Up	PRGDB00193023	NL	Ta.48524	Putative_R-Genes,_predicted_from_NCBI_UniGene	Triticum aestivum	312474075	HP621344	TSA: Triticum aestivum cultivar Bobwhite isotig12135.flagleaf mRNA sequence	chr4BS	673617499	95069215	95072320
	CL58014Contig1	9.62201	10.3493	31.3281	45.5298	3.72059	1.89553	0.00136706	Up	PRGDB00189776	Other	Hv.33732	Putative_R-Genes,_predicted_from_NCBI_UniGene	Hordeum vulgare	326528362	AK362159	Hordeum vulgare subsp. vulgare mRNA for predicted protein, complete cds, clone: NIASHv2002P01	chr3DS	615552423	28500410	28500077
	CL61918Contig1	4.33122	4.35151	52.9719	33.5105	9.61071	3.26464	1.41626e-05	Up	PRGDB00189228	NL	Hv.1357	Putative_R-Genes,_predicted_from_NCBI_UniGene	Hordeum vulgare	326519185	AK365389	Hordeum vulgare subsp. vulgare mRNA for predicted protein, partial cds, clone: NIASHv2033O02	chr2BL	801256715	569524620	569527438
	CL80133Contig1	1.3057	1.25112	0	0	-	-	-	Down	PRGDB00193641	RLP	Ta.88896	Putative_R-Genes,_predicted_from_NCBI_UniGene	Triticum aestivum	312483538	HP630807	TSA: Triticum aestivum cultivar Bobwhite isotig21593.flagleaf mRNA sequence	chr6AL	618079260	603101653	603102000
	CL858Contig2	7.11011	6.47548	17.9775	15.4163	2.37467	1.24773	2.52162e-13	Up	PRGDB00077816	NL	Ta.42760	Putative_R-Genes,_predicted_from_NCBI_UniGene	Triticum aestivum	241983460	AK331400	Triticum aestivum cDNA, clone: WT007_G12, cultivar: Chinese Spring	chr2BS	801256715	22781670	22785127
	CL879Contig4	29.3218	23.1393	7.50065	5.87268	0.246093	-2.02272	3.9689e-09	Down	PRGDB00192952	RLP	Ta.34758	Putative_R-Genes,_predicted_from_NCBI_UniGene	Triticum aestivum	312475157	HP622426	TSA: Triticum aestivum cultivar Bobwhite isotig13214.flagleaf mRNA sequence	chr1AL	594102056	575870875	575867970
	CL91059Contig1	1.78979	1.30707	0	0	-	-	-	Down	PRGDB00193288	RLP	Ta.77055	Putative_R-Genes,_predicted_from_NCBI_UniGene	Triticum aestivum	312471249	HP618518	TSA: Triticum aestivum cultivar Bobwhite isotig09320.flagleaf mRNA sequence	chr5DL	566080677	555502337	555502721
	comp11485_c0_seq1_2	0.831822	0.692029	7.17906	8.68304	10.1163	3.33861	1.95916e-18	Up	PRGDB00189372	RLP	Hv.11575	Putative_R-Genes,_predicted_from_NCBI_UniGene	Hordeum vulgare	326495105	AK354430	Hordeum vulgare subsp. vulgare mRNA for predicted protein, complete cds, clone: NIASHv1007E09	chr5BL	713149757	369264105	369262283
	comp18291_c0_seq1_4	40.1079	31.512	11.7848	6.48223	0.245887	-2.02393	4.59652e-07	Down	PRGDB00192952	RLP	Ta.34758	Putative_R-Genes,_predicted_from_NCBI_UniGene	Triticum aestivum	312475157	HP622426	TSA: Triticum aestivum cultivar Bobwhite isotig13214.flagleaf mRNA sequence	chr1AL	594102056	575870843	575867973
	comp22293_c0_seq1_3	0.703064	0.853225	3.33558	3.80289	4.46879	2.15988	0.00353408	Up	PRGDB00204086	CNL	Bradi4g12877.1	Putative_R-Genes,_predicted_from_Pythozome	Brachypodium distachyon	-	-	-	chr5AL	709773743	578045298	578047023
