# Supplementary material for: Genome-wide impacts of alien chromatin introgression on wheat gene transcriptions
Source: Sci Rep. 2020 Mar 16;10:4801. doi: 10.1038/s41598-020-61888-1 (PMC7076028; doi:10.1038/s41598-020-61888-1)
Supplement: Supplementary file 8 — Supplementary Figures. [file 41598_2020_61888_MOESM8_ESM.zip]

Archive with 11 entries (8 files):
- Supplementary Figures/
- Supplementary Figures/Supplementary Fig. S4.jpg
- __MACOSX/
- __MACOSX/Supplementary Figures/
- __MACOSX/Supplementary Figures/._Supplementary Fig. S4.jpg
- Supplementary Figures/Supplementary Fig. S1.jpg
- __MACOSX/Supplementary Figures/._Supplementary Fig. S1.jpg
- Supplementary Figures/Supplementary Fig. S2.jpg
- __MACOSX/Supplementary Figures/._Supplementary Fig. S2.jpg
- Supplementary Figures/Supplementary Fig. S3.jpg
- __MACOSX/Supplementary Figures/._Supplementary Fig. S3.jpg
